# Supplementary material for: The Sumo proteome of proliferating and neuronal-differentiating cells reveals Utf1 among key Sumo targets involved in neurogenesis
Source: Cell Death Dis. 2021 Mar 22;12(4):305. doi: 10.1038/s41419-021-03590-2 (PMC7985304; doi:10.1038/s41419-021-03590-2)
Supplement: Supplementary file 9 — Supplementary Table S2 [file 41419_2021_3590_MOESM9_ESM.xlsx]

## Sheet: Sheet1
Protein	H/L input exp1	H/L Sumo1 IP exp1	H/L Sumo2 IP exp1	H/L input exp2	H/L Sumo1 IP exp2	H/L Sumo2 IP exp2	Sumo1 IP/input exp1	Sumo2 IP/input exp1	Sumo1 IP/input exp2	Sumo2 IP/input exp2
AACS	NA	0.33537	0.32362	1.8654	1.8	2.1684	NA	NA	0.96494	1.16243
AATF	NA	3.3179	NA	0.83922	0.40416	0.31603	NA	NA	0.48159	0.376576		Supplementary Table S2. Input and Sumo IP SILAC ratios of the 318 proteins with eligible SILAC IP ratios
ABAT	NA	0.27975	NA	NA	3.1188	1.4079	NA	NA	NA	NA		H/L, Heavy/Light SILAC ratios
ABCD3	0.42615	0.24847	0.25947	2.6012	3.5854	3.8433	0.583058	0.60887	1.37836	1.47751		exp, experiment
ACO1	0.44432	0.20993	0.23773	3.7709	3.8349	2.7399	0.472475	0.535042	1.01697	0.72659		bold and shadow, proteins selected for validation
ACSL3	NA	0.43759	0.44475	2.2141	2.3725	2.1143	NA	NA	1.07154	0.954925		red, proteins without input ratios in both experiments (group I)
ACY1	2.7668	NA	2.6124	0.57725	0.45847	0.46751	NA	0.944195	0.794231	0.809892		green, proteins with an input ratio in at least one experiment and at least for one Sumo paralog,
ADK	3.3913	NA	4.1099	0.45366	0.29678	0.31621	NA	1.2119	0.65419	0.69702		with IP/input relation > 1.5 or < 0.67 (group II)
ADPRH	0.30489	NA	0.29503	NA	3.7326	3.3533	NA	0.96766	NA	NA		blue, rest of proteins (group III)
AKT1	NA	0.43085	0.23674	NA	3.7462	2.9848	NA	NA	NA	NA		NA, not a number
ALDH5A1	0.26007	0.37725	0.23857	NA	4.8132	NA	1.45057	0.91733	NA	NA
ALDH6A1	0.56634	0.42257	0.61138	NA	2.2767	2.1315	0.746142	1.07953	NA	NA
ALG2	NA	NA	0.25399	NA	4.6897	7.6198	NA	NA	NA	NA
ANAPC4	NA	0.62153	0.48154	NA	1.9605	2.386	NA	NA	NA	NA
APOA1BP	0.30593	0.44615	0.23187	NA	3.5819	3.8758	1.45834	0.757918	NA	NA
ARL2	NA	0.38829	0.36145	NA	2.4715	NA	NA	NA	NA	NA
ARMC10	0.41044	0.37737	0.38117	NA	2.0375	2.4396	0.919428	0.928686	NA	NA
ASS1	21.57	17.742	15.196	NA	0.15494	0.16145	0.822531	0.704497	NA	NA
ATG4B	0.43708	0.2751	0.34542	NA	2.5353	2.0325	0.629404	0.79029	NA	NA
ATIC	3.4668	2.8361	3.2233	0.39426	0.39807	0.36543	0.818074	0.929762	1.00966	0.926876
ATRX	0.83434	2.9286	2.7684	1.0854	0.32342	0.38897	3.51008	3.31807	0.297973	0.358366
BAZ1A	0.2977	0.45877	0.47489	NA	1.9726	3.1381	1.54105	1.5952	NA	NA
BCL11A	NA	0.13123	0.21348	NA	5.545	2.7972	NA	NA	NA	NA
BCL11B	NA	0.39432	NA	NA	2.2123	2.9242	NA	NA	NA	NA
BCORL1	NA	0.36084	NA	NA	2.4513	0.55932	NA	NA	NA	NA
BMS1	1.7131	2.1612	3.0342	0.67973	0.48294	0.49358	1.26157	1.77118	0.710488	0.726141
BUD13	NA	1.0896	0.30396	NA	0.91215	3.0911	NA	NA	NA	NA
BUD31	NA	0.41562	NA	NA	2.0393	NA	NA	NA	NA	NA
BYSL	1.4841	2.4786	NA	0.55209	0.49228	NA	1.6701	NA	0.891666	NA
C11orf84	NA	0.5592	0.21518	NA	1.7911	3.1223	NA	NA	NA	NA
C14orf93	NA	0.22258	0.16729	NA	4.5644	4.3912	NA	NA	NA	NA
CAPN2	NA	NA	0.35538	NA	NA	2.5354	NA	NA	NA	NA
CARKD	0.36895	0.45168	0.34474	NA	4.0378	NA	1.22423	0.934381	NA	NA
CASP6	NA	0.48456	NA	NA	2.0568	NA	NA	NA	NA	NA
CBFB	0.18938	0.24369	0.27816	NA	2.9469	NA	1.28678	1.46879	NA	NA
CBR4	NA	0.42001	NA	NA	2.7945	NA	NA	NA	NA	NA
CBX5	0.4319	0.40266	0.79081	NA	2.3222	1.0323	0.932299	1.831	NA	NA
CCAR2	0.22726	0.29803	0.23944	3.5209	3.195	3.4636	1.31141	1.0536	0.907438	0.983726
CDCA8	1.1743	2.0418	3.0931	NA	0.35141	0.19155	1.73874	2.63399	NA	NA
CDK6	2.9427	NA	2.3374	0.39559	0.31598	0.39871	NA	0.794305	0.798756	1.00789
CENPV	0.40011	0.23385	0.24964	NA	3.145	1.9765	0.584464	0.623928	NA	NA
CIZ1	NA	NA	0.47585	NA	NA	2.0037	NA	NA	NA	NA
CNOT7	0.52256	0.39026	0.34217	NA	2.3309	2.9243	0.746823	0.654796	NA	NA
CORO1B	0.4516	0.44252	0.48142	2.1683	2.1097	1.3715	0.979894	1.06603	0.972974	0.632523
COTL1	0.60164	0.19259	NA	2.0096	4.5319	NA	0.320108	NA	2.25513	NA
CRYZ	0.19306	NA	0.36367	NA	3.3112	3.0385	NA	1.88371	NA	NA
CTBP1	0.22129	0.28753	0.27042	3.0781	4.1286	3.7391	1.29934	1.22202	1.34128	1.21474
CTBP2	0.34056	0.39955	0.41733	2.3441	2.3261	2.5857	1.17321	1.22542	0.992321	1.10307
CTNNB1	NA	0.37275	0.36443	2.3844	2.37	2.082	NA	NA	0.993961	0.873176
CYB5R3	0.51984	0.40872	0.51948	2.4907	2.3346	2.2335	0.786242	0.999307	0.937327	0.896736
CYP51A1	0.3034	0.35605	0.43977	NA	2.2196	2.0382	1.17353	1.44947	NA	NA
DCAF7	0.50707	NA	0.33801	NA	2.808	2.2537	NA	0.666594	NA	NA
DCK	NA	0.23433	0.24452	NA	3.6119	3.7276	NA	NA	NA	NA
DCX	NA	NA	0.19656	NA	16.117	8.2489	NA	NA	NA	NA
DDX10	2.1682	2.4298	2.2486	0.45192	0.4844	0.45868	1.12065	1.03708	1.07187	1.01496
DDX17	0.44605	0.35548	0.39392	2.9528	2.7219	2.4697	0.796951	0.88313	0.921803	0.836393
DECR1	0.41597	0.44654	0.41556	NA	3.3045	3.0097	1.07349	0.999014	NA	NA
DERL1	NA	0.42895	0.49511	NA	2.7805	NA	NA	NA	NA	NA
DERL2	NA	0.27549	0.27728	NA	2.5379	NA	NA	NA	NA	NA
DGUOK	NA	0.42302	0.48442	NA	2.6298	NA	NA	NA	NA	NA
DHRS1	NA	0.43161	0.40257	NA	3.8958	NA	NA	NA	NA	NA
DNAJC9	0.43116	NA	0.19806	1.8283	1.8683	17.434	NA	0.459365	1.02188	9.53563
DNMT3B	34.047	4.1961	13.251	0.090473	0.28038	0.12593	0.123244	0.389197	3.09905	1.39191
DNTTIP2	1.1441	4.0341	3.6672	0.87037	0.24562	0.29819	3.526	3.20531	0.282202	0.342601
DPM1	0.47064	0.5266	0.34728	NA	2.3313	2.1176	1.1189	0.737889	NA	NA
DPYSL3	0.22979	0.22159	0.2187	4.9139	6.2794	7.6257	0.964315	0.951739	1.27789	1.55186
DPYSL4	0.16991	0.26779	0.18618	2.9714	6.7062	6.9715	1.57607	1.09576	2.25692	2.3462
DPYSL5	0.42004	0.43398	0.38917	2.5903	2.6888	2.6874	1.03319	0.926507	1.03803	1.03749
DTD1	NA	2.4429	NA	NA	0.46592	NA	NA	NA	NA	NA
EBP	NA	0.16933	NA	NA	5.306	NA	NA	NA	NA	NA
ECE2	1.6371	2.3259	1.5636	NA	0.43717	NA	1.42074	0.955104	NA	NA
ECH1	NA	0.18377	NA	NA	3.5189	NA	NA	NA	NA	NA
ECHS1	0.57321	0.62478	0.47705	2.4261	1.9677	2.2588	1.08997	0.832243	0.811055	0.931042
ECI1	0.46379	0.53238	0.36347	NA	2.2449	2.5967	1.14789	0.783695	NA	NA
EIF4A2	0.2121	0.28556	0.31558	3.6958	2.7342	3.9389	1.34635	1.48788	0.739813	1.06578
EMC3	0.37589	0.44594	0.35429	NA	2.1441	2.5501	1.18636	0.942536	NA	NA
EMC4	0.26134	0.27285	NA	NA	2.0373	NA	1.04404	NA	NA	NA
ENPP3	16.05	10.168	3.3476	0.1853	0.2851	0.11375	0.63352	0.208573	1.53859	0.613869
EPM2AIP1	NA	NA	0.24433	NA	NA	2.2435	NA	NA	NA	NA
ESRRA	NA	NA	0.24002	NA	NA	3.7789	NA	NA	NA	NA
ETFDH	NA	NA	0.441	1.7955	NA	2.0169	NA	NA	NA	1.12331
ETHE1	0.29527	0.34704	0.32495	NA	2.9945	3.3629	1.17533	1.10052	NA	NA
ETV6	0.45359	NA	0.15214	NA	NA	10.246	NA	0.335413	NA	NA
EZR	NA	2.5761	3.2159	0.47571	0.35249	0.36085	NA	NA	0.740977	0.75855
FADS2	0.21406	NA	0.27593	3.0009	3.1522	3.1046	NA	1.28903	1.05042	1.03456
FHL1	0.44356	0.30127	0.21628	NA	4.7587	NA	0.679209	0.4876	NA	NA
FOXP1	NA	0.18968	0.14161	NA	7.0694	13.896	NA	NA	NA	NA
FOXP4	NA	NA	0.10595	NA	15.24	8.5874	NA	NA	NA	NA
FTH1	NA	20.308	NA	NA	0.064744	NA	NA	NA	NA	NA
FTL	2.9979	9.4901	1.9287	0.11898	0.05315	NA	3.16558	0.64335	0.446714	NA
FTSJ3	1.7936	2.17	2.0763	0.52214	0.49578	0.40688	1.20986	1.15762	0.949515	0.779255
GALNT2	NA	NA	0.43577	NA	NA	2.2695	NA	NA	NA	NA
GATAD2B	NA	0.47374	0.38794	1.9439	1.8357	2.0348	NA	NA	0.944339	1.04676
GBAS	0.29767	0.15069	0.2351	NA	5.6206	2.7808	0.506232	0.789801	NA	NA
GLG1	0.3532	0.42513	0.31667	2.5501	2.3174	2.8866	1.20365	0.896574	0.908749	1.13196
GON4L	NA	1.0496	0.40174	NA	1.3766	5.6691	NA	NA	NA	NA
GSK3B	0.30043	0.33346	0.3083	3.048	2.5726	2.7094	1.10994	1.0262	0.844029	0.888911
GSTZ1	NA	0.37495	NA	NA	4.2198	NA	NA	NA	NA	NA
GTF2I	0.59504	0.32625	0.15245	1.6465	3.7883	6.9259	0.548282	0.256201	2.30082	4.20644
GTF2IRD1	NA	0.40728	0.26951	NA	1.9709	4.2731	NA	NA	NA	NA
H1FX	0.18492	0.21091	0.18284	NA	7.3366	6.2695	1.14055	0.988752	NA	NA
H2AFY2	0.091226	0.20225	0.076509	14.462	12.132	9.0656	2.21702	0.838675	0.838888	0.626857
HDAC2	0.38151	0.27485	0.40283	2.1809	2.9904	2.8151	0.720427	1.05588	1.37118	1.2908
HDAC3	0.39695	0.38263	NA	NA	2.1475	2.5599	0.963925	NA	NA	NA
HEATR1	1.8124	3.0617	3.2788	0.50136	0.37736	0.3593	1.68931	1.80909	0.752673	0.716651
HMG20B	NA	0.28999	0.20582	NA	4.3126	3.7663	NA	NA	NA	NA
HMGCS1	0.18074	0.21505	0.30225	4.6074	2.9907	2.8687	1.18983	1.67229	0.649108	0.622629
HNRNPH2	0.48044	0.49078	0.32302	1.7733	2.0556	2.1383	1.02152	0.672342	1.15919	1.20583
HNRNPLL	NA	0.49124	0.50994	1.7514	2.0011	1.9062	NA	NA	1.14257	1.08839
HNRNPUL2-BSCL2	0.57949	0.45521	0.63309	1.6539	2.0705	1.8915	0.785536	1.0925	1.25189	1.14366
HP1BP3	NA	NA	0.20503	14.832	NA	2.9664	NA	NA	NA	0.2
HPRT1	4.7828	3.0334	2.4433	NA	0.3214	NA	0.634231	0.510851	NA	NA
HSD17B10	0.45779	0.43305	0.41949	NA	2.2373	2.5598	0.945958	0.916337	NA	NA
HSD17B4	0.33528	0.36729	0.41722	2.1279	2.8686	2.2682	1.09547	1.24439	1.34809	1.06593
HSD17B7	NA	0.27929	NA	NA	2.6253	NA	NA	NA	NA	NA
HSDL1	0.27849	0.39748	NA	NA	4.4738	NA	1.42727	NA	NA	NA
HSF2	NA	NA	0.45742	NA	NA	3.3541	NA	NA	NA	NA
HSPBAP1	4.4373	4.3234	2.7971	0.33842	0.30897	0.28658	0.974331	0.630361	0.912978	0.846818
IDH2	0.20501	0.1891	0.19279	4.393	5.1801	5.5074	0.922394	0.940393	1.17917	1.25368
IGF2BP2	NA	0.40917	0.58438	NA	2.3589	5.1537	NA	NA	NA	NA
IMPDH1	3.8509	5.0228	3.3486	0.41827	0.35621	0.28427	1.30432	0.869563	0.851627	0.679633
IMPDH2	3.0735	3.4447	3.3593	0.40196	0.40771	0.40076	1.12077	1.09299	1.0143	0.997015
INA	0.3714	0.429	0.44934	3.5781	2.9269	3.5786	1.15509	1.20985	0.818004	1.00014
INCENP	0.84998	2.5142	5.6614	0.83819	0.27077	0.20226	2.95795	6.66063	0.323041	0.241306
IQGAP1	2.8121	3.1398	2.7013	0.4697	0.39837	0.3731	1.11653	0.960599	0.848137	0.794337
IRF2BP1	NA	0.37633	0.34643	1.863	3.5188	3.0618	NA	NA	1.88878	1.64348
IRF2BP2	NA	0.23082	0.15791	NA	5.844	5.4857	NA	NA	NA	NA
JARID2	NA	4.6497	4.1912	NA	0.21294	0.41023	NA	NA	NA	NA
JMJD6	1.985	2.0695	2.3896	0.35143	0.56174	0.42389	1.04257	1.20383	1.59844	1.20619
KCTD1	NA	0.56657	0.26815	NA	1.839	4.3017	NA	NA	NA	NA
KCTD15	NA	0.47538	0.080445	NA	4.0605	17.653	NA	NA	NA	NA
KDELR1	NA	0.24107	NA	NA	4.5517	NA	NA	NA	NA	NA
KDELR2	NA	0.31479	NA	NA	4.401	NA	NA	NA	NA	NA
KDM5A	NA	0.37389	0.49713	NA	1.8292	2.2094	NA	NA	NA	NA
KDM5B	0.62846	0.34632	0.50277	NA	2.864	2.9557	0.551061	0.800003	NA	NA
KDM5C	0.48249	NA	0.35135	NA	NA	2.0096	NA	0.728202	NA	NA
KIAA0020	NA	1.9023	2.1521	0.71	0.49931	0.40373	NA	NA	0.703254	0.568634
KIAA1551	NA	3.2187	1.0851	NA	0.48002	NA	NA	NA	NA	NA
KLC1	NA	NA	0.45416	NA	NA	2.9406	NA	NA	NA	NA
KRBA1	NA	0.54198	0.35222	NA	NA	3.5426	NA	NA	NA	NA
KRR1	1.5153	NA	3.8972	0.79367	0.35587	0.31327	NA	2.5719	0.448385	0.394711
L2HGDH	2.1414	NA	2.2606	NA	0.38204	0.40796	NA	1.05566	NA	NA
LAMA1	NA	0.32204	NA	NA	4.4704	NA	NA	NA	NA	NA
LIN28A	4.1401	8.8434	10.495	NA	0.21667	0.29856	2.13604	2.53496	NA	NA
LRIF1	NA	2.9868	4.0204	NA	0.52433	0.3275	NA	NA	NA	NA
LSS	NA	0.45591	0.38343	1.992	2.3795	1.7486	NA	NA	1.19453	0.877811
MAGED1	NA	0.38709	0.42507	NA	2.328	2.6571	NA	NA	NA	NA
MAP2K6	NA	NA	0.29431	NA	2.9361	4.8899	NA	NA	NA	NA
MARCH5	0.44182	0.37158	1.0158	NA	2.2832	NA	0.841021	2.29913	NA	NA
MECOM	NA	0.25946	NA	NA	4.8761	7.3452	NA	NA	NA	NA
MEIS1	NA	NA	0.13846	NA	NA	65.009	NA	NA	NA	NA
MEST	0.30548	0.23116	0.27913	NA	2.7626	2.3413	0.756711	0.913742	NA	NA
METTL1	NA	2.0392	2.7057	NA	0.44035	0.63016	NA	NA	NA	NA
MEX3A	0.33863	0.43715	0.27606	1.6574	3.9406	2.8779	1.29094	0.815226	2.37758	1.73639
MFGE8	0.47883	NA	0.36469	NA	2.3534	2.5792	NA	0.761627	NA	NA
MGST3	NA	0.25147	NA	1.7356	2.7831	NA	NA	NA	1.60354	NA
MINA	3.1833	2.6058	NA	NA	0.49063	NA	0.818584	NA	NA	NA
MLEC	0.45547	0.46479	0.37514	NA	2.4351	2.6585	1.02046	0.823633	NA	NA
MLF2	NA	0.22716	0.15879	NA	2.2242	NA	NA	NA	NA	NA
MORC3	1.8239	4.7149	3.3527	0.60661	0.24901	0.45337	2.58506	1.8382	0.410494	0.747383
MPHOSPH10	NA	3.83	3.6957	0.71136	0.32949	0.2224	NA	NA	0.463183	0.312641
MSANTD2	NA	0.99906	0.36127	NA	NA	4.3416	NA	NA	NA	NA
MSANTD4	NA	0.42436	0.57445	NA	3.6388	2.9746	NA	NA	NA	NA
MSI2	NA	NA	0.47347	NA	2.6954	2.2728	NA	NA	NA	NA
MSMO1	NA	0.2239	NA	NA	4.9925	NA	NA	NA	NA	NA
MT-CO2	0.307	0.39069	0.29984	NA	2.6599	3.129	1.27261	0.976678	NA	NA
MTA1	NA	0.38562	0.43302	1.8941	2.2895	1.6392	NA	NA	1.20875	0.865424
MUM1L1	NA	0.49928	0.55231	NA	2.1252	2.7399	NA	NA	NA	NA
MYBBP1A	1.6149	2.0119	2.28	0.60356	0.42463	0.4604	1.24584	1.41185	0.703542	0.762807
MYO1B	0.3704	0.43709	0.48009	3.2004	3.0314	2.4829	1.18005	1.29614	0.947194	0.775809
NAA25	2.2642	2.2851	1.9611	0.4646	0.48765	0.50772	1.00923	0.866134	1.04961	1.09281
NAA40	0.50187	0.54494	0.45579	NA	1.845	2.2757	1.08582	0.908183	NA	NA
NAT10	2.2564	2.9504	2.5897	0.49572	0.36607	0.28514	1.30757	1.14771	0.738461	0.575204
NCBP2	1.4856	0.41522	NA	0.6854	2.4764	NA	0.279496	NA	3.61307	NA
NIPSNAP1	0.5391	0.5822	0.46451	NA	1.8609	2.1017	1.07995	0.86164	NA	NA
NIPSNAP3A	NA	0.34973	0.3144	NA	3.0869	NA	NA	NA	NA	NA
NOL11	NA	2.1904	2.2324	0.62872	0.65426	0.372	NA	NA	1.04062	0.591678
NOLC1	1.8599	3.4154	4.0538	0.54354	0.29768	0.28352	1.83634	2.17958	0.547669	0.521618
NOP58	1.3765	2.147	3.7787	0.99617	0.49144	0.29807	1.55975	2.74515	0.493329	0.299216
NR2F1	0.047429	0.081142	NA	NA	27.132	21.78	1.71081	NA	NA	NA
NRIP1	NA	0.17946	0.15712	NA	2.8255	9.4403	NA	NA	NA	NA
NSDHL	0.44211	NA	0.34084	2.2816	2.5287	2.5418	NA	0.770939	1.1083	1.11404
NSRP1	NA	0.42707	0.42275	NA	2.3836	2.853	NA	NA	NA	NA
NT5DC2	0.42859	0.41715	0.43578	1.6515	2.1502	2.1518	0.973308	1.01678	1.30197	1.30294
NUP214	1.1689	0.91765	0.40632	0.85674	1.9283	3.6012	0.785054	0.347609	2.25074	4.20338
NXN	0.081727	0.20815	0.093876	6.4325	4.2025	49.203	2.54689	1.14865	0.653323	7.64913
ORC1	1.4184	1.6463	2.5358	NA	0.72715	0.48179	1.16067	1.78779	NA	NA
PAPSS1	NA	0.28201	0.37055	2.4611	2.6708	2.5105	NA	NA	1.08521	1.02007
PBRM1	0.67404	0.45348	0.59411	1.2216	2.1539	1.5364	0.672779	0.881417	1.76318	1.25769
PDCD11	1.8753	2.3199	2.3515	0.46715	0.45887	0.48753	1.23708	1.25393	0.982276	1.04363
PDK3	0.28715	0.28388	0.31631	2.6151	3.2403	3.0569	0.988612	1.10155	1.23907	1.16894
PDP2	NA	0.39987	NA	NA	2.9919	NA	NA	NA	NA	NA
PDXK	3.4425	NA	4.4903	0.40814	0.29297	0.38506	NA	1.30437	0.717817	0.943451
PEG10	0.34801	0.43987	0.49416	3.7974	1.6868	2.6035	1.26396	1.41996	0.444199	0.685601
PFAS	2.9103	3.1321	3.5158	0.42946	0.34047	0.39099	1.07621	1.20805	0.792786	0.910422
PFKL	NA	4.0527	4.6534	0.32666	0.32845	0.34698	NA	NA	1.00548	1.06221
PFKM	NA	2.4774	3.1067	0.3581	0.33045	0.42601	NA	NA	0.922787	1.18964
PGM2	2.6683	2.9515	2.1972	0.4727	0.42192	0.4505	1.10613	0.823446	0.892575	0.953036
PHF2	NA	0.52976	0.33125	NA	2.3247	2.4738	NA	NA	NA	NA
PIGT	NA	0.51741	0.47619	NA	1.6431	2.0915	NA	NA	NA	NA
PLS3	NA	NA	2.024	0.40661	0.42826	0.31891	NA	NA	1.05325	0.784314
PML	2.676	7.9459	6.3849	NA	0.21999	0.27381	2.96932	2.38599	NA	NA
PPAT	6.2193	5.5553	7.9426	0.4705	0.19988	0.20903	0.893236	1.27709	0.424825	0.444272
PPIC	0.19389	0.33167	0.43218	NA	5.7123	3.7101	1.71061	2.229	NA	NA
PPP2R5D	NA	0.59311	0.41433	1.5297	1.3078	3.4385	NA	NA	0.854939	2.24783
PRDM2	0.51776	0.29845	0.28747	NA	3.4775	2.888	0.576425	0.555219	NA	NA
PRKACB	0.44272	NA	0.4632	NA	2.783	2.2393	NA	1.04626	NA	NA
PRKAR2A	0.31615	0.29982	0.42655	3.1116	2.9835	3.6579	0.948347	1.3492	0.958831	1.17557
PROSER1	NA	4.1689	0.42778	NA	0.19576	2.9001	NA	NA	NA	NA
PROX1	NA	0.30671	0.57929	NA	6.0234	12.519	NA	NA	NA	NA
PSIP1	0.65765	NA	0.28801	1.6441	1.8666	3.4239	NA	0.437938	1.13533	2.08254
PTBP2	0.29324	0.3544	0.34282	3.9923	2.1615	2.7468	1.20857	1.16908	0.541417	0.688024
PTPLAD1	NA	0.32711	0.30809	NA	1.8253	2.005	NA	NA	NA	NA
QTRTD1	2.6288	2.7835	2.5578	NA	0.48684	0.71795	1.05885	0.972991	NA	NA
RAB10	0.3786	0.35503	0.39698	NA	2.4547	2.0596	0.937744	1.04855	NA	NA
RAB22A	0.3356	0.39801	NA	NA	2.0517	NA	1.18597	NA	NA	NA
RAB34	NA	0.48938	0.50786	NA	2.1223	1.7987	NA	NA	NA	NA
RAB5B	0.43075	0.4214	0.3612	NA	2.3054	1.841	0.978294	0.838537	NA	NA
RALA	0.47483	0.44158	0.45372	NA	2.8175	2.2881	0.929975	0.955542	NA	NA
RANBP2	1.161	0.22951	0.045865	0.75423	6.3723	6.05	0.197683	0.0395047	8.44875	8.02143
RANGAP1	NA	1.2217	0.39719	1.4208	0.89443	2.2972	NA	NA	0.629526	1.61684
RBBP9	0.35521	0.45744	0.43247	NA	2.2509	NA	1.2878	1.21751	NA	NA
RDH11	NA	0.56614	0.4468	NA	1.7336	2.2154	NA	NA	NA	NA
RIF1	2.3478	2.6524	4.8968	0.41659	0.38226	0.31218	1.12974	2.0857	0.917593	0.74937
RPS6KA3	NA	0.30746	0.42053	2.6798	2.3013	1.5058	NA	NA	0.858758	0.561908
RREB1	NA	0.56294	0.40471	NA	2.4475	4.3429	NA	NA	NA	NA
RRP1B	NA	2.0066	0.87487	0.70562	0.47439	0.69152	NA	NA	0.672302	0.980018
RXRA	NA	0.38174	0.39156	NA	2.3447	5.3716	NA	NA	NA	NA
RXRB	NA	NA	0.25397	NA	NA	3.3245	NA	NA	NA	NA
SALL2	1.5243	3.3202	2.5924	0.62459	0.26212	0.45539	2.17818	1.70072	0.419667	0.729102
SALL4	6.5957	17.589	19.352	0.24035	0.054025	0.074307	2.66674	2.93403	0.224776	0.309162
SAP130	NA	0.57934	0.31981	NA	1.2966	2.869	NA	NA	NA	NA
SCCPDH	0.35191	NA	0.44652	1.6804	2.2397	3.4002	NA	1.26885	1.33284	2.02345
SCD	0.65488	0.2428	0.10489	NA	4.9689	NA	0.370755	0.160167	NA	NA
SDF2	NA	0.52972	0.47383	NA	2.0999	3.2667	NA	NA	NA	NA
SEC22B	0.35182	0.54247	0.1725	NA	1.601	13.018	1.5419	0.490308	NA	NA
SERPINB6	2.0642	NA	2.4282	0.5367	0.49923	0.49656	NA	1.17634	0.930184	0.92521
SKIL	NA	0.61732	0.35734	NA	3.0026	2.4435	NA	NA	NA	NA
SLC16A3	NA	4.8281	3.7932	NA	0.14662	NA	NA	NA	NA	NA
SLC25A11	0.52835	0.50943	0.36099	NA	2.0169	2.4343	0.96419	0.68324	NA	NA
SLC25A12	NA	0.46556	0.51607	2.3724	2.0362	2.261	NA	NA	0.858287	0.953043
SLC25A20	0.42295	0.25069	0.30656	NA	3.8048	1.9357	0.592718	0.724814	NA	NA
SLC25A4	0.30169	0.20699	0.1799	3.6713	3.8231	4.1662	0.686102	0.596307	1.04135	1.1348
SLC2A1	0.32625	0.39943	0.35173	1.7425	1.6271	2.4335	1.22431	1.0781	0.933773	1.39656
SLC35F2	NA	3.7078	NA	NA	0.30744	NA	NA	NA	NA	NA
SLC3A2	8.2956	3.1424	3.8689	0.63927	0.42377	0.45351	0.378803	0.46638	0.662897	0.709419
SMARCC2	NA	NA	0.43836	NA	NA	3.0904	NA	NA	NA	NA
SPCS2	0.30887	0.42065	NA	NA	2.7199	NA	1.3619	NA	NA	NA
SUPT7L	NA	0.28656	0.29991	NA	2.7863	3.89	NA	NA	NA	NA
TBL1X	0.37934	0.38188	0.38838	3.6099	2.6413	2.7744	1.0067	1.02383	0.731682	0.768553
TBPL1	NA	0.48231	0.42548	NA	2.6752	NA	NA	NA	NA	NA
TCOF1	3.8304	5.1933	7.9372	0.28962	0.13524	0.10934	1.35581	2.07216	0.466957	0.377529
TDG	NA	0.28274	0.43847	NA	4.0003	3.0449	NA	NA	NA	NA
TECR	0.49768	0.32113	0.38408	NA	2.9586	1.6357	0.645254	0.771741	NA	NA
TERF2IP	NA	NA	5.3402	NA	NA	0.26912	NA	NA	NA	NA
TET1	NA	8.1224	3.0953	NA	0.13665	0.22424	NA	NA	NA	NA
TET3	NA	0.28534	0.19132	NA	2.2559	2.7324	NA	NA	NA	NA
TFAP2B	NA	NA	0.15122	NA	NA	3.9328	NA	NA	NA	NA
THOP1	NA	2.275	2.1716	0.48608	0.47577	0.50293	NA	NA	0.978789	1.03467
TMED10	0.2955	0.36231	0.30946	NA	3.1072	1.645	1.22609	1.04724	NA	NA
TMED4	0.21555	0.22576	0.26783	NA	5.1763	2.3401	1.04737	1.24254	NA	NA
TMED7	NA	0.29567	0.2783	NA	2.4707	2.2917	NA	NA	NA	NA
TMED9	0.31197	0.48574	0.41583	NA	2.1793	2.1292	1.55701	1.33292	NA	NA
TMEM165	NA	0.47876	NA	NA	2.2677	NA	NA	NA	NA	NA
TMEM33	0.28347	0.32473	0.24082	NA	2.3415	1.9605	1.14555	0.849543	NA	NA
TMPO	0.62928	0.36093	0.33543	1.7847	1.4548	2.8735	0.57356	0.533038	0.815151	1.61007
TMX2	0.51174	0.35898	0.37544	NA	2.8673	3.0162	0.701489	0.733654	NA	NA
TOP1	0.63708	1.0489	0.49756	1.5279	1.005	2.5311	1.64642	0.781001	0.657766	1.65659
TP53I11	NA	0.20078	0.27009	NA	3.8909	NA	NA	NA	NA	NA
TRIM24	NA	0.47451	0.20134	NA	2.235	5.6838	NA	NA	NA	NA
TRIM33	0.91934	0.84673	0.27753	1.2442	1.2882	4.17	0.921019	0.30188	1.03536	3.35155
TRPS1	NA	0.49461	0.22108	NA	NA	4.3973	NA	NA	NA	NA
TSHZ3	NA	NA	0.41961	NA	NA	3.2674	NA	NA	NA	NA
TSR1	3.0849	3.078	NA	0.28685	0.4031	0.25428	0.997763	NA	1.40526	0.886456
TUBA1A	0.29167	0.27361	0.24759	2.7584	3.3487	3.18	0.938081	0.84887	1.214	1.15284
TUBA4A	3.085	6.2242	5.3773	0.14222	0.13753	0.182	2.01757	1.74305	0.967023	1.27971
TUBB3	0.37093	0.42855	0.41692	1.8032	2.2882	2.3128	1.15534	1.12399	1.26897	1.28261
TUBG1	0.50602	0.4903	0.52004	1.8793	2.2126	2.1483	0.968934	1.02771	1.17735	1.14314
UQCC1	NA	0.49043	NA	NA	2.3287	NA	NA	NA	NA	NA
USP3	NA	0.17758	0.27529	NA	6.195	4.3554	NA	NA	NA	NA
UTF1	13.917	7.839	94.621	0.13369	0.14961	0.048668	0.563268	6.79895	1.11908	0.364036
UTP14C	1.7296	4.5329	6.3078	0.58734	0.2202	0.19007	2.62078	3.64697	0.374911	0.323612
UTP20	1.5622	1.9968	3.1139	0.55252	0.53898	0.41363	1.2782	1.99328	0.975494	0.748624
UTP3	NA	2.6131	3.9921	0.77739	0.42942	0.273	NA	NA	0.552387	0.351175
VAT1	2.584	3.0998	2.3316	0.37877	0.3817	0.43091	1.19961	0.902322	1.00774	1.13766
VDAC3	0.60533	0.56432	0.45495	NA	2.6706	2.3928	0.932252	0.751574	NA	NA
WDR37	0.34872	0.33598	0.38148	NA	2.6003	2.7226	0.963466	1.09394	NA	NA
WDR43	NA	2.6576	2.2132	0.58527	0.43262	0.37262	NA	NA	0.73918	0.636663
YEATS2	NA	0.62973	0.49316	NA	1.9807	2.0568	NA	NA	NA	NA
YRDC	NA	2.1007	NA	NA	0.24996	NA	NA	NA	NA	NA
ZADH2	NA	NA	0.31248	NA	9.8047	4.5315	NA	NA	NA	NA
ZBTB12	NA	0.39344	0.42799	NA	2.5909	3.4516	NA	NA	NA	NA
ZBTB2	NA	0.58358	0.44441	NA	1.851	2.1691	NA	NA	NA	NA
ZBTB21	NA	0.58518	0.25918	NA	1.1888	3.919	NA	NA	NA	NA
ZBTB33	NA	0.31029	0.29709	NA	4.6887	3.9134	NA	NA	NA	NA
ZBTB37	NA	0.26302	0.25983	NA	NA	4.715	NA	NA	NA	NA
ZBTB5	NA	0.3672	NA	NA	2.9379	1.7011	NA	NA	NA	NA
ZEB1	NA	0.20217	0.2429	NA	5.686	7.4223	NA	NA	NA	NA
ZEB2	NA	0.2516	0.23426	NA	2.2385	3.4597	NA	NA	NA	NA
ZFHX3	NA	0.37607	0.39209	NA	2.1076	NA	NA	NA	NA	NA
ZFHX4	NA	0.34005	0.24941	NA	3.645	3.2647	NA	NA	NA	NA
ZKSCAN1	NA	NA	0.18483	NA	NA	3.5273	NA	NA	NA	NA
ZKSCAN3	NA	0.96856	0.49196	NA	3.6466	3.9105	NA	NA	NA	NA
ZMYM1	NA	3.305	3.871	NA	0.32516	0.36644	NA	NA	NA	NA
ZMYM4	0.78729	0.6474	0.32467	1.3246	1.7565	4.378	0.822315	0.412389	1.32606	3.30515
ZNF202	NA	0.45708	0.51628	NA	3.3232	1.1836	NA	NA	NA	NA
ZNF219	NA	0.40721	0.46538	2.4473	2.4106	2.5395	NA	NA	0.985004	1.03767
ZNF326	NA	0.34085	0.3847	2.6061	3.6257	2.514	NA	NA	1.39124	0.96466
ZNF397	NA	0.39343	0.46204	NA	NA	2.1229	NA	NA	NA	NA
ZNF423	NA	0.30961	0.30217	NA	2.5055	4.259	NA	NA	NA	NA
ZNF518B	NA	3.0062	11.22	NA	0.38394	0.14066	NA	NA	NA	NA
ZNF521	NA	0.19661	0.19843	NA	4.0688	5.2949	NA	NA	NA	NA
ZNF608	NA	0.38473	NA	NA	2.0282	4.6012	NA	NA	NA	NA
ZNF609	NA	NA	0.46975	NA	NA	2.3026	NA	NA	NA	NA
ZNF646	NA	0.28838	0.32145	NA	1.6576	2.4481	NA	NA	NA	NA
ZNF777	NA	0.2761	0.26876	NA	3.6831	4.3581	NA	NA	NA	NA
ZNF827	NA	0.2917	0.36875	NA	1.7017	2.831	NA	NA	NA	NA
ZSCAN10	NA	10.852	26.454	NA	NA	0.046612	NA	NA	NA	NA
