# Supplementary material for: The Sumo proteome of proliferating and neuronal-differentiating cells reveals Utf1 among key Sumo targets involved in neurogenesis
Source: Cell Death Dis. 2021 Mar 22;12(4):305. doi: 10.1038/s41419-021-03590-2 (PMC7985304; doi:10.1038/s41419-021-03590-2)
Supplement: Supplementary file 10 — Dataset 1 [file 41419_2021_3590_MOESM10_ESM.xlsx]

## Sheet: proteinGroups
Protein IDs	Majority protein IDs	Peptide counts (all)	Peptide counts (razor+unique)	Peptide counts (unique)	Protein names	Gene names	Fasta headers	Number of proteins	Peptides	Razor + unique peptides	Unique peptides	Peptides Exp1_C-IP	Peptides Exp1_Input	Peptides Exp1_S1-IP	Peptides Exp1-S2-IP	Peptides Exp2_C-IP	Peptides Exp2_Input	Peptides Exp2_S1-IP	Peptides Exp2-S2-IP	Razor + unique peptides Exp1_C-IP	Razor + unique peptides Exp1_Input	Razor + unique peptides Exp1_S1-IP	Razor + unique peptides Exp1-S2-IP	Razor + unique peptides Exp2_C-IP	Razor + unique peptides Exp2_Input	Razor + unique peptides Exp2_S1-IP	Razor + unique peptides Exp2-S2-IP	Unique peptides Exp1_C-IP	Unique peptides Exp1_Input	Unique peptides Exp1_S1-IP	Unique peptides Exp1-S2-IP	Unique peptides Exp2_C-IP	Unique peptides Exp2_Input	Unique peptides Exp2_S1-IP	Unique peptides Exp2-S2-IP	Sequence coverage [%]	Unique + razor sequence coverage [%]	Unique sequence coverage [%]	Mol. weight [kDa]	Sequence length	Sequence lengths	Fraction average	Fraction 1	Fraction 2	Fraction 3	Fraction 4	Fraction 5	Fraction 6	Fraction 7
A0A023T672;Q9CWZ3-2;Q9CWZ3	A0A023T672;Q9CWZ3-2;Q9CWZ3	4;4;4	4;4;4	4;4;4	RNA-binding protein 8A	RBM8;Rbm8a	>tr|A0A023T672|A0A023T672_MOUSE RNA-binding protein 8A OS=Mus musculus GN=RBM8 PE=2 SV=1;>sp|Q9CWZ3-2|RBM8A_MOUSE Isoform 2 of RNA-binding protein 8A OS=Mus musculus GN=Rbm8a;>sp|Q9CWZ3|RBM8A_MOUSE RNA-binding protein 8A OS=Mus musculus GN=Rbm8a PE=1 SV=3	3	4	4	4	2	4	2	2	3	0	3	1	2	4	2	2	3	0	3	1	2	4	2	2	3	0	3	1	33.3	33.3	33.3	19.889	174	174;173;174	7.5					5	3	5
A0A023T778;Q9CQL1;P61327;G3UYI5;G3UZW7	A0A023T778;Q9CQL1;P61327;G3UYI5;G3UZW7	12;12;12;9;7	12;12;12;9;7	12;12;12;9;7	Protein mago nashi homolog 2;Protein mago nashi homolog	2010012C16Rik;Magohb;Magoh	>tr|A0A023T778|A0A023T778_MOUSE Mago nashi protein OS=Mus musculus GN=Magohb PE=2 SV=1;>sp|Q9CQL1|MGN2_MOUSE Protein mago nashi homolog 2 OS=Mus musculus GN=Magohb PE=2 SV=1;>sp|P61327|MGN_MOUSE Protein mago nashi homolog OS=Mus musculus GN=Magoh PE=2 SV=1	5	12	12	12	5	5	11	0	8	9	10	1	5	5	11	0	8	9	10	1	5	5	11	0	8	9	10	1	68.9	68.9	68.9	17.31	148	148;146;146;115;102	8.95	1
A0A075B5J7	A0A075B5J7	1	1	1		Igkv14-130	>tr|A0A075B5J7|A0A075B5J7_MOUSE Protein Igkv14-130 OS=Mus musculus GN=Igkv14-130 PE=4 SV=3	1	1	1	1	1	0	0	0	1	0	0	0	1	0	0	0	1	0	0	0	1	0	0	0	1	0	0	0	11.2	11.2	11.2	13.045	116	116	4.88	1	1	2				2
A0A075B5J9;A0A075B5K3	A0A075B5J9;A0A075B5K3	2;2	2;2	2;2		Igkv17-127;Igkv17-121	>tr|A0A075B5J9|A0A075B5J9_MOUSE Protein Igkv17-127 OS=Mus musculus GN=Igkv17-127 PE=4 SV=3;>tr|A0A075B5K3|A0A075B5K3_MOUSE Protein Igkv17-121 OS=Mus musculus GN=Igkv17-121 PE=4 SV=3	2	2	2	2	2	0	0	0	2	0	0	0	2	0	0	0	2	0	0	0	2	0	0	0	2	0	0	0	34.5	34.5	34.5	12.33	113	113;116	4.68	2	3	4	1	2	1	9
A0A075B5K2	A0A075B5K2	6	6	6		Igkv9-124	>tr|A0A075B5K2|A0A075B5K2_MOUSE Protein Igkv9-124 OS=Mus musculus GN=Igkv9-124 PE=4 SV=3	1	6	6	6	5	0	0	0	5	0	0	0	5	0	0	0	5	0	0	0	5	0	0	0	5	0	0	0	57.9	57.9	57.9	10.419	95	95	4.43	7	9	7	4	5	3	14
A0A075B5K4	A0A075B5K4	1	1	1			>tr|A0A075B5K4|A0A075B5K4_MOUSE Uncharacterized protein OS=Mus musculus GN=Igkv2-116 PE=4 SV=1	1	1	1	1	1	0	0	0	1	0	0	0	1	0	0	0	1	0	0	0	1	0	0	0	1	0	0	0	10.7	10.7	10.7	13.245	121	121	3.6	2	1					2
A0A075B5K5;P01627	A0A075B5K5;P01627	3;3	3;3	1;1	Ig kappa chain V-II region VKappa167	Igkv2-112;Gm5153	>tr|A0A075B5K5|A0A075B5K5_MOUSE Protein Igkv2-112 OS=Mus musculus GN=Igkv2-112 PE=4 SV=1;>sp|P01627|KV2A2_MOUSE Ig kappa chain V-II region VKappa167 OS=Mus musculus GN=Gm5153 PE=4 SV=1	2	3	3	1	3	0	0	0	3	0	0	0	3	0	0	0	3	0	0	0	1	0	0	0	1	0	0	0	39.5	39.5	20.2	13.223	119	119;120	4.57	3	3	2	2	3	4	5
A0A075B5K6;P03976	A0A075B5K6;P03976	1;1	1;1	1;1	Ig kappa chain V-II region 17S29.1	Igkv2-109	>tr|A0A075B5K6|A0A075B5K6_MOUSE Protein Igkv2-109 OS=Mus musculus GN=Igkv2-109 PE=4 SV=1;>sp|P03976|KV2A5_MOUSE Ig kappa chain V-II region 17S29.1 OS=Mus musculus PE=1 SV=1	2	1	1	1	1	0	0	0	1	0	0	0	1	0	0	0	1	0	0	0	1	0	0	0	1	0	0	0	10.7	10.7	10.7	13.154	121	121;113	4.62	3	2	3	2	2	2	5
A0A075B5K9	A0A075B5K9	2	2	2		Igkv12-98	>tr|A0A075B5K9|A0A075B5K9_MOUSE Protein Igkv12-98 OS=Mus musculus GN=Igkv12-98 PE=4 SV=3	1	2	2	2	1	0	0	0	1	0	0	1	1	0	0	0	1	0	0	1	1	0	0	0	1	0	0	1	32.5	32.5	32.5	12.345	114	114	5.33		1					2
A0A075B5L0	A0A075B5L0	3	1	1		Igkv10-95	>tr|A0A075B5L0|A0A075B5L0_MOUSE Protein Igkv10-95 OS=Mus musculus GN=Igkv10-95 PE=4 SV=3	1	3	1	1	3	0	1	0	2	0	1	1	1	0	0	0	0	0	0	0	1	0	0	0	0	0	0	0	42.1	16.8	16.8	10.429	95	95	7							1
A0A075B5L1	A0A075B5L1	3	2	2		Igkv10-94	>tr|A0A075B5L1|A0A075B5L1_MOUSE Protein Igkv10-94 OS=Mus musculus GN=Igkv10-94 PE=4 SV=3	1	3	2	2	1	0	1	0	2	0	1	0	0	0	1	0	1	0	1	0	0	0	1	0	1	0	1	0	53.9	40	40	12.576	115	115	4.7		2	2	1	1		4
A0A075B5M2;A0A075B5M3;A0A075B5L2;P01680	A0A075B5M2;A0A075B5M3;A0A075B5L2;P01680	1;1;1;1	1;1;1;1	1;1;1;1	Ig kappa chain V-IV region S107B	Igkv4-61;Igkv4-58;Igkv4-91	>tr|A0A075B5M2|A0A075B5M2_MOUSE Protein Igkv4-61 OS=Mus musculus GN=Igkv4-61 PE=4 SV=3;>tr|A0A075B5M3|A0A075B5M3_MOUSE Protein Igkv4-58 OS=Mus musculus GN=Igkv4-58 PE=4 SV=1;>tr|A0A075B5L2|A0A075B5L2_MOUSE Protein Igkv4-91 OS=Mus musculus GN=Igkv4-91 PE=4	4	1	1	1	1	0	0	0	1	0	0	0	1	0	0	0	1	0	0	0	1	0	0	0	1	0	0	0	11.7	11.7	11.7	10.153	94	94;97;115;129	4.62	1	1	1		1	2	2
A0A075B5L3	A0A075B5L3	1	1	1		Igkv4-90	>tr|A0A075B5L3|A0A075B5L3_MOUSE Protein Igkv4-90 OS=Mus musculus GN=Igkv4-90 PE=4 SV=3	1	1	1	1	1	0	0	0	1	0	0	0	1	0	0	0	1	0	0	0	1	0	0	0	1	0	0	0	14.8	14.8	14.8	11.503	108	108	3.83	1	1	2				2
A0A075B5L4	A0A075B5L4	1	1	1		Igkv12-89	>tr|A0A075B5L4|A0A075B5L4_MOUSE Protein Igkv12-89 OS=Mus musculus GN=Igkv12-89 PE=4 SV=3	1	1	1	1	1	0	0	0	0	0	0	0	1	0	0	0	0	0	0	0	1	0	0	0	0	0	0	0	17.1	17.1	17.1	11.967	111	111	5			1				1
A0A075B5L6	A0A075B5L6	1	1	1		Igkv4-81	>tr|A0A075B5L6|A0A075B5L6_MOUSE Protein Igkv4-81 OS=Mus musculus GN=Igkv4-81 PE=4 SV=3	1	1	1	1	1	0	0	0	1	0	0	0	1	0	0	0	1	0	0	0	1	0	0	0	1	0	0	0	18.8	18.8	18.8	10.234	96	96	3.33	2	2					2
A0A075B5L7	A0A075B5L7	1	1	1		Igkv4-80	>tr|A0A075B5L7|A0A075B5L7_MOUSE Protein Igkv4-80 OS=Mus musculus GN=Igkv4-80 PE=4 SV=1	1	1	1	1	1	0	0	0	1	0	0	0	1	0	0	0	1	0	0	0	1	0	0	0	1	0	0	0	13.9	13.9	13.9	12.465	115	115	4.36	2	2	2			1	2
A0A075B5M1	A0A075B5M1	1	1	1		Igkv4-63	>tr|A0A075B5M1|A0A075B5M1_MOUSE Protein Igkv4-63 OS=Mus musculus GN=Igkv4-63 PE=4 SV=1	1	1	1	1	1	0	0	0	1	0	0	0	1	0	0	0	1	0	0	0	1	0	0	0	1	0	0	0	18.9	18.9	18.9	10.157	95	95	4.11	3	1	1				3
A0A075B5M4	A0A075B5M4	2	1	1		Igkv4-57-1	>tr|A0A075B5M4|A0A075B5M4_MOUSE Protein Igkv4-57-1 OS=Mus musculus GN=Igkv4-57-1 PE=4 SV=1	1	2	1	1	2	0	0	0	2	0	0	0	1	0	0	0	1	0	0	0	1	0	0	0	1	0	0	0	26.9	13.4	13.4	12.723	119	119	2.71	2	2	2				1
A0A075B5M7	A0A075B5M7	5	5	3		Igkv5-39	>tr|A0A075B5M7|A0A075B5M7_MOUSE Protein Igkv5-39 OS=Mus musculus GN=Igkv5-39 PE=4 SV=3	1	5	5	3	5	0	0	0	5	0	0	0	5	0	0	0	5	0	0	0	3	0	0	0	3	0	0	0	57.9	57.9	41.1	10.345	95	95	4.07	9	11	9	3	6	5	10
A0A075B5M8	A0A075B5M8	3	3	3		Igkv12-38	>tr|A0A075B5M8|A0A075B5M8_MOUSE Protein Igkv12-38 OS=Mus musculus GN=Igkv12-38 PE=4 SV=3	1	3	3	3	3	0	0	0	3	0	0	0	3	0	0	0	3	0	0	0	3	0	0	0	3	0	0	0	43	43	43	12.428	114	114	4.5	6	4	3		3	1	6
A0A075B5N2	A0A075B5N2	2	1	1		Igkv6-29	>tr|A0A075B5N2|A0A075B5N2_MOUSE Protein Igkv6-29 OS=Mus musculus GN=Igkv6-29 PE=4 SV=3	1	2	1	1	2	0	0	0	2	0	0	0	1	0	0	0	1	0	0	0	1	0	0	0	1	0	0	0	26.3	18.4	18.4	12.579	114	114	4.75	1	2	2		2		4
A0A075B5N3	A0A075B5N3	2	2	2		Igkv8-28	>tr|A0A075B5N3|A0A075B5N3_MOUSE Protein Igkv8-28 OS=Mus musculus GN=Igkv8-28 PE=4 SV=3	1	2	2	2	2	0	0	0	1	0	0	0	2	0	0	0	1	0	0	0	2	0	0	0	1	0	0	0	26.7	26.7	26.7	10.903	101	101	4.8	1	1					3
A0A075B5N4	A0A075B5N4	3	3	3		Igkv8-27	>tr|A0A075B5N4|A0A075B5N4_MOUSE Protein Igkv8-27 OS=Mus musculus GN=Igkv8-27 PE=4 SV=1	1	3	3	3	3	0	0	0	3	0	0	0	3	0	0	0	3	0	0	0	3	0	0	0	3	0	0	0	42	42	42	10.976	100	100	4.54	6	6	4	2	2	2	12
A0A075B5N6	A0A075B5N6	1	1	1		Igkv8-16	>tr|A0A075B5N6|A0A075B5N6_MOUSE Protein Igkv8-16 OS=Mus musculus GN=Igkv8-16 PE=4 SV=3	1	1	1	1	1	0	0	0	1	0	0	0	1	0	0	0	1	0	0	0	1	0	0	0	1	0	0	0	10	10	10	13.395	120	120	5.33		1					2
A0A075B5N7	A0A075B5N7	5	3	3		Igkv6-13	>tr|A0A075B5N7|A0A075B5N7_MOUSE Protein Igkv6-13 OS=Mus musculus GN=Igkv6-13 PE=4 SV=3	1	5	3	3	2	0	0	2	2	0	2	2	2	0	0	1	2	0	0	0	2	0	0	1	2	0	0	0	57.9	50.5	50.5	10.44	95	95	5.25	3	3	3		1		9
A0A075B5N9;P01674	A0A075B5N9	3;1	2;1	2;1		Igkv3-7	>tr|A0A075B5N9|A0A075B5N9_MOUSE Protein Igkv3-7 OS=Mus musculus GN=Igkv3-7 PE=4 SV=3	2	3	2	2	3	0	0	0	3	0	0	0	2	0	0	0	2	0	0	0	2	0	0	0	2	0	0	0	55.6	37.4	37.4	10.856	99	99;108	4.5	3	5	4		1	1	8
A0A075B5P1	A0A075B5P1	3	3	3		Igkv3-1	>tr|A0A075B5P1|A0A075B5P1_MOUSE Protein Igkv3-1 OS=Mus musculus GN=Igkv3-1 PE=4 SV=3	1	3	3	3	3	0	0	0	3	0	0	0	3	0	0	0	3	0	0	0	3	0	0	0	3	0	0	0	60.5	60.5	60.5	12.972	119	119	4.29	8	8	7	3	4	3	9
A0A075B5P3	A0A075B5P3	22	22	2		Ighg2b	>tr|A0A075B5P3|A0A075B5P3_MOUSE Protein Ighg2b (Fragment) OS=Mus musculus GN=Ighg2b PE=4 SV=1	1	22	22	2	14	0	13	17	14	0	13	11	14	0	13	17	14	0	13	11	2	0	0	0	1	0	0	0	69	69	10.4	36.568	336	336	3.74	58	94	93	78	37	77	29
A0A075B5P4;A0A0A6YWR2	A0A075B5P4;A0A0A6YWR2	16;15	16;15	3;3		Ighg1	>tr|A0A075B5P4|A0A075B5P4_MOUSE Ig gamma-1 chain C region, membrane-bound form (Fragment) OS=Mus musculus GN=Ighg1 PE=4 SV=1;>tr|A0A0A6YWR2|A0A0A6YWR2_MOUSE Ig gamma-1 chain C region, membrane-bound form (Fragment) OS=Mus musculus GN=Ighg1 PE=4 SV=1	2	16	16	3	9	0	15	14	9	1	14	12	9	0	15	14	9	1	14	12	2	0	2	3	1	0	2	2	61.7	61.7	15.7	35.633	324	324;393	3.02	87	127	78	40	28	26	19
A0A075B5P5;P03987-2;P03987	A0A075B5P5;P03987-2;P03987	9;9;9	9;9;9	9;9;9	Ig gamma-3 chain C region	Ighg3	>tr|A0A075B5P5|A0A075B5P5_MOUSE Protein Ighg3 (Fragment) OS=Mus musculus GN=Ighg3 PE=4 SV=1;>sp|P03987-2|IGHG3_MOUSE Isoform 2 of Ig gamma-3 chain C region OS=Mus musculus;>sp|P03987|IGHG3_MOUSE Ig gamma-3 chain C region OS=Mus musculus PE=1 SV=2	3	9	9	9	9	0	0	0	6	0	0	0	9	0	0	0	6	0	0	0	9	0	0	0	6	0	0	0	46.7	46.7	46.7	36.198	330	330;329;398	3.3	9	15	14	12	5	4	2
A0A075B5P6;P01872;A0A075B6A0;P01872-2	A0A075B5P6;P01872;A0A075B6A0;P01872-2	19;19;17;17	19;19;17;17	19;19;17;17	Ig mu chain C region	Ighm	>tr|A0A075B5P6|A0A075B5P6_MOUSE Ig mu chain C region (Fragment) OS=Mus musculus GN=Ighm PE=4 SV=1;>sp|P01872|IGHM_MOUSE Ig mu chain C region OS=Mus musculus GN=Ighm PE=1 SV=2;>tr|A0A075B6A0|A0A075B6A0_MOUSE Ig mu chain C region (Fragment) OS=Mus musculus G	4	19	19	19	13	0	0	0	17	0	0	0	13	0	0	0	17	0	0	0	13	0	0	0	17	0	0	0	48.4	48.4	48.4	49.943	455	455;454;476;475	2.32	37	20	26	7	4	1
A0A075B5P7;A0A0A6YVX8	A0A075B5P7;A0A0A6YVX8	3;3	2;2	2;2		Ighv5-2	>tr|A0A075B5P7|A0A075B5P7_MOUSE Protein Ighv5-2 OS=Mus musculus GN=Ighv5-2 PE=4 SV=1;>tr|A0A0A6YVX8|A0A0A6YVX8_MOUSE Protein Ighv5-2 (Fragment) OS=Mus musculus GN=Ighv5-2 PE=4 SV=1	2	3	2	2	2	0	1	0	2	0	1	1	1	0	0	0	1	0	0	0	1	0	0	0	1	0	0	0	29.3	19.8	19.8	13.21	116	116;117	1.5	1	1
A0A075B5P8;P01821;A0A075B5Q1	A0A075B5P8;P01821;A0A075B5Q1	4;3;2	4;3;2	3;2;1	Ig heavy chain V region MC101	Ighv2-2;Ighv2-4	>tr|A0A075B5P8|A0A075B5P8_MOUSE Protein Ighv2-2 (Fragment) OS=Mus musculus GN=Ighv2-2 PE=4 SV=1;>sp|P01821|HVM45_MOUSE Ig heavy chain V region MC101 OS=Mus musculus PE=1 SV=1;>tr|A0A075B5Q1|A0A075B5Q1_MOUSE Protein Ighv2-4 (Fragment) OS=Mus musculus GN=Igh	3	4	4	3	3	0	0	0	3	0	0	0	3	0	0	0	3	0	0	0	2	0	0	0	3	0	0	0	66.4	66.4	37.9	12.578	116	116;116;116	2.65	6	5	6	4	1	1
A0A075B5Q0	A0A075B5Q0	2	1	1		Ighv5-6	>tr|A0A075B5Q0|A0A075B5Q0_MOUSE Protein Ighv5-6 (Fragment) OS=Mus musculus GN=Ighv5-6 PE=4 SV=1	1	2	1	1	2	0	0	0	1	0	0	0	1	0	0	0	0	0	0	0	1	0	0	0	0	0	0	0	27.4	17.9	17.9	12.863	117	117	2	1	1	1
A0A075B5Q2	A0A075B5Q2	2	1	1		Ighv5-9	>tr|A0A075B5Q2|A0A075B5Q2_MOUSE Protein Ighv5-9 (Fragment) OS=Mus musculus GN=Ighv5-9 PE=4 SV=1	1	2	1	1	2	0	1	0	2	0	1	1	1	0	0	0	1	0	0	0	1	0	0	0	1	0	0	0	18.8	9.4	9.4	12.795	117	117	2.67	2	1	4	2
A0A075B5Q3;A0A0A6YY69	A0A075B5Q3;A0A0A6YY69	4;4	3;3	3;3		Ighv2-5	>tr|A0A075B5Q3|A0A075B5Q3_MOUSE Protein Ighv2-5 OS=Mus musculus GN=Ighv2-5 PE=4 SV=1;>tr|A0A0A6YY69|A0A0A6YY69_MOUSE Protein Ighv2-5 (Fragment) OS=Mus musculus GN=Ighv2-5 PE=4 SV=1	2	4	3	3	3	0	0	0	2	0	0	0	2	0	0	0	2	0	0	0	2	0	0	0	2	0	0	0	53	24.3	24.3	12.556	115	115;116	2.88	4	4	4	3	1
A0A075B5Q5	A0A075B5Q5	1	1	1		Ighv2-9	>tr|A0A075B5Q5|A0A075B5Q5_MOUSE Protein Ighv2-9 (Fragment) OS=Mus musculus GN=Ighv2-9 PE=4 SV=1	1	1	1	1	1	0	0	0	0	0	0	0	1	0	0	0	0	0	0	0	1	0	0	0	0	0	0	0	13.8	13.8	13.8	12.477	116	116	2	1	2	1
A0A075B5R0;A0A0B4J1P4	A0A075B5R0;A0A0B4J1P4	1;1	1;1	1;1		Ighv5-16	>tr|A0A075B5R0|A0A075B5R0_MOUSE Protein Ighv5-16 OS=Mus musculus GN=Ighv5-16 PE=4 SV=1;>tr|A0A0B4J1P4|A0A0B4J1P4_MOUSE Protein Ighv5-16 (Fragment) OS=Mus musculus GN=Ighv5-16 PE=4 SV=1	2	1	1	1	1	0	0	0	0	0	0	0	1	0	0	0	0	0	0	0	1	0	0	0	0	0	0	0	19	19	19	13.217	116	116;117	1	1
A0A075B5R1;P01783	A0A075B5R1;P01783	2;2	2;2	1;1	Ig heavy chain V region MOPC 21	Ighv5-17	>tr|A0A075B5R1|A0A075B5R1_MOUSE Protein Ighv5-17 (Fragment) OS=Mus musculus GN=Ighv5-17 PE=4 SV=1;>sp|P01783|HVM16_MOUSE Ig heavy chain V region MOPC 21 (Fragment) OS=Mus musculus PE=1 SV=1	2	2	2	1	2	0	0	0	1	0	0	0	2	0	0	0	1	0	0	0	1	0	0	0	0	0	0	0	18.8	18.8	9.4	12.905	117	117;136	2.22	4	1	2	2
A0A075B5R2	A0A075B5R2	6	6	5		Ighv7-3	>tr|A0A075B5R2|A0A075B5R2_MOUSE Uncharacterized protein (Fragment) OS=Mus musculus GN=Ighv7-3 PE=4 SV=2	1	6	6	5	3	0	0	0	5	0	0	0	3	0	0	0	5	0	0	0	2	0	0	0	4	0	0	0	33.3	33.3	25.8	13.457	120	120	3.57	9	10	10	6	4	3	2
A0A075B5R4	A0A075B5R4	5	3	2		Ighv14-1	>tr|A0A075B5R4|A0A075B5R4_MOUSE Protein Ighv14-1 (Fragment) OS=Mus musculus GN=Ighv14-1 PE=4 SV=1	1	5	3	2	5	0	0	0	2	0	0	0	3	0	0	0	2	0	0	0	2	0	0	0	1	0	0	0	37.6	21.4	21.4	12.991	117	117	3.38	5	13	6	6	3	1	2
A0A075B5R7	A0A075B5R7	6	6	4		Ighv14-2	>tr|A0A075B5R7|A0A075B5R7_MOUSE Protein Ighv14-2 (Fragment) OS=Mus musculus GN=Ighv14-2 PE=4 SV=1	1	6	6	4	5	0	0	0	4	0	0	0	5	0	0	0	4	0	0	0	3	0	0	0	4	0	0	0	37.6	37.6	21.4	13.002	117	117	3.18	7	10	6	11	2	1	2
A0A075B5R9	A0A075B5R9	3	1	1		Ighv14-3	>tr|A0A075B5R9|A0A075B5R9_MOUSE Protein Ighv14-3 (Fragment) OS=Mus musculus GN=Ighv14-3 PE=4 SV=1	1	3	1	1	2	0	0	0	2	0	0	0	0	0	0	0	1	0	0	0	0	0	0	0	1	0	0	0	27.4	17.9	17.9	12.975	117	117	3			1
A0A075B5S2;P01795	A0A075B5S2	5;1	5;1	2;0		Ighv7-1	>tr|A0A075B5S2|A0A075B5S2_MOUSE Uncharacterized protein (Fragment) OS=Mus musculus GN=Ighv7-1 PE=4 SV=2	2	5	5	2	5	0	0	0	4	0	0	0	5	0	0	0	4	0	0	0	2	0	0	0	2	0	0	0	55.4	55.4	18.2	13.644	121	121;144	2.31	13	11	10	8
A0A075B5S3;A0A0A6YVR1	A0A075B5S3;A0A0A6YVR1	3;3	2;2	2;2		Ighv14-4	>tr|A0A075B5S3|A0A075B5S3_MOUSE Protein Ighv14-4 OS=Mus musculus GN=Ighv14-4 PE=4 SV=1;>tr|A0A0A6YVR1|A0A0A6YVR1_MOUSE Protein Ighv14-4 (Fragment) OS=Mus musculus GN=Ighv14-4 PE=4 SV=1	2	3	2	2	2	0	0	0	2	0	0	0	1	0	0	0	2	0	0	0	1	0	0	0	2	0	0	0	36	26.1	26.1	12.134	111	111;117	2.57	1	3	1	2
A0A075B5S4;A0A0A6YWL2	A0A075B5S4;A0A0A6YWL2	1;1	1;1	1;1		Ighv3-3	>tr|A0A075B5S4|A0A075B5S4_MOUSE Protein Ighv3-3 OS=Mus musculus GN=Ighv3-3 PE=4 SV=1;>tr|A0A0A6YWL2|A0A0A6YWL2_MOUSE Protein Ighv3-3 (Fragment) OS=Mus musculus GN=Ighv3-3 PE=4 SV=1	2	1	1	1	1	0	0	0	0	0	0	0	1	0	0	0	0	0	0	0	1	0	0	0	0	0	0	0	16.3	16.3	16.3	11.239	98	98;116	3		1		1
A0A075B5S5;A0A0A6YXL5	A0A075B5S5;A0A0A6YXL5	2;2	2;2	2;2		Ighv7-4	>tr|A0A075B5S5|A0A075B5S5_MOUSE Protein Ighv7-4 OS=Mus musculus GN=Ighv7-4 PE=4 SV=1;>tr|A0A0A6YXL5|A0A0A6YXL5_MOUSE Protein Ighv7-4 (Fragment) OS=Mus musculus GN=Ighv7-4 PE=4 SV=1	2	2	2	2	2	0	0	0	0	0	0	0	2	0	0	0	0	0	0	0	2	0	0	0	0	0	0	0	20	20	20	13.452	120	120;121	2.2	2	1	1	1
A0A075B5S6;P18531	A0A075B5S6;P18531	1;1	1;1	1;1	Ig heavy chain V region 3-6	Ighv3-1;Ighv3-6	>tr|A0A075B5S6|A0A075B5S6_MOUSE Protein Ighv3-1 (Fragment) OS=Mus musculus GN=Ighv3-1 PE=4 SV=1;>sp|P18531|HVM60_MOUSE Ig heavy chain V region 3-6 OS=Mus musculus GN=Ighv3-6 PE=1 SV=1	2	1	1	1	1	0	0	0	1	0	0	0	1	0	0	0	1	0	0	0	1	0	0	0	1	0	0	0	13.8	13.8	13.8	13.109	116	116;116	3.5	3	3	2	2	2
A0A075B5S9;A0A0A6YWH6	A0A075B5S9;A0A0A6YWH6	2;2	1;1	1;1		Ighv9-4	>tr|A0A075B5S9|A0A075B5S9_MOUSE Protein Ighv9-4 OS=Mus musculus GN=Ighv9-4 PE=4 SV=1;>tr|A0A0A6YWH6|A0A0A6YWH6_MOUSE Protein Ighv9-4 (Fragment) OS=Mus musculus GN=Ighv9-4 PE=4 SV=1	2	2	1	1	2	0	0	0	0	0	0	0	1	0	0	0	0	0	0	0	1	0	0	0	0	0	0	0	27.6	16.3	16.3	10.934	98	98;117	2		1
A0A075B5T0	A0A075B5T0	2	2	2		Ighv3-8	>tr|A0A075B5T0|A0A075B5T0_MOUSE Protein Ighv3-8 (Fragment) OS=Mus musculus GN=Ighv3-8 PE=4 SV=2	1	2	2	2	2	0	0	0	1	0	0	0	2	0	0	0	1	0	0	0	2	0	0	0	1	0	0	0	19.8	19.8	19.8	14.936	131	131	3.22	2	1	2	1	3
A0A075B5T2	A0A075B5T2	3	3	2		Ighv6-3	>tr|A0A075B5T2|A0A075B5T2_MOUSE Protein Ighv6-3 (Fragment) OS=Mus musculus GN=Ighv6-3 PE=4 SV=3	1	3	3	2	3	0	0	0	3	0	0	0	3	0	0	0	3	0	0	0	2	0	0	0	2	0	0	0	21.2	21.2	11.9	13.259	118	118	2.47	5	5	3	2	2
A0A075B5T3;A0A0A6YWS9;J3QK03;A0A0A6YX19;P01800;P01802	A0A075B5T3;A0A0A6YWS9	4;2;1;1;1;1	4;2;1;1;1;1	3;2;1;1;0;0		Ighv6-6	>tr|A0A075B5T3|A0A075B5T3_MOUSE Protein Ighv6-6 (Fragment) OS=Mus musculus GN=Ighv6-6 PE=4 SV=1;>tr|A0A0A6YWS9|A0A0A6YWS9_MOUSE Protein Ighv6-5 (Fragment) OS=Mus musculus GN=Ighv6-5 PE=4 SV=1	6	4	4	3	2	0	0	0	4	0	0	0	2	0	0	0	4	0	0	0	2	0	0	0	3	0	0	0	41.2	41.2	29.4	13.293	119	119;119;99;119;113;115	2.19	6	4	3	3
A0A075B5T4	A0A075B5T4	2	1	0		Ighv1-4	>tr|A0A075B5T4|A0A075B5T4_MOUSE Protein Ighv1-4 (Fragment) OS=Mus musculus GN=Ighv1-4 PE=4 SV=1	1	2	1	0	2	0	0	0	1	0	0	0	1	0	0	0	1	0	0	0	0	0	0	0	0	0	0	0	38.5	17.9	0	13.109	117	117	1.67	2		1
A0A075B5T5;A0A0A6YWG2	A0A075B5T5;A0A0A6YWG2	2;1	2;1	2;1		Ighv1-5	>tr|A0A075B5T5|A0A075B5T5_MOUSE Protein Ighv1-5 OS=Mus musculus GN=Ighv1-5 PE=4 SV=1;>tr|A0A0A6YWG2|A0A0A6YWG2_MOUSE Protein Ighv1-5 (Fragment) OS=Mus musculus GN=Ighv1-5 PE=4 SV=1	2	2	2	2	1	0	0	0	2	0	0	0	1	0	0	0	2	0	0	0	1	0	0	0	2	0	0	0	44.9	44.9	44.9	10.846	98	98;117	2.6	1	2		2
A0A075B5T6	A0A075B5T6	3	3	1		Ighv10-3	>tr|A0A075B5T6|A0A075B5T6_MOUSE Protein Ighv10-3 (Fragment) OS=Mus musculus GN=Ighv10-3 PE=4 SV=1	1	3	3	1	3	0	0	0	1	0	0	0	3	0	0	0	1	0	0	0	1	0	0	0	0	0	0	0	27.7	27.7	12.6	13.544	119	119	1.83	5	5	1	1
A0A075B5T9;A0A0A6YW37	A0A075B5T9;A0A0A6YW37	2;2	2;2	2;2		Ighv1-9	>tr|A0A075B5T9|A0A075B5T9_MOUSE Protein Ighv1-9 OS=Mus musculus GN=Ighv1-9 PE=4 SV=1;>tr|A0A0A6YW37|A0A0A6YW37_MOUSE Protein Ighv1-9 (Fragment) OS=Mus musculus GN=Ighv1-9 PE=4 SV=1	2	2	2	2	2	0	0	0	2	0	0	0	2	0	0	0	2	0	0	0	2	0	0	0	2	0	0	0	34.5	34.5	34.5	12.931	116	116;117	2.7	2	3	2	2	1
A0A075B5U0;A0A0A6YXJ9	A0A075B5U0;A0A0A6YXJ9	1;1	1;1	1;1		Ighv1-12	>tr|A0A075B5U0|A0A075B5U0_MOUSE Protein Ighv1-12 OS=Mus musculus GN=Ighv1-12 PE=4 SV=1;>tr|A0A0A6YXJ9|A0A0A6YXJ9_MOUSE Protein Ighv1-12 (Fragment) OS=Mus musculus GN=Ighv1-12 PE=4 SV=1	2	1	1	1	1	0	0	0	1	0	0	0	1	0	0	0	1	0	0	0	1	0	0	0	1	0	0	0	21.4	21.4	21.4	10.778	98	98;117	2.22	3	2	3	1
A0A075B5U6;A0A0A6YX66	A0A075B5U6;A0A0A6YX66	4;4	3;3	1;1		Ighv1-20	>tr|A0A075B5U6|A0A075B5U6_MOUSE Protein Ighv1-20 OS=Mus musculus GN=Ighv1-20 PE=4 SV=1;>tr|A0A0A6YX66|A0A0A6YX66_MOUSE Protein Ighv1-20 (Fragment) OS=Mus musculus GN=Ighv1-20 PE=4 SV=1	2	4	3	1	3	0	1	1	4	0	0	0	2	0	0	0	3	0	0	0	0	0	0	0	1	0	0	0	44	31.9	14.7	13.071	116	116;117	3	2	3	4	3	2
A0A075B5U7	A0A075B5U7	3	1	1		Ighv1-22	>tr|A0A075B5U7|A0A075B5U7_MOUSE Protein Ighv1-22 (Fragment) OS=Mus musculus GN=Ighv1-22 PE=4 SV=1	1	3	1	1	2	0	1	1	2	0	0	0	0	0	0	0	1	0	0	0	0	0	0	0	1	0	0	0	26.5	14.5	14.5	13.022	117	117	2.5		1	1
A0A075B5V0;A0A0A6YWK5;A0A075B5V2;A0A075B5V7;A0A075B5U5;A0A0A6YWX0;A0A0A6YXN5	A0A075B5V0;A0A0A6YWK5;A0A075B5V2	6;4;4;1;1;1;1	3;1;1;1;1;1;1	0;0;0;0;0;0;0		Ighv1-26;Ighv1-34	>tr|A0A075B5V0|A0A075B5V0_MOUSE MCG114299 (Fragment) OS=Mus musculus GN=Ighv1-26 PE=4 SV=1;>tr|A0A0A6YWK5|A0A0A6YWK5_MOUSE Protein Ighv1-31 (Fragment) OS=Mus musculus GN=Ighv1-31 PE=4 SV=1;>tr|A0A075B5V2|A0A075B5V2_MOUSE Protein Ighv1-34 (Fragment) OS=Mus	7	6	3	0	5	0	1	1	4	0	0	0	3	0	1	1	2	0	0	0	0	0	0	0	0	0	0	0	58.1	41.9	0	12.91	117	117;117;117;98;116;117;117	2.92	16	15	10	9	2	3
A0A075B5V4;A0A0A6YW32	A0A075B5V4;A0A0A6YW32	4;4	2;2	2;2		Ighv1-37	>tr|A0A075B5V4|A0A075B5V4_MOUSE Protein Ighv1-37 OS=Mus musculus GN=Ighv1-37 PE=4 SV=1;>tr|A0A0A6YW32|A0A0A6YW32_MOUSE Protein Ighv1-37 (Fragment) OS=Mus musculus GN=Ighv1-37 PE=4 SV=1	2	4	2	2	4	0	0	0	2	0	0	0	2	0	0	0	0	0	0	0	2	0	0	0	0	0	0	0	34.5	23.3	23.3	13.069	116	116;117	2	1	3	1
A0A075B5V5	A0A075B5V5	2	2	2		Ighv1-39	>tr|A0A075B5V5|A0A075B5V5_MOUSE Protein Ighv1-39 (Fragment) OS=Mus musculus GN=Ighv1-39 PE=4 SV=1	1	2	2	2	2	0	0	0	1	0	0	0	2	0	0	0	1	0	0	0	2	0	0	0	1	0	0	0	29.9	29.9	29.9	12.93	117	117	1.67	1	2
A0A075B5V6;A0A0A6YY38	A0A075B5V6;A0A0A6YY38	3;2	1;1	1;1		Ighv1-42	>tr|A0A075B5V6|A0A075B5V6_MOUSE Protein Ighv1-42 OS=Mus musculus GN=Ighv1-42 PE=4 SV=1;>tr|A0A0A6YY38|A0A0A6YY38_MOUSE Protein Ighv1-42 (Fragment) OS=Mus musculus GN=Ighv1-42 PE=4 SV=1	2	3	1	1	3	0	1	1	3	0	0	0	1	0	0	0	1	0	0	0	1	0	0	0	1	0	0	0	54.1	20.4	20.4	10.776	98	98;117	2.86	1	2	1	3
A0A075B5V8;A0A0A6YY41	A0A075B5V8;A0A0A6YY41	3;3	3;3	3;3		Ighv1-47	>tr|A0A075B5V8|A0A075B5V8_MOUSE Protein Ighv1-47 OS=Mus musculus GN=Ighv1-47 PE=4 SV=1;>tr|A0A0A6YY41|A0A0A6YY41_MOUSE Protein Ighv1-47 (Fragment) OS=Mus musculus GN=Ighv1-47 PE=4 SV=1	2	3	3	3	3	0	0	0	2	0	0	0	3	0	0	0	2	0	0	0	3	0	0	0	2	0	0	0	39.8	39.8	39.8	11.083	98	98;117	2.33	4	3	2	3
A0A075B5W2;A0A0A6YXC3	A0A075B5W2;A0A0A6YXC3	4;4	1;1	1;1		Ighv1-52	>tr|A0A075B5W2|A0A075B5W2_MOUSE Protein Ighv1-52 OS=Mus musculus GN=Ighv1-52 PE=4 SV=1;>tr|A0A0A6YXC3|A0A0A6YXC3_MOUSE Protein Ighv1-52 (Fragment) OS=Mus musculus GN=Ighv1-52 PE=4 SV=1	2	4	1	1	4	0	0	0	3	0	0	0	1	0	0	0	1	0	0	0	1	0	0	0	1	0	0	0	61.2	21.6	21.6	12.989	116	116;117	3.33		1		2
A0A075B5W3;A0A075B5X3	A0A075B5W3;A0A075B5X3	4;3	2;1	1;0		Ighv1-53;Ighv1-64	>tr|A0A075B5W3|A0A075B5W3_MOUSE Protein Ighv1-53 (Fragment) OS=Mus musculus GN=Ighv1-53 PE=4 SV=1;>tr|A0A075B5X3|A0A075B5X3_MOUSE Protein Ighv1-64 OS=Mus musculus GN=Ighv1-64 PE=4 SV=1	2	4	2	1	4	0	0	0	3	0	0	0	2	0	0	0	2	0	0	0	1	0	0	0	1	0	0	0	60.7	47.9	21.4	12.791	117	117;117	2.64	2	3	3	3
A0A075B5W5	A0A075B5W5	3	2	2		Ighv1-54	>tr|A0A075B5W5|A0A075B5W5_MOUSE Protein Ighv1-54 (Fragment) OS=Mus musculus GN=Ighv1-54 PE=4 SV=1	1	3	2	2	2	0	0	0	3	0	0	0	2	0	0	0	2	0	0	0	2	0	0	0	2	0	0	0	60.7	34.2	34.2	12.75	117	117	2.44	3	1	3	2
A0A075B5W6	A0A075B5W6	5	5	4		Ighv1-55	>tr|A0A075B5W6|A0A075B5W6_MOUSE Protein Ighv1-55 (Fragment) OS=Mus musculus GN=Ighv1-55 PE=4 SV=1	1	5	5	4	3	0	0	1	2	0	1	0	3	0	0	1	2	0	1	0	3	0	0	1	1	0	1	0	65.8	65.8	65.8	12.687	117	117	3.07	2	4	3	3		2
A0A075B5X0;A0A0A6YXE0	A0A075B5X0;A0A0A6YXE0	3;3	1;1	1;1		Ighv1-59	>tr|A0A075B5X0|A0A075B5X0_MOUSE Protein Ighv1-59 OS=Mus musculus GN=Ighv1-59 PE=4 SV=1;>tr|A0A0A6YXE0|A0A0A6YXE0_MOUSE Protein Ighv1-59 (Fragment) OS=Mus musculus GN=Ighv1-59 PE=4 SV=1	2	3	1	1	2	0	0	0	3	0	0	0	1	0	0	0	1	0	0	0	1	0	0	0	1	0	0	0	61.2	21.6	21.6	12.825	116	116;117	2.6	1	1	2	1
A0A075B5X2	A0A075B5X2	1	1	1		Ighv1-63	>tr|A0A075B5X2|A0A075B5X2_MOUSE Protein Ighv1-63 OS=Mus musculus GN=Ighv1-63 PE=4 SV=1	1	1	1	1	1	0	0	0	1	0	0	0	1	0	0	0	1	0	0	0	1	0	0	0	1	0	0	0	21.4	21.4	21.4	12.9	117	117	2.8		2	2	1
A0A075B5X6	A0A075B5X6	1	1	1		Ighv1-67	>tr|A0A075B5X6|A0A075B5X6_MOUSE Protein Ighv1-67 OS=Mus musculus GN=Ighv1-67 PE=4 SV=1	1	1	1	1	1	0	0	0	1	0	0	0	1	0	0	0	1	0	0	0	1	0	0	0	1	0	0	0	13.3	13.3	13.3	10.976	98	98	2.75	3	3	2	2	2
A0A075B5X7	A0A075B5X7	4	4	1		Ighv1-69	>tr|A0A075B5X7|A0A075B5X7_MOUSE Protein Ighv1-69 OS=Mus musculus GN=Ighv1-69 PE=4 SV=1	1	4	4	1	3	0	0	0	3	0	0	0	3	0	0	0	3	0	0	0	0	0	0	0	1	0	0	0	61.2	61.2	26.7	12.891	116	116	3.38	4	3	5	6	4	2
A0A075B5X9;P01754;P01751;P01753	A0A075B5X9;P01754;P01751;P01753	3;3;3;2	1;1;1;0	1;1;1;0	Ig heavy chain V region 1-62-3;Ig heavy chain V region B1-8/186-2;Ig heavy chain V region 186-1	Ighv1-72;Ighv1-62-3	>tr|A0A075B5X9|A0A075B5X9_MOUSE Ig heavy chain V region B1-8/186-2 OS=Mus musculus GN=Ighv1-72 PE=4 SV=1;>sp|P01754|HVM10_MOUSE Ig heavy chain V region 1-62-3 OS=Mus musculus GN=Ighv1-62-3 PE=4 SV=2;>sp|P01751|HVM07_MOUSE Ig heavy chain V region B1-8/186-2	4	3	1	1	3	0	0	0	3	0	0	0	1	0	0	0	1	0	0	0	1	0	0	0	1	0	0	0	45.3	26.5	26.5	12.877	117	117;117;139;117	2.75		2	1	1
A0A075B5Y0;A0A075B5X1;A0A075B5X4;A0A0A6YY60	A0A075B5Y0;A0A075B5X1;A0A075B5X4;A0A0A6YY60	2;1;1;1	2;1;1;1	2;1;1;1		Ighv8-13;Ighv8-9;Ighv8-11	>tr|A0A075B5Y0|A0A075B5Y0_MOUSE Protein Ighv8-13 OS=Mus musculus GN=Ighv8-13 PE=4 SV=1;>tr|A0A075B5X1|A0A075B5X1_MOUSE Protein Ighv8-9 OS=Mus musculus GN=Ighv8-9 PE=4 SV=1;>tr|A0A075B5X4|A0A075B5X4_MOUSE Protein Ighv8-11 OS=Mus musculus GN=Ighv8-11 PE=4 SV	4	2	2	2	1	0	0	0	2	0	0	0	1	0	0	0	2	0	0	0	1	0	0	0	2	0	0	0	30.7	30.7	30.7	11.237	101	101;100;112;119	2.5	1	1	1	1
A0A075B5Y1;P01750;P06328;P01748	A0A075B5Y1;P01750;P06328;P01748	2;2;1;1	1;1;0;0	1;1;0;0	Ig heavy chain V region 102;Ig heavy chain V region VH558 B4;Ig heavy chain V region 23	Gm16710	>tr|A0A075B5Y1|A0A075B5Y1_MOUSE Protein Ighv1-74 OS=Mus musculus GN=Ighv1-74 PE=4 SV=1;>sp|P01750|HVM06_MOUSE Ig heavy chain V region 102 OS=Mus musculus PE=1 SV=1;>sp|P06328|HVM49_MOUSE Ig heavy chain V region VH558 B4 OS=Mus musculus PE=1 SV=1;>sp|P01748	4	2	1	1	2	0	0	0	2	0	0	0	1	0	0	0	1	0	0	0	1	0	0	0	1	0	0	0	23.3	10.3	10.3	12.9	116	116;117;117;117	3.65	3	4	3	2	2
A0A075B5Y2	A0A075B5Y2	2	1	1		Ighv1-75	>tr|A0A075B5Y2|A0A075B5Y2_MOUSE Protein Ighv1-75 OS=Mus musculus GN=Ighv1-75 PE=4 SV=1	1	2	1	1	2	0	0	0	1	0	0	0	1	0	0	0	0	0	0	0	1	0	0	0	0	0	0	0	34.2	21.4	21.4	12.957	117	117	3.5			1	1
A0A075B5Y3	A0A075B5Y3	2	1	1		Ighv1-80	>tr|A0A075B5Y3|A0A075B5Y3_MOUSE Protein Ighv1-80 OS=Mus musculus GN=Ighv1-80 PE=4 SV=1	1	2	1	1	1	0	0	0	2	0	0	0	1	0	0	0	1	0	0	0	1	0	0	0	1	0	0	0	43.6	17.1	17.1	12.763	117	117	1.5	1	1
A0A075B5Y4	A0A075B5Y4	6	5	3		Ighv1-81	>tr|A0A075B5Y4|A0A075B5Y4_MOUSE Protein Ighv1-81 OS=Mus musculus GN=Ighv1-81 PE=4 SV=1	1	6	5	3	6	0	0	0	4	0	0	0	5	0	0	0	4	0	0	0	3	0	0	0	2	0	0	0	53	53	26.5	12.989	117	117	3.69	4	9	6	3	3	2	1
A0A075B5Y5	A0A075B5Y5	2	1	0		Ighv1-84	>tr|A0A075B5Y5|A0A075B5Y5_MOUSE Protein Ighv1-84 OS=Mus musculus GN=Ighv1-84 PE=4 SV=1	1	2	1	0	2	0	0	0	1	0	0	0	1	0	0	0	0	0	0	0	0	0	0	0	0	0	0	0	30.8	17.9	0	12.967	117	117	2.5	1	1	1	1
A0A075B5Y6;P06327	A0A075B5Y6;P06327	2;1	2;1	2;1	Ig heavy chain V region VH558 A1/A4	Ighv1-85;Gm5629	>tr|A0A075B5Y6|A0A075B5Y6_MOUSE Protein Ighv1-85 OS=Mus musculus GN=Ighv1-85 PE=4 SV=1;>sp|P06327|HVM52_MOUSE Ig heavy chain V region VH558 A1/A4 OS=Mus musculus GN=Gm5629 PE=2 SV=1	2	2	2	2	2	0	0	0	2	0	0	0	2	0	0	0	2	0	0	0	2	0	0	0	2	0	0	0	26.5	26.5	26.5	13.012	117	117;117	3.07	3	4	2	3	2		1
A0A075B664;P01728	A0A075B664;P01728	1;1	1;1	1;1	Ig lambda-2 chain V region	Iglv2	>tr|A0A075B664|A0A075B664_MOUSE Protein Iglv2 OS=Mus musculus GN=Iglv2 PE=4 SV=1;>sp|P01728|LV2A_MOUSE Ig lambda-2 chain V region OS=Mus musculus PE=4 SV=1	2	1	1	1	1	0	0	0	1	0	0	0	1	0	0	0	1	0	0	0	1	0	0	0	1	0	0	0	28.4	28.4	28.4	12.165	116	116;117	4.33	2	1	3		1	1	4
A0A075B674	A0A075B674	2	2	2		Ighv1-78	>tr|A0A075B674|A0A075B674_MOUSE Protein Ighv1-78 OS=Mus musculus GN=Ighv1-78 PE=4 SV=1	1	2	2	2	2	0	0	0	1	0	0	0	2	0	0	0	1	0	0	0	2	0	0	0	1	0	0	0	40.8	40.8	40.8	11.047	98	98	3.6	4	4	4	2	2		2
A0A075B677	A0A075B677	3	3	3		Igkv4-53	>tr|A0A075B677|A0A075B677_MOUSE Protein Igkv4-53 OS=Mus musculus GN=Igkv4-53 PE=4 SV=1	1	3	3	3	3	0	0	0	2	0	0	0	3	0	0	0	2	0	0	0	3	0	0	0	2	0	0	0	63.9	63.9	63.9	10.366	97	97	4.93	2	2	1		1	1	7
A0A075B680;A0A0A6YXZ4	A0A075B680;A0A0A6YXZ4	4;4	4;4	4;4		Ighv1-62-2	>tr|A0A075B680|A0A075B680_MOUSE Protein Ighv1-62-2 OS=Mus musculus GN=Ighv1-62-2 PE=4 SV=1;>tr|A0A0A6YXZ4|A0A0A6YXZ4_MOUSE Protein Ighv1-62-2 (Fragment) OS=Mus musculus GN=Ighv1-62-2 PE=4 SV=1	2	4	4	4	3	0	0	0	2	0	0	0	3	0	0	0	2	0	0	0	3	0	0	0	2	0	0	0	50	50	50	11.224	100	100;119	3.9	3	4	3	3	2	1	2
A0A075B684	A0A075B684	1	1	1		Ighv1-62-1	>tr|A0A075B684|A0A075B684_MOUSE Protein Ighv1-62-1 OS=Mus musculus GN=Ighv1-62-1 PE=4 SV=1	1	1	1	1	1	0	0	0	1	0	0	0	1	0	0	0	1	0	0	0	1	0	0	0	1	0	0	0	63.3	63.3	63.3	3.1546	30	30	1.67	1	2
A0A075B693;A0A0A6YW26	A0A075B693;A0A0A6YW26	1;1	1;1	1;1		Ighv8-4	>tr|A0A075B693|A0A075B693_MOUSE Protein Ighv8-4 OS=Mus musculus GN=Ighv8-4 PE=4 SV=1;>tr|A0A0A6YW26|A0A0A6YW26_MOUSE Protein Ighv8-4 (Fragment) OS=Mus musculus GN=Ighv8-4 PE=4 SV=1	2	1	1	1	1	0	0	0	1	0	0	0	1	0	0	0	1	0	0	0	1	0	0	0	1	0	0	0	14.3	14.3	14.3	10.797	98	98;117	2.33	1	1		1
A0A075B696	A0A075B696	1	1	1		Ighv2-3	>tr|A0A075B696|A0A075B696_MOUSE Protein Ighv2-3 (Fragment) OS=Mus musculus GN=Ighv2-3 PE=4 SV=3	1	1	1	1	1	0	0	0	1	0	0	0	1	0	0	0	1	0	0	0	1	0	0	0	1	0	0	0	20	20	20	12.304	115	115	2.83	1	1	2	2
A0A075B6A3;A0A0A6YXW6	A0A075B6A3;A0A0A6YXW6	21;19	21;19	9;9		Igha	>tr|A0A075B6A3|A0A075B6A3_MOUSE Protein Igha (Fragment) OS=Mus musculus GN=Igha PE=4 SV=1;>tr|A0A0A6YXW6|A0A0A6YXW6_MOUSE Protein Igha (Fragment) OS=Mus musculus GN=Igha PE=4 SV=1	2	21	21	9	16	0	0	1	20	0	0	0	16	0	0	1	20	0	0	0	7	0	0	1	8	0	0	0	85.8	85.8	50.3	36.718	344	344;389	3.2	37	41	45	51	17	9	1
A0A075B6A7	A0A075B6A7	2	2	2		Ighv2-6	>tr|A0A075B6A7|A0A075B6A7_MOUSE Protein Ighv2-6 (Fragment) OS=Mus musculus GN=Ighv2-6 PE=4 SV=1	1	2	2	2	2	0	0	0	0	0	0	0	2	0	0	0	0	0	0	0	2	0	0	0	0	0	0	0	42.2	42.2	42.2	12.595	116	116	2.43	1	4	1		1
A0A075B6B4	A0A075B6B4	1	1	1		Trav6-4	>tr|A0A075B6B4|A0A075B6B4_MOUSE Protein Trav6-4 (Fragment) OS=Mus musculus GN=Trav6-4 PE=4 SV=1	1	1	1	1	0	0	0	0	0	0	1	0	0	0	0	0	0	0	1	0	0	0	0	0	0	0	1	0	17.4	17.4	17.4	12.803	115	115	4				1
A0A075B6D5	A0A075B6D5	1	1	1		Igkv19-93	>tr|A0A075B6D5|A0A075B6D5_MOUSE Protein Igkv19-93 OS=Mus musculus GN=Igkv19-93 PE=4 SV=3	1	1	1	1	1	0	0	0	1	0	0	0	1	0	0	0	1	0	0	0	1	0	0	0	1	0	0	0	14	14	14	12.734	114	114	4.5	3	3	3		1	1	4
A0A087WP63;A0A087WNX7;A0A087WNL7;A0A087WQ44;E9Q9V7;A0A087WQY5;E9Q8G3;A0A087WS36	A0A087WP63;A0A087WNX7;A0A087WNL7;A0A087WQ44	7;7;7;7;2;2;1;1	6;6;6;6;1;1;1;1	6;6;6;6;1;1;1;1			>tr|A0A087WP63|A0A087WP63_MOUSE Protein Srcap (Fragment) OS=Mus musculus GN=Srcap PE=4 SV=1;>tr|A0A087WNX7|A0A087WNX7_MOUSE Protein Srcap OS=Mus musculus GN=Srcap PE=4 SV=1;>tr|A0A087WNL7|A0A087WNL7_MOUSE Protein Srcap OS=Mus musculus GN=Srcap PE=4 SV=1;>t	8	7	6	6	0	6	0	1	0	3	1	0	0	5	0	1	0	3	1	0	0	5	0	1	0	3	1	0	3.3	3	3	331.54	3095	3095;3114;3210;3271;936;1192;431;445	1.4	6	4
A0A087WNM1;Q91Z67;A0A087WRV4;A0A087WS59;A0A087WSQ1;A0A087WNR5;D3YZW1;Q91Z69	A0A087WNM1;Q91Z67;A0A087WRV4;A0A087WS59;A0A087WSQ1	4;4;2;2;2;1;1;1	4;4;2;2;2;1;1;1	4;4;2;2;2;1;1;1	SLIT-ROBO Rho GTPase-activating protein 2	Srgap2	>tr|A0A087WNM1|A0A087WNM1_MOUSE SLIT-ROBO Rho GTPase-activating protein 2 OS=Mus musculus GN=Srgap2 PE=4 SV=1;>sp|Q91Z67|SRGP2_MOUSE SLIT-ROBO Rho GTPase-activating protein 2 OS=Mus musculus GN=Srgap2 PE=1 SV=2;>tr|A0A087WRV4|A0A087WRV4_MOUSE SLIT-ROBO Rho	8	4	4	4	0	3	0	0	0	1	1	0	0	3	0	0	0	1	1	0	0	3	0	0	0	1	1	0	6.4	6.4	6.4	98.278	858	858;1071;110;451;649;55;1085;1062	3.2			4	1
E9Q3K4;A0A087WPM1;A0A087WNQ7	E9Q3K4;A0A087WPM1;A0A087WNQ7	1;1;1	1;1;1	1;1;1		2700089E24Rik	>tr|E9Q3K4|E9Q3K4_MOUSE Protein 2700089E24Rik OS=Mus musculus GN=2700089E24Rik PE=4 SV=1;>tr|A0A087WPM1|A0A087WPM1_MOUSE Protein 2700089E24Rik OS=Mus musculus GN=2700089E24Rik PE=4 SV=1;>tr|A0A087WNQ7|A0A087WNQ7_MOUSE Protein 2700089E24Rik OS=Mus musculus	3	1	1	1	0	0	0	1	0	0	0	1	0	0	0	1	0	0	0	1	0	0	0	1	0	0	0	1	19.4	19.4	19.4	7.2976	67	67;75;89	6.5						1	1
A0A087WSF5;G5E8E1;A0A087WNU6	A0A087WSF5;G5E8E1;A0A087WNU6	2;2;2	1;1;1	1;1;1		Lrrfip1	>tr|A0A087WSF5|A0A087WSF5_MOUSE Leucine-rich repeat flightless-interacting protein 1 (Fragment) OS=Mus musculus GN=Lrrfip1 PE=1 SV=1;>tr|G5E8E1|G5E8E1_MOUSE Leucine rich repeat (In FLII) interacting protein 1, isoform CRA_e OS=Mus musculus GN=Lrrfip1 PE=4	3	2	1	1	0	2	0	0	0	1	0	0	0	1	0	0	0	0	0	0	0	1	0	0	0	0	0	0	9.9	4	4	37.022	323	323;428;575	3			1
A0A087WNV1;A0A087WSR7;A0A087WR52;Q8K2K6-3;Q8K2K6-1;Q8K2K6;Q8K2K6-2;A0A087WRL1	A0A087WNV1;A0A087WSR7;A0A087WR52;Q8K2K6-3;Q8K2K6-1;Q8K2K6;Q8K2K6-2	7;7;7;7;7;7;4;2	7;7;7;7;7;7;4;2	7;7;7;7;7;7;4;2	Arf-GAP domain and FG repeat-containing protein 1	Agfg1	>tr|A0A087WNV1|A0A087WNV1_MOUSE Arf-GAP domain and FG repeat-containing protein 1 OS=Mus musculus GN=Agfg1 PE=1 SV=1;>tr|A0A087WSR7|A0A087WSR7_MOUSE Arf-GAP domain and FG repeat-containing protein 1 OS=Mus musculus GN=Agfg1 PE=1 SV=1;>tr|A0A087WR52|A0A087W	8	7	7	7	1	4	4	5	2	4	5	6	1	4	4	5	2	4	5	6	1	4	4	5	2	4	5	6	24.2	24.2	24.2	53.974	521	521;537;580;530;559;561;540;200	4.28				23	9
A0A087WNW3;A0A087WQI3;A0A087WQ25;A0A087WQQ5;A0A087WRS1;F8VQC7;A0A087WR91;A0A087WPY8	A0A087WNW3;A0A087WQI3;A0A087WQ25;A0A087WQQ5;A0A087WRS1;F8VQC7	26;26;25;25;25;24;2;2	26;26;25;25;25;24;2;2	0;0;0;0;0;0;0;0		Ktn1	>tr|A0A087WNW3|A0A087WNW3_MOUSE Kinectin OS=Mus musculus GN=Ktn1 PE=4 SV=1;>tr|A0A087WQI3|A0A087WQI3_MOUSE Kinectin OS=Mus musculus GN=Ktn1 PE=4 SV=1;>tr|A0A087WQ25|A0A087WQ25_MOUSE Kinectin OS=Mus musculus GN=Ktn1 PE=4 SV=1;>tr|A0A087WQQ5|A0A087WQQ5_MOUSE	8	26	26	0	2	22	0	0	2	18	0	4	2	22	0	0	2	18	0	4	0	0	0	0	0	0	0	0	33.2	33.2	0	143.15	1247	1247;1252;1270;1275;1275;1327;176;178	2.74		15	42
J3QP81;A0A087WRK0;A0A087WQ95;A0A087WNW8;A0A087WP42;A0A087WRE8;A0A087WQ31;Q80TV8-2;A0A087WS18;A0A087WQF1;E9Q6L0;E9QNY9;E9QKH0;Q80TV8;A0A0A6YXZ1;A0A0A6YWK1;A0A087WRU7	J3QP81;A0A087WRK0;A0A087WQ95;A0A087WNW8;A0A087WP42;A0A087WRE8;A0A087WQ31;Q80TV8-2;A0A087WS18;A0A087WQF1;E9Q6L0;E9QNY9;E9QKH0;Q80TV8	26;26;26;26;26;26;26;26;25;25;25;25;25;25;6;5;3	26;26;26;26;26;26;26;26;25;25;25;25;25;25;6;5;3	22;22;22;22;22;22;22;22;21;21;21;21;21;21;5;5;3	CLIP-associating protein 1	Clasp1	>tr|J3QP81|J3QP81_MOUSE CLIP-associating protein 1 OS=Mus musculus GN=Clasp1 PE=1 SV=1;>tr|A0A087WRK0|A0A087WRK0_MOUSE CLIP-associating protein 1 OS=Mus musculus GN=Clasp1 PE=1 SV=1;>tr|A0A087WQ95|A0A087WQ95_MOUSE CLIP-associating protein 1 OS=Mus musculus	17	26	26	22	0	24	1	0	0	11	0	5	0	24	1	0	0	11	0	5	0	20	1	0	0	10	0	4	20.9	20.9	18	160.92	1459	1459;1460;1468;1476;1477;1526;1552;1525;1452;1467;1468;1526;1536;1535;223;209;73	2.27		36	13
A0A087WNX9;Q91YN9	A0A087WNX9;Q91YN9	1;1	1;1	1;1	BAG family molecular chaperone regulator 2	Bag2	>tr|A0A087WNX9|A0A087WNX9_MOUSE BAG family molecular chaperone regulator 2 OS=Mus musculus GN=Bag2 PE=4 SV=1;>sp|Q91YN9|BAG2_MOUSE BAG family molecular chaperone regulator 2 OS=Mus musculus GN=Bag2 PE=1 SV=1	2	1	1	1	0	1	1	0	0	0	1	0	0	1	1	0	0	0	1	0	0	1	1	0	0	0	1	0	19.3	19.3	19.3	6.31	57	57;210	8							2
A0A087WP74;Q5DTW7-3;Q5DTW7;A0A087WP47;A0A087WR65;B2KFD0	A0A087WP74;Q5DTW7-3;Q5DTW7;A0A087WP47	15;15;15;12;1;1	15;15;15;12;1;1	15;15;15;12;1;1	Uncharacterized protein KIAA1551	Kiaa1551	>tr|A0A087WP74|A0A087WP74_MOUSE Protein 2810474O19Rik OS=Mus musculus GN=2810474O19Rik PE=4 SV=1;>sp|Q5DTW7-3|K1551_MOUSE Isoform 2 of Uncharacterized protein KIAA1551 OS=Mus musculus GN=Kiaa1551;>sp|Q5DTW7|K1551_MOUSE Uncharacterized protein KIAA1551 OS=M	6	15	15	15	0	0	14	4	0	0	7	1	0	0	14	4	0	0	7	1	0	0	14	4	0	0	7	1	15.6	15.6	15.6	168.86	1519	1519;1519;1521;1173;105;170	1.37	21	8		1
A0A087WP98;A0A087WPN6;P26350;A0A087WQN2	A0A087WP98;A0A087WPN6;P26350;A0A087WQN2	2;2;2;1	2;2;2;1	2;2;2;1	Prothymosin alpha;Prothymosin alpha, N-terminally processed;Thymosin alpha	Ptma	>tr|A0A087WP98|A0A087WP98_MOUSE Prothymosin alpha OS=Mus musculus GN=Ptma PE=4 SV=1;>tr|A0A087WPN6|A0A087WPN6_MOUSE Prothymosin alpha OS=Mus musculus GN=Ptma PE=1 SV=1;>sp|P26350|PTMA_MOUSE Prothymosin alpha OS=Mus musculus GN=Ptma PE=1 SV=2;>tr|A0A087WQN2	4	2	2	2	0	2	0	0	0	1	1	0	0	2	0	0	0	1	1	0	0	2	0	0	0	1	1	0	32.8	32.8	32.8	6.4913	58	58;98;111;145	11
A0A087WPI9	A0A087WPI9	1	1	1			>tr|A0A087WPI9|A0A087WPI9_MOUSE Contactin-2 (Fragment) OS=Mus musculus GN=Cntn2 PE=4 SV=2	1	1	1	1	0	0	1	0	0	0	0	0	0	0	1	0	0	0	0	0	0	0	1	0	0	0	0	0	25.5	25.5	25.5	10.974	102	102	4				1
A0A087WPJ5;CON__P04258;P08121	A0A087WPJ5;CON__P04258;P08121	1;1;1	1;1;1	1;1;1	Collagen alpha-1(III) chain	Col3a1	>tr|A0A087WPJ5|A0A087WPJ5_MOUSE Collagen alpha-1(III) chain (Fragment) OS=Mus musculus GN=Col3a1 PE=4 SV=1;>P04258 SWISS-PROT:P04258 (Bos taurus) Similar to Collagen alpha 1(III) chain;>sp|P08121|CO3A1_MOUSE Collagen alpha-1(III) chain OS=Mus musculus GN=C	3	1	1	1	0	0	0	1	0	0	1	0	0	0	0	1	0	0	1	0	0	0	0	1	0	0	1	0	6.5	6.5	6.5	25.744	245	245;1466;1464	6.5						1	1
A0A087WPK1;A0A087WSE1;E9QM14;Q9JIY2-4;Q9JIY2-3;Q9JIY2-2;Q9JIY2	A0A087WPK1;A0A087WSE1;E9QM14;Q9JIY2-4;Q9JIY2-3;Q9JIY2-2;Q9JIY2	4;4;4;4;4;4;4	4;4;4;4;4;4;4	4;4;4;4;4;4;4	E3 ubiquitin-protein ligase Hakai	Cbll1	>tr|A0A087WPK1|A0A087WPK1_MOUSE E3 ubiquitin-protein ligase Hakai (Fragment) OS=Mus musculus GN=Cbll1 PE=4 SV=2;>tr|A0A087WSE1|A0A087WSE1_MOUSE E3 ubiquitin-protein ligase Hakai (Fragment) OS=Mus musculus GN=Cbll1 PE=4 SV=1;>tr|E9QM14|E9QM14_MOUSE E3 ubiqu	7	4	4	4	0	0	0	3	0	1	1	2	0	0	0	3	0	1	1	2	0	0	0	3	0	1	1	2	21.2	21.2	21.2	31.025	273	273;279;416;332;414;490;491	4.12				7	1
A0A087WPL5;O70133	A0A087WPL5;O70133	65;63	1;1	1;1	ATP-dependent RNA helicase A	Dhx9	>tr|A0A087WPL5|A0A087WPL5_MOUSE ATP-dependent RNA helicase A OS=Mus musculus GN=Dhx9 PE=1 SV=1;>sp|O70133|DHX9_MOUSE ATP-dependent RNA helicase A OS=Mus musculus GN=Dhx9 PE=1 SV=2	2	65	1	1	11	47	40	40	11	51	34	30	0	1	1	1	0	0	1	1	0	1	1	1	0	0	1	1	47	1.6	1.6	149.62	1383	1383;1380	2.33		4	2
A0A087WPN7;A0A0A6YWN3	A0A087WPN7;A0A0A6YWN3	4;3	4;3	4;3			>tr|A0A087WPN7|A0A087WPN7_MOUSE Protein Ighv13-1 OS=Mus musculus GN=Ighv13-1 PE=4 SV=2;>tr|A0A0A6YWN3|A0A0A6YWN3_MOUSE Protein Ighv13-1 (Fragment) OS=Mus musculus GN=Ighv13-1 PE=4 SV=1	2	4	4	4	2	1	1	1	1	0	1	0	2	1	1	1	1	0	1	0	2	1	1	1	1	0	1	0	55	55	55	11.343	100	100;119	3.3	1	3	1	3	1	1
D3YWG9;A0A087WPX9;D3Z057;Q9DAD3;E9Q4P1	D3YWG9;A0A087WPX9;D3Z057;Q9DAD3;E9Q4P1	1;1;1;1;1	1;1;1;1;1	1;1;1;1;1		Wdfy1	>tr|D3YWG9|D3YWG9_MOUSE Protein Wdfy1 (Fragment) OS=Mus musculus GN=Wdfy1 PE=4 SV=1;>tr|A0A087WPX9|A0A087WPX9_MOUSE Protein Wdfy1 OS=Mus musculus GN=Wdfy1 PE=4 SV=1;>tr|D3Z057|D3Z057_MOUSE Protein Wdfy1 (Fragment) OS=Mus musculus GN=Wdfy1 PE=4 SV=1;>tr|Q9D	5	1	1	1	0	0	0	0	0	0	1	0	0	0	0	0	0	0	1	0	0	0	0	0	0	0	1	0	21.3	21.3	21.3	8.2774	75	75;110;182;187;410	5					1
A0A087WQ11;Q9Z0Z3;Q9Z0Z3-2	A0A087WQ11;Q9Z0Z3;Q9Z0Z3-2	4;4;3	4;4;3	4;4;3	S-phase kinase-associated protein 2	Skp2	>tr|A0A087WQ11|A0A087WQ11_MOUSE S-phase kinase-associated protein 2 OS=Mus musculus GN=Skp2 PE=4 SV=1;>sp|Q9Z0Z3|SKP2_MOUSE S-phase kinase-associated protein 2 OS=Mus musculus GN=Skp2 PE=1 SV=1;>sp|Q9Z0Z3-2|SKP2_MOUSE Isoform 2 of S-phase kinase-associated	3	4	4	4	0	3	0	2	0	0	1	2	0	3	0	2	0	0	1	2	0	3	0	2	0	0	1	2	16.7	16.7	16.7	43.822	389	389;424;354	5.25				1	4	3
A0A087WQ61;A0A087WQU0;Q8C134;Q9ERD6-3;Q9ERD6-4;Q9ERD6;Q9ERD6-2;A0A087WQA4;A0A0A6YXI6;A0A087WPL3	A0A087WQ61;A0A087WQU0;Q8C134;Q9ERD6-3;Q9ERD6-4;Q9ERD6;Q9ERD6-2	3;3;3;3;3;3;2;1;1;1	3;3;3;3;3;3;2;1;1;1	3;3;3;3;3;3;2;1;1;1	Ras-specific guanine nucleotide-releasing factor RalGPS2	Ralgps2	>tr|A0A087WQ61|A0A087WQ61_MOUSE Ras-specific guanine nucleotide-releasing factor RalGPS2 OS=Mus musculus GN=Ralgps2 PE=1 SV=1;>tr|A0A087WQU0|A0A087WQU0_MOUSE Ras-specific guanine nucleotide-releasing factor RalGPS2 OS=Mus musculus GN=Ralgps2 PE=1 SV=1;>tr|	10	3	3	3	0	0	0	2	0	0	0	1	0	0	0	2	0	0	0	1	0	0	0	2	0	0	0	1	10.2	10.2	10.2	51.006	463	463;489;523;564;568;590;555;67;78;128	4				3
A0A087WQ84;Q6PB97-3;Q6PB97-2;Q6PB97	A0A087WQ84;Q6PB97-3;Q6PB97-2;Q6PB97	2;2;2;2	2;2;2;2	2;2;2;2	F-box/LRR-repeat protein 19	Fbxl19	>tr|A0A087WQ84|A0A087WQ84_MOUSE F-box/LRR-repeat protein 19 OS=Mus musculus GN=Fbxl19 PE=4 SV=1;>sp|Q6PB97-3|FXL19_MOUSE Isoform 3 of F-box/LRR-repeat protein 19 OS=Mus musculus GN=Fbxl19;>sp|Q6PB97-2|FXL19_MOUSE Isoform 2 of F-box/LRR-repeat protein 19 OS	4	2	2	2	0	0	2	1	0	0	1	1	0	0	2	1	0	0	1	1	0	0	2	1	0	0	1	1	7.6	7.6	7.6	42.284	382	382;558;631;674	3.17			5	1
A0A087WQB0;P60762-2;P60762;A0A087WQ34	A0A087WQB0;P60762-2;P60762	11;11;10;2	11;11;10;2	11;11;10;2	Mortality factor 4-like protein 1	Morf4l1	>tr|A0A087WQB0|A0A087WQB0_MOUSE Mortality factor 4-like protein 1 OS=Mus musculus GN=Morf4l1 PE=4 SV=1;>sp|P60762-2|MO4L1_MOUSE Isoform 2 of Mortality factor 4-like protein 1 OS=Mus musculus GN=Morf4l1;>sp|P60762|MO4L1_MOUSE Mortality factor 4-like protein	4	11	11	11	3	2	0	5	0	2	9	7	3	2	0	5	0	2	9	7	3	2	0	5	0	2	9	7	42.9	42.9	42.9	34.343	296	296;323;362;172	5.48					21	5	5
A0A087WQE6;P83940;A0A087WPE4;A0A087WNT1	A0A087WQE6;P83940;A0A087WPE4;A0A087WNT1	5;5;4;4	5;5;4;4	5;5;4;4	Transcription elongation factor B polypeptide 1	Tceb1	>tr|A0A087WQE6|A0A087WQE6_MOUSE Transcription elongation factor B polypeptide 1 (Fragment) OS=Mus musculus GN=Tceb1 PE=4 SV=1;>sp|P83940|ELOC_MOUSE Transcription elongation factor B polypeptide 1 OS=Mus musculus GN=Tceb1 PE=1 SV=1;>tr|A0A087WPE4|A0A087WPE4	4	5	5	5	0	1	0	0	0	5	0	1	0	1	0	0	0	5	0	1	0	1	0	0	0	5	0	1	55.8	55.8	55.8	10.657	95	95;112;51;134	11.4							1
E9QAN4;G3UW47;Q6TA13;E9Q9G6;A0A087WQE8;P33173	E9QAN4;G3UW47;Q6TA13;E9Q9G6;A0A087WQE8;P33173	8;8;8;8;8;8	8;8;8;8;8;8	6;6;6;6;6;6	Kinesin-like protein KIF1A	Kif1a	>tr|E9QAN4|E9QAN4_MOUSE Kinesin-like protein OS=Mus musculus GN=Kif1a PE=3 SV=1;>tr|G3UW47|G3UW47_MOUSE Kinesin-like protein OS=Mus musculus GN=Kif1a PE=3 SV=1;>tr|Q6TA13|Q6TA13_MOUSE Kinesin-like protein OS=Mus musculus GN=Kif1a PE=2 SV=1;>tr|E9Q9G6|E9Q9G	6	8	8	6	0	7	6	5	0	6	0	0	0	7	6	5	0	6	0	0	0	6	4	4	0	5	0	0	8.3	8.3	6	190.97	1689	1689;1697;1698;1698;1791;1695	2		26
A0A087WQF8;A0A087WS04;A0A087WQG4;A0A087WS23;A0A087WP48;A0A087WS29;A0A087WQD0;A0A087WPW5;A0A087WP85;A0A087WP14;A0A087WPX0	A0A087WQF8;A0A087WS04;A0A087WQG4;A0A087WS23;A0A087WP48;A0A087WS29;A0A087WQD0;A0A087WPW5;A0A087WP85;A0A087WP14;A0A087WPX0	25;25;25;25;24;24;24;24;23;23;23	1;1;1;1;1;1;1;1;1;1;1	0;0;0;0;0;0;0;0;0;0;0			>tr|A0A087WQF8|A0A087WQF8_MOUSE Kinectin OS=Mus musculus GN=Ktn1 PE=4 SV=1;>tr|A0A087WS04|A0A087WS04_MOUSE Kinectin OS=Mus musculus GN=Ktn1 PE=4 SV=1;>tr|A0A087WQG4|A0A087WQG4_MOUSE Kinectin OS=Mus musculus GN=Ktn1 PE=4 SV=1;>tr|A0A087WS23|A0A087WS23_MOUSE	11	25	1	0	2	20	0	0	2	17	0	4	0	0	0	0	0	1	0	0	0	0	0	0	0	0	0	0	32.6	1.5	0	137.63	1200	1200;1224;1229;1253;1223;1228;1247;1252;1275;1280;1304	3			1
A0A087WQH8	A0A087WQH8	4	4	4			>tr|A0A087WQH8|A0A087WQH8_MOUSE Probable UDP-sugar transporter protein SLC35A4 OS=Mus musculus GN=Slc35a4 PE=4 SV=1	1	4	4	4	0	0	0	1	0	3	0	0	0	0	0	1	0	3	0	0	0	0	0	1	0	3	0	0	48.5	48.5	48.5	11.157	103	103	10.8							1
B7ZNP0;A0A087WQK5;A0A087WR24;Q2HXL6	B7ZNP0;A0A087WQK5;A0A087WR24;Q2HXL6	4;4;4;4	4;4;4;4	4;4;4;4	ER degradation-enhancing alpha-mannosidase-like protein 3	Edem3	>tr|B7ZNP0|B7ZNP0_MOUSE alpha-1,2-Mannosidase OS=Mus musculus GN=Edem3 PE=2 SV=1;>tr|A0A087WQK5|A0A087WQK5_MOUSE alpha-1,2-Mannosidase OS=Mus musculus GN=Edem3 PE=3 SV=1;>tr|A0A087WR24|A0A087WR24_MOUSE alpha-1,2-Mannosidase OS=Mus musculus GN=Edem3 PE=3 SV	4	4	4	4	0	4	1	1	0	0	1	0	0	4	1	1	0	0	1	0	0	4	1	1	0	0	1	0	5.9	5.9	5.9	102.22	913	913;917;947;931	4.12			3	3		2
A0A087WQN7;F8VQ87;P97789-2;P97789;P97789-3;A0A087WNV6	A0A087WQN7;F8VQ87;P97789-2;P97789;P97789-3;A0A087WNV6	12;12;12;12;11;6	12;12;12;12;11;6	12;12;12;12;11;6	5-3 exoribonuclease 1	Xrn1	>tr|A0A087WQN7|A0A087WQN7_MOUSE 5-3 exoribonuclease 1 OS=Mus musculus GN=Xrn1 PE=1 SV=1;>tr|F8VQ87|F8VQ87_MOUSE 5-3 exoribonuclease 1 OS=Mus musculus GN=Xrn1 PE=1 SV=1;>sp|P97789-2|XRN1_MOUSE Isoform 2 of 5-3 exoribonuclease 1 OS=Mus musculus GN=Xrn1	6	12	12	12	0	5	0	0	0	7	1	0	0	5	0	0	0	7	1	0	0	5	0	0	0	7	1	0	11.3	11.3	11.3	194.3	1719	1719;1723;1706;1719;1687;969	2		13
A0A087WQS2;Q9CQC6;A0A087WPF9	A0A087WQS2;Q9CQC6;A0A087WPF9	19;19;16	19;19;16	18;18;16	Basic leucine zipper and W2 domain-containing protein 1	Bzw1	>tr|A0A087WQS2|A0A087WQS2_MOUSE Basic leucine zipper and W2 domain-containing protein 1 OS=Mus musculus GN=Bzw1 PE=1 SV=1;>sp|Q9CQC6|BZW1_MOUSE Basic leucine zipper and W2 domain-containing protein 1 OS=Mus musculus GN=Bzw1 PE=1 SV=1;>tr|A0A087WPF9|A0A087W	3	19	19	18	0	18	1	0	2	4	1	2	0	18	1	0	2	4	1	2	0	17	1	0	2	4	1	1	39.9	39.9	39.9	51.209	451	451;419;253	5.75				2	4	26
A0A087WQT0;Q05DP1;O88697	A0A087WQT0;Q05DP1;O88697	1;1;1	1;1;1	1;1;1	Serine/threonine-protein kinase 16	Stk16	>tr|A0A087WQT0|A0A087WQT0_MOUSE Serine/threonine-protein kinase 16 (Fragment) OS=Mus musculus GN=Stk16 PE=4 SV=1;>tr|Q05DP1|Q05DP1_MOUSE Serine/threonine-protein kinase 16 OS=Mus musculus GN=Stk16 PE=2 SV=1;>sp|O88697|STK16_MOUSE Serine/threonine-protein k	3	1	1	1	0	0	1	1	0	0	0	0	0	0	1	1	0	0	0	0	0	0	1	1	0	0	0	0	10	10	10	25.013	219	219;227;305	6						2
A0A087WQT6;O89110	A0A087WQT6;O89110	2;2	2;2	2;2	Caspase-8;Caspase-8 subunit p18;Caspase-8 subunit p10	Casp8	>tr|A0A087WQT6|A0A087WQT6_MOUSE Caspase-8 OS=Mus musculus GN=Casp8 PE=3 SV=1;>sp|O89110|CASP8_MOUSE Caspase-8 OS=Mus musculus GN=Casp8 PE=1 SV=1	2	2	2	2	0	2	0	0	0	0	0	0	0	2	0	0	0	0	0	0	0	2	0	0	0	0	0	0	5	5	5	57.82	500	500;480	5					3
A0A087WQU5;A0A087WS96;Q8BG73	A0A087WQU5;A0A087WS96;Q8BG73	1;1;1	1;1;1	1;1;1	SH3 domain-binding glutamic acid-rich-like protein 2	Sh3bgrl2	>tr|A0A087WQU5|A0A087WQU5_MOUSE SH3 domain-binding glutamic acid-rich-like protein OS=Mus musculus GN=Sh3bgrl2 PE=3 SV=1;>tr|A0A087WS96|A0A087WS96_MOUSE SH3 domain-binding glutamic acid-rich-like protein OS=Mus musculus GN=Sh3bgrl2 PE=3 SV=1;>sp|Q8BG73|SH3	3	1	1	1	0	0	0	0	0	1	0	0	0	0	0	0	0	1	0	0	0	0	0	0	0	1	0	0	22.6	22.6	22.6	10.493	93	93;120;107	12
E9Q0T8;A0A087WR13;L7N1Y0	E9Q0T8;A0A087WR13;L7N1Y0	1;1;1	1;1;1	1;1;1		Dnah7a;Dnah7b	>tr|E9Q0T8|E9Q0T8_MOUSE Protein Dnah7a OS=Mus musculus GN=Dnah7a PE=4 SV=2;>tr|A0A087WR13|A0A087WR13_MOUSE Protein Dnah7c OS=Mus musculus GN=Dnah7c PE=4 SV=1;>tr|L7N1Y0|L7N1Y0_MOUSE Protein Dnah7b OS=Mus musculus GN=Dnah7b PE=4 SV=1	3	1	1	1	0	0	1	0	1	0	0	0	0	0	1	0	1	0	0	0	0	0	1	0	1	0	0	0	0.5	0.5	0.5	460.9	4024	4024;4024;4068	4.5				1	1
B7ZNJ1;A0A087WS56;B9EHT6;A0A087WSN6;Q3UHL6;A0A087WR50;P11276;A0A087WS99;Q4KL80	B7ZNJ1;A0A087WS56;B9EHT6;A0A087WSN6;Q3UHL6;A0A087WR50;P11276	10;10;10;10;10;10;10;3;1	10;10;10;10;10;10;10;3;1	10;10;10;10;10;10;10;3;1	Fibronectin;Anastellin	Fn1	>tr|B7ZNJ1|B7ZNJ1_MOUSE Fibronectin OS=Mus musculus GN=Fn1 PE=2 SV=1;>tr|A0A087WS56|A0A087WS56_MOUSE Fibronectin OS=Mus musculus GN=Fn1 PE=1 SV=1;>tr|B9EHT6|B9EHT6_MOUSE Fibronectin OS=Mus musculus GN=Fn1 PE=2 SV=1;>tr|A0A087WSN6|A0A087WSN6_MOUSE Fibronect	9	10	10	10	1	4	2	0	1	4	3	0	1	4	2	0	1	4	3	0	1	4	2	0	1	4	3	0	7.5	7.5	7.5	239.72	2176	2176;2266;2271;2296;2361;2386;2477;200;383	2.33	5	8					2
A0A087WR90	A0A087WR90	3	3	1			>tr|A0A087WR90|A0A087WR90_MOUSE Abl interactor 2 (Fragment) OS=Mus musculus GN=Abi2 PE=4 SV=2	1	3	3	1	0	1	1	0	0	2	1	0	0	1	1	0	0	2	1	0	0	0	1	0	0	0	1	0	29.1	29.1	11.3	17.247	151	151	5.8					3		2
A0A087WRC0	A0A087WRC0	29	1	1			>tr|A0A087WRC0|A0A087WRC0_MOUSE Tripeptidyl-peptidase 2 OS=Mus musculus GN=Tpp2 PE=1 SV=1	1	29	1	1	2	23	17	18	5	22	17	13	0	0	0	0	1	0	0	0	0	0	0	0	1	0	0	0	45.3	1.7	1.7	96.813	883	883	3			1
A0A087WRH2;Q9WUD8	A0A087WRH2;Q9WUD8	1;1	1;1	1;1	Fas apoptotic inhibitory molecule 1	Faim	>tr|A0A087WRH2|A0A087WRH2_MOUSE Fas apoptotic inhibitory molecule 1 (Fragment) OS=Mus musculus GN=Faim PE=4 SV=2;>sp|Q9WUD8|FAIM1_MOUSE Fas apoptotic inhibitory molecule 1 OS=Mus musculus GN=Faim PE=1 SV=1	2	1	1	1	0	0	1	0	0	0	0	0	0	0	1	0	0	0	0	0	0	0	1	0	0	0	0	0	9.8	9.8	9.8	19.632	174	174;179	7							1
Q62347;A0A087WRI6;Q01147-2;Q01147	Q62347;A0A087WRI6;Q01147-2;Q01147	1;1;1;1	1;1;1;1	1;1;1;1	Cyclic AMP-responsive element-binding protein 1	Creb1	>tr|Q62347|Q62347_MOUSE Cyclic AMP-responsive element-binding protein 1 OS=Mus musculus GN=Creb1 PE=2 SV=1;>tr|A0A087WRI6|A0A087WRI6_MOUSE Cyclic AMP-responsive element-binding protein 1 OS=Mus musculus GN=Creb1 PE=4 SV=1;>sp|Q01147-2|CREB1_MOUSE Isoform 2	4	1	1	1	0	1	0	0	1	1	0	0	0	1	0	0	1	1	0	0	0	1	0	0	1	1	0	0	4.9	4.9	4.9	30.959	287	287;317;327;341	6.25					1	1	2
A0A087WRM2;Q91VK4	A0A087WRM2;Q91VK4	2;2	2;2	2;2	Integral membrane protein 2C;CT-BRI3	Itm2c	>tr|A0A087WRM2|A0A087WRM2_MOUSE Integral membrane protein 2C OS=Mus musculus GN=Itm2c PE=4 SV=1;>sp|Q91VK4|ITM2C_MOUSE Integral membrane protein 2C OS=Mus musculus GN=Itm2c PE=2 SV=2	2	2	2	2	0	0	2	1	0	0	2	0	0	0	2	1	0	0	2	0	0	0	2	1	0	0	2	0	19	19	19	26.179	232	232;269	6.2						4	1
A0A087WRQ4	A0A087WRQ4	8	1	1			>tr|A0A087WRQ4|A0A087WRQ4_MOUSE Small ubiquitin-related modifier 1 OS=Mus musculus GN=Sumo1 PE=1 SV=1	1	8	1	1	4	0	7	6	2	0	7	6	0	0	1	1	0	0	0	1	0	0	1	1	0	0	0	1	96	16	16	8.4092	75	75	7.67							1
A0A087WRY3;Q80XU3	A0A087WRY3;Q80XU3	1;1	1;1	1;1	Nuclear ubiquitous casein and cyclin-dependent kinase substrate 1	Nucks1	>tr|A0A087WRY3|A0A087WRY3_MOUSE Nuclear ubiquitous casein and cyclin-dependent kinase substrate 1 OS=Mus musculus GN=Nucks1 PE=1 SV=1;>sp|Q80XU3|NUCKS_MOUSE Nuclear ubiquitous casein and cyclin-dependent kinase substrate 1 OS=Mus musculus GN=Nucks1 PE=1 SV	2	1	1	1	0	1	0	0	0	0	0	0	0	1	0	0	0	0	0	0	0	1	0	0	0	0	0	0	11.2	11.2	11.2	26.184	233	233;234	7							1
A0A087WRZ2	A0A087WRZ2	1	1	1			>tr|A0A087WRZ2|A0A087WRZ2_MOUSE Lymphocyte antigen 6E (Fragment) OS=Mus musculus GN=Ly6e PE=4 SV=1	1	1	1	1	0	0	0	0	0	0	0	1	0	0	0	0	0	0	0	1	0	0	0	0	0	0	0	1	18.8	18.8	18.8	12.782	117	117	1	1
A0A087WRZ7;E9PWG4;P05977-2;P05977;P09542	A0A087WRZ7;E9PWG4;P05977-2;P05977;P09542	1;1;1;1;1	1;1;1;1;1	1;1;1;1;1	Myosin light chain 1/3, skeletal muscle isoform;Myosin light chain 3	Myl1;Myl3	>tr|A0A087WRZ7|A0A087WRZ7_MOUSE Myosin light chain 1/3, skeletal muscle isoform OS=Mus musculus GN=Myl1 PE=4 SV=1;>tr|E9PWG4|E9PWG4_MOUSE Myosin light chain 1/3, skeletal muscle isoform OS=Mus musculus GN=Myl1 PE=4 SV=1;>sp|P05977-2|MYL1_MOUSE Isoform MLC3	5	1	1	1	0	1	0	0	0	1	0	0	0	1	0	0	0	1	0	0	0	1	0	0	0	1	0	0	17.4	17.4	17.4	10.301	92	92;161;150;188;204	12
A0A087WS15	A0A087WS15	1	1	1			>tr|A0A087WS15|A0A087WS15_MOUSE Protein Cyp4a30b OS=Mus musculus GN=Cyp4a30b PE=3 SV=1	1	1	1	1	0	0	0	0	0	0	1	0	0	0	0	0	0	0	1	0	0	0	0	0	0	0	1	0	2.8	2.8	2.8	58.532	508	508	2		1
A0A087WSK7;Q921I0;Q9CQZ0	A0A087WSK7;Q921I0;Q9CQZ0	2;2;1	2;2;1	2;2;1	ORM1-like protein 1;ORM1-like protein 2	Ormdl1;Ormdl2	>tr|A0A087WSK7|A0A087WSK7_MOUSE Protein Gm28778 (Fragment) OS=Mus musculus GN=Gm28778 PE=4 SV=1;>sp|Q921I0|ORML1_MOUSE ORM1-like protein 1 OS=Mus musculus GN=Ormdl1 PE=2 SV=1;>sp|Q9CQZ0|ORML2_MOUSE ORM1-like protein 2 OS=Mus musculus GN=Ormdl2 PE=2 SV=1	3	2	2	2	0	1	1	0	1	2	1	0	0	1	1	0	1	2	1	0	0	1	1	0	1	2	1	0	14.2	14.2	14.2	25.715	233	233;153;153	10
A0A087WSS1;E9QM90;Q148V7-2;Q148V7;G3X9J4;A0A087WRM8;Q148V7-3	A0A087WSS1;E9QM90;Q148V7-2;Q148V7;G3X9J4;A0A087WRM8;Q148V7-3	4;4;4;4;3;2;2	4;4;4;4;3;2;2	4;4;4;4;3;2;2	LisH domain and HEAT repeat-containing protein KIAA1468	2310035C23Rik;Kiaa1468	>tr|A0A087WSS1|A0A087WSS1_MOUSE Protein 2310035C23Rik OS=Mus musculus GN=2310035C23Rik PE=1 SV=1;>tr|E9QM90|E9QM90_MOUSE Protein 2310035C23Rik OS=Mus musculus GN=2310035C23Rik PE=4 SV=2;>sp|Q148V7-2|K1468_MOUSE Isoform 2 of LisH domain and HEAT repeat-cont	7	4	4	4	0	2	1	0	0	1	1	0	0	2	1	0	0	1	1	0	0	2	1	0	0	1	1	0	4.9	4.9	4.9	131.87	1192	1192;1216;1192;1216;1216;354;968	2.5		3	3
A0A0A0MQ68;Q60759	A0A0A0MQ68;Q60759	4;4	4;4	4;4	Glutaryl-CoA dehydrogenase, mitochondrial	Gcdh	>tr|A0A0A0MQ68|A0A0A0MQ68_MOUSE Glutaryl-CoA dehydrogenase, mitochondrial OS=Mus musculus GN=Gcdh PE=4 SV=1;>sp|Q60759|GCDH_MOUSE Glutaryl-CoA dehydrogenase, mitochondrial OS=Mus musculus GN=Gcdh PE=1 SV=2	2	4	4	4	0	1	2	1	0	0	2	2	0	1	2	1	0	0	2	2	0	1	2	1	0	0	2	2	12.1	12.1	12.1	49.57	447	447;438	4.62				4	3	1
A0A0A0MQ73;Q6PDK2;A0A0A6YY77;V9GX77	A0A0A0MQ73;Q6PDK2	48;48;4;1	48;48;4;1	47;47;3;1	Histone-lysine N-methyltransferase 2D	Kmt2d	>tr|A0A0A0MQ73|A0A0A0MQ73_MOUSE Histone-lysine N-methyltransferase 2D OS=Mus musculus GN=Kmt2d PE=4 SV=1;>sp|Q6PDK2|KMT2D_MOUSE Histone-lysine N-methyltransferase 2D OS=Mus musculus GN=Kmt2d PE=1 SV=2	4	48	48	47	5	0	37	8	1	0	43	1	5	0	37	8	1	0	43	1	5	0	36	8	1	0	42	1	15.1	15.1	14.8	600.3	5588	5588;5588;218;250	1.54	98	24	3				1
S4R294;S4R2J9;A0A0A0MQ79;Q3TLH4-5;Q3TLH4;S4R209;S4R2L9;S4R2E2;S4R298	S4R294;S4R2J9;A0A0A0MQ79;Q3TLH4-5;Q3TLH4	23;23;23;23;23;11;8;4;2	23;23;23;23;23;11;8;4;2	23;23;23;23;23;11;8;4;2	Protein PRRC2C	Prrc2c	>tr|S4R294|S4R294_MOUSE Protein PRRC2C OS=Mus musculus GN=Prrc2c PE=1 SV=1;>tr|S4R2J9|S4R2J9_MOUSE Protein PRRC2C OS=Mus musculus GN=Prrc2c PE=1 SV=1;>tr|A0A0A0MQ79|A0A0A0MQ79_MOUSE Protein PRRC2C OS=Mus musculus GN=Prrc2c PE=4 SV=1;>sp|Q3TLH4-5|PRC2C_MOUS	9	23	23	23	0	17	1	0	1	15	0	0	0	17	1	0	1	15	0	0	0	17	1	0	1	15	0	0	12.7	12.7	12.7	298.11	2724	2724;2765;2844;2767;2846;1515;1276;564;149	2	17	27	5
B1ASH4;A0A0A0MQ83;Q80V70	B1ASH4;A0A0A0MQ83;Q80V70	1;1;1	1;1;1	1;1;1	Multiple epidermal growth factor-like domains protein 6	Megf6	>tr|B1ASH4|B1ASH4_MOUSE Multiple epidermal growth factor-like domains protein 6 (Fragment) OS=Mus musculus GN=Megf6 PE=4 SV=1;>tr|A0A0A0MQ83|A0A0A0MQ83_MOUSE Multiple epidermal growth factor-like domains protein 6 OS=Mus musculus GN=Megf6 PE=4 SV=1;>sp|Q80	3	1	1	1	0	0	1	1	0	0	0	1	0	0	1	1	0	0	0	1	0	0	1	1	0	0	0	1	1.8	1.8	1.8	125.11	1192	1192;1572;1572	5.75					1	3
V9GXE4;A0A0A0MQ89;Q80US4-3;Q80US4	V9GXE4;A0A0A0MQ89;Q80US4-3;Q80US4	3;3;3;3	3;3;3;3	3;3;3;3	Actin-related protein 5	Actr5	>tr|V9GXE4|V9GXE4_MOUSE Actin-related protein 5 OS=Mus musculus GN=Actr5 PE=3 SV=1;>tr|A0A0A0MQ89|A0A0A0MQ89_MOUSE Actin-related protein 5 OS=Mus musculus GN=Actr5 PE=4 SV=1;>sp|Q80US4-3|ARP5_MOUSE Isoform 3 of Actin-related protein 5 OS=Mus musculus GN=Ac	4	3	3	3	0	0	1	3	0	1	1	2	0	0	1	3	0	1	1	2	0	0	1	3	0	1	1	2	11	11	11	45.23	401	401;608;266;605	3.88			2	5	1
A0A0A0MQ98;G3UZM1;Q69ZK6;G3UZX8;G3UYW3	A0A0A0MQ98;G3UZM1;Q69ZK6	5;5;5;1;1	5;5;5;1;1	5;5;5;1;1	Probable JmjC domain-containing histone demethylation protein 2C	Jmjd1c	>tr|A0A0A0MQ98|A0A0A0MQ98_MOUSE Probable JmjC domain-containing histone demethylation protein 2C OS=Mus musculus GN=Jmjd1c PE=4 SV=1;>tr|G3UZM1|G3UZM1_MOUSE Probable JmjC domain-containing histone demethylation protein 2C OS=Mus musculus GN=Jmjd1c PE=1 SV=	5	5	5	5	0	1	2	1	0	3	2	0	0	1	2	1	0	3	2	0	0	1	2	1	0	3	2	0	3.6	3.6	3.6	281.53	2530	2530;2531;2350;578;744	1.5	5	5
A0A0A0MQ99;Q8K3D3-2;V9GXX7;Q8K3D3	A0A0A0MQ99;Q8K3D3-2;V9GXX7;Q8K3D3	6;6;4;4	6;6;4;4	6;6;4;4	DNA repair protein SWI5 homolog	Swi5	>tr|A0A0A0MQ99|A0A0A0MQ99_MOUSE DNA repair protein SWI5 homolog OS=Mus musculus GN=Swi5 PE=4 SV=1;>sp|Q8K3D3-2|SWI5_MOUSE Isoform 2 of DNA repair protein SWI5 homolog OS=Mus musculus GN=Swi5;>tr|V9GXX7|V9GXX7_MOUSE DNA repair protein SWI5 homolog (Fragment	4	6	6	6	0	1	0	0	0	5	0	0	0	1	0	0	0	5	0	0	0	1	0	0	0	5	0	0	61.8	61.8	61.8	15.175	131	131;121;140;89	12
A0A0A0MQA5;P68368;A0A087WQS4;A0A087WRB4;A0A087WSB0;A0A087WSL5;A0A087WS35	A0A0A0MQA5;P68368	30;30;8;5;4;4;1	7;7;6;3;3;3;1	7;7;6;3;3;3;1	Tubulin alpha-4A chain	Tuba4a	>tr|A0A0A0MQA5|A0A0A0MQA5_MOUSE Tubulin alpha-4A chain (Fragment) OS=Mus musculus GN=Tuba4a PE=4 SV=1;>sp|P68368|TBA4A_MOUSE Tubulin alpha-4A chain OS=Mus musculus GN=Tuba4a PE=1 SV=1	7	30	7	7	16	28	20	23	16	22	20	20	1	6	4	4	1	3	3	2	1	6	4	4	1	3	3	2	60	14.3	14.3	52.793	477	477;448;125;100;81;89;75	4.81				14	9	8
A0A0A0MQB0;Q4PJX1-3;Q4PJX1-2;Q4PJX1	A0A0A0MQB0;Q4PJX1-3;Q4PJX1-2;Q4PJX1	1;1;1;1	1;1;1;1	1;1;1;1	Protein odr-4 homolog	Odr4	>tr|A0A0A0MQB0|A0A0A0MQB0_MOUSE Protein BC003331 OS=Mus musculus GN=BC003331 PE=4 SV=1;>sp|Q4PJX1-3|ODR4_MOUSE Isoform 3 of Protein odr-4 homolog OS=Mus musculus GN=Odr4;>sp|Q4PJX1-2|ODR4_MOUSE Isoform 2 of Protein odr-4 homolog OS=Mus musculus GN=Odr4;>sp	4	1	1	1	0	0	0	0	0	1	0	0	0	0	0	0	0	1	0	0	0	0	0	0	0	1	0	0	5.9	5.9	5.9	38.111	339	339;415;425;447	5					1
A0A0A0MQM6;I1E4X2;A0A0A0MQE0;E9Q6Z8;F8VQL7;P25425-10;P25425-4;P25425-7;P25425-9;P25425-11;P25425-8;P25425-3;P25425-6;P25425-2;P25425-5;P25425;P25425-12;Q3U5D1;H3BJT4;H3BKB7;Q00196-4;Q00196-6;P31362;Q00196;Q00196-2;Q00196-3;Q00196-7;Q00196-5	A0A0A0MQM6;I1E4X2;A0A0A0MQE0;E9Q6Z8;F8VQL7;P25425-10;P25425-4;P25425-7;P25425-9;P25425-11;P25425-8;P25425-3;P25425-6;P25425-2;P25425-5;P25425;P25425-12	3;3;3;3;3;3;3;3;3;3;3;3;3;3;3;3;3;1;1;1;1;1;1;1;1;1;1;1	3;3;3;3;3;3;3;3;3;3;3;3;3;3;3;3;3;1;1;1;1;1;1;1;1;1;1;1	3;3;3;3;3;3;3;3;3;3;3;3;3;3;3;3;3;1;1;1;1;1;1;1;1;1;1;1	POU domain, class 2, transcription factor 1	Pou2f1	>tr|A0A0A0MQM6|A0A0A0MQM6_MOUSE POU domain, class 2, transcription factor 1 (Fragment) OS=Mus musculus GN=Pou2f1 PE=4 SV=1;>tr|I1E4X2|I1E4X2_MOUSE POU domain protein OS=Mus musculus GN=Pou2f1 PE=3 SV=1;>tr|A0A0A0MQE0|A0A0A0MQE0_MOUSE POU domain, class 2, t	28	3	3	3	0	0	0	0	1	2	0	1	0	0	0	0	1	2	0	1	0	0	0	0	1	2	0	1	9	9	9	61.017	580	580;706;758;769;782;522;608;641;647;650;701;701;746;746;758;770;792;419;431;467;400;424;431;463;479;485;549;583	3.5			2	2
A2AHC4;A0A0A0MQE5;A2AHC3-2;A2AHC3;F6Q2D3;V9GXD7;F6QF29	A2AHC4;A0A0A0MQE5;A2AHC3-2;A2AHC3;F6Q2D3	3;3;3;3;2;1;1	3;3;3;3;2;1;1	3;3;3;3;2;1;1	Calmodulin-regulated spectrin-associated protein 1	Camsap1	>tr|A2AHC4|A2AHC4_MOUSE Calmodulin-regulated spectrin-associated protein 1 (Fragment) OS=Mus musculus GN=Camsap1 PE=4 SV=1;>tr|A0A0A0MQE5|A0A0A0MQE5_MOUSE Calmodulin-regulated spectrin-associated protein 1 OS=Mus musculus GN=Camsap1 PE=4 SV=1;>sp|A2AHC3-2|	7	3	3	3	0	0	0	0	0	2	0	1	0	0	0	0	0	2	0	1	0	0	0	0	0	2	0	1	6.5	6.5	6.5	119.73	1077	1077;1582;1082;1581;265;112;164	2		3
B7ZCJ0;A0A0A0MQE8;B7ZCJ1;Q6DFV3;G3UWM5	B7ZCJ0;A0A0A0MQE8;B7ZCJ1;Q6DFV3;G3UWM5	3;3;3;3;2	3;3;3;3;2	3;3;3;3;2	Rho GTPase-activating protein 21	Arhgap21	>tr|B7ZCJ0|B7ZCJ0_MOUSE Rho GTPase-activating protein 21 OS=Mus musculus GN=Arhgap21 PE=1 SV=1;>tr|A0A0A0MQE8|A0A0A0MQE8_MOUSE Rho GTPase-activating protein 21 OS=Mus musculus GN=Arhgap21 PE=4 SV=1;>tr|B7ZCJ1|B7ZCJ1_MOUSE Rho GTPase-activating protein 21 O	5	3	3	3	0	2	0	0	0	2	0	0	0	2	0	0	0	2	0	0	0	2	0	0	0	2	0	0	2.6	2.6	2.6	215.86	1945	1945;1949;1955;1944;1263	2		5
D6RCG4;S4R177;A0A0A0MQF3;Q8VDW4	D6RCG4;S4R177;A0A0A0MQF3;Q8VDW4	1;1;1;1	1;1;1;1	1;1;1;1	Ubiquitin-conjugating enzyme E2 W	Ube2w	>tr|D6RCG4|D6RCG4_MOUSE Ubiquitin-conjugating enzyme E2 W (Fragment) OS=Mus musculus GN=Ube2w PE=4 SV=2;>tr|S4R177|S4R177_MOUSE Ubiquitin-conjugating enzyme E2 W (Fragment) OS=Mus musculus GN=Ube2w PE=4 SV=1;>tr|A0A0A0MQF3|A0A0A0MQF3_MOUSE MCG13474 OS=Mus	4	1	1	1	0	0	1	0	0	1	0	0	0	0	1	0	0	1	0	0	0	0	1	0	0	1	0	0	22.8	22.8	22.8	8.9873	79	79;175;180;151	10
A0A0A0MQP0;A0A0A0MQI6;F6W8I0	A0A0A0MQP0;A0A0A0MQI6;F6W8I0	1;1;1	1;1;1	1;1;1	YjeF N-terminal domain-containing protein 3	Yjefn3	>tr|A0A0A0MQP0|A0A0A0MQP0_MOUSE YjeF N-terminal domain-containing protein 3 OS=Mus musculus GN=Yjefn3 PE=4 SV=1;>tr|A0A0A0MQI6|A0A0A0MQI6_MOUSE YjeF N-terminal domain-containing protein 3 (Fragment) OS=Mus musculus GN=Yjefn3 PE=4 SV=1;>sp|F6W8I0|YJEN3_MOUS	3	1	1	1	0	0	1	1	0	0	0	0	0	0	1	1	0	0	0	0	0	0	1	1	0	0	0	0	9.5	9.5	9.5	21.327	199	199;227;251	6.5						1	1
A0A0A0MQM0;P63242;J3QPS8;Q8BGY2	A0A0A0MQM0;P63242;J3QPS8	14;14;8;4	14;14;8;4	14;14;8;4	Eukaryotic translation initiation factor 5A-1	Eif5a	>tr|A0A0A0MQM0|A0A0A0MQM0_MOUSE Eukaryotic translation initiation factor 5A-1 (Fragment) OS=Mus musculus GN=Eif5a PE=4 SV=1;>sp|P63242|IF5A1_MOUSE Eukaryotic translation initiation factor 5A-1 OS=Mus musculus GN=Eif5a PE=1 SV=2;>tr|J3QPS8|J3QPS8_MOUSE Euka	4	14	14	14	13	8	10	10	12	5	14	1	13	8	10	10	12	5	14	1	13	8	10	10	12	5	14	1	65.1	65.1	65.1	16.302	149	149;154;76;153	8.08	5					6	3
F6SJP9;F6TW36;G8JL31;A0A0A0MQM1;F7BXZ2;E9QPI9;Q9JIM3-4;Q9JIM3-3;Q9JIM3-2;Q9JIM3	F6SJP9;F6TW36;G8JL31;A0A0A0MQM1;F7BXZ2;E9QPI9;Q9JIM3-4;Q9JIM3-3;Q9JIM3-2;Q9JIM3	1;1;1;1;1;1;1;1;1;1	1;1;1;1;1;1;1;1;1;1	1;1;1;1;1;1;1;1;1;1	DNA excision repair protein ERCC-6-like 2	Ercc6l2	>tr|F6SJP9|F6SJP9_MOUSE DNA excision repair protein ERCC-6-like 2 (Fragment) OS=Mus musculus GN=Ercc6l2 PE=4 SV=1;>tr|F6TW36|F6TW36_MOUSE DNA excision repair protein ERCC-6-like 2 (Fragment) OS=Mus musculus GN=Ercc6l2 PE=4 SV=1;>tr|G8JL31|G8JL31_MOUSE DNA	10	1	1	1	0	0	0	1	0	0	0	0	0	0	0	1	0	0	0	0	0	0	0	1	0	0	0	0	11.2	11.2	11.2	17.569	152	152;192;575;582;685;842;273;467;699;1537	1	1
A0A0A0MQN1;Q5RL79	A0A0A0MQN1;Q5RL79	1;1	1;1	1;1	Keratinocyte-associated protein 2	Krtcap2	>tr|A0A0A0MQN1|A0A0A0MQN1_MOUSE Keratinocyte associated protein 2, isoform CRA_c OS=Mus musculus GN=Krtcap2 PE=4 SV=1;>sp|Q5RL79|KTAP2_MOUSE Keratinocyte-associated protein 2 OS=Mus musculus GN=Krtcap2 PE=2 SV=2	2	1	1	1	0	0	0	0	0	1	1	0	0	0	0	0	0	1	1	0	0	0	0	0	0	1	1	0	14.9	14.9	14.9	12.542	114	114;136	10
A0A0A0MQN8;H3BIX4;Z4YLB7;P97300-3;P97300-1;P97300	A0A0A0MQN8;H3BIX4;Z4YLB7;P97300-3;P97300-1;P97300	1;1;1;1;1;1	1;1;1;1;1;1	1;1;1;1;1;1	Neuroplastin	Nptn	>tr|A0A0A0MQN8|A0A0A0MQN8_MOUSE Neuroplastin OS=Mus musculus GN=Nptn PE=4 SV=1;>tr|H3BIX4|H3BIX4_MOUSE Neuroplastin (Fragment) OS=Mus musculus GN=Nptn PE=4 SV=1;>tr|Z4YLB7|Z4YLB7_MOUSE Neuroplastin OS=Mus musculus GN=Nptn PE=4 SV=1;>sp|P97300-3|NPTN_MOUSE	6	1	1	1	1	0	1	1	1	1	1	0	1	0	1	1	1	1	1	0	1	0	1	1	1	1	1	0	8.2	8.2	8.2	13.163	122	122;221;277;277;281;397	4.33				5		1
A0A0A6YVS2;Q921L3	A0A0A6YVS2;Q921L3	5;5	5;5	5;5	Transmembrane and coiled-coil domain-containing protein 1	Tmco1	>tr|A0A0A6YVS2|A0A0A6YVS2_MOUSE Transmembrane and coiled-coil domain-containing protein 1 (Fragment) OS=Mus musculus GN=Tmco1 PE=4 SV=1;>sp|Q921L3|TMCO1_MOUSE Transmembrane and coiled-coil domain-containing protein 1 OS=Mus musculus GN=Tmco1 PE=2 SV=1	2	5	5	5	1	3	2	2	2	3	2	1	1	3	2	2	2	3	2	1	1	3	2	2	2	3	2	1	21.5	21.5	21.5	22.283	200	200;188	7.12	3	1	2				3
A0A0A6YVU8;Q9JKV1;D3YUD8	A0A0A6YVU8;Q9JKV1;D3YUD8	6;6;5	6;6;5	6;6;5	Proteasomal ubiquitin receptor ADRM1	Adrm1;Gm9774	>tr|A0A0A6YVU8|A0A0A6YVU8_MOUSE MCG119397 OS=Mus musculus GN=mCG_119397 PE=4 SV=1;>sp|Q9JKV1|ADRM1_MOUSE Proteasomal ubiquitin receptor ADRM1 OS=Mus musculus GN=Adrm1 PE=1 SV=2;>tr|D3YUD8|D3YUD8_MOUSE Uncharacterized protein OS=Mus musculus GN=Gm9774 PE=4	3	6	6	6	1	2	0	0	0	5	2	1	1	2	0	0	0	5	2	1	1	2	0	0	0	5	2	1	13.5	13.5	13.5	42.147	407	407;407;309	5.79					4	9	1
A0A0A6YVW3	A0A0A6YVW3	4	2	1			>tr|A0A0A6YVW3|A0A0A6YVW3_MOUSE Protein Ighv1-23 (Fragment) OS=Mus musculus GN=Ighv1-23 PE=4 SV=1	1	4	2	1	4	0	0	0	2	0	0	0	2	0	0	0	1	0	0	0	1	0	0	0	0	0	0	0	39.3	24.8	12.8	12.933	117	117	3.45	5	4	3	2	2	1	1
A0A0A6YWF7;A0A0A6YVZ7;Q8C735-3;Q8C735-2;Q8C735	A0A0A6YWF7;A0A0A6YVZ7;Q8C735-3;Q8C735-2;Q8C735	1;1;1;1;1	1;1;1;1;1	1;1;1;1;1	Protein lin-9 homolog	Lin9	>tr|A0A0A6YWF7|A0A0A6YWF7_MOUSE Protein lin-9 homolog OS=Mus musculus GN=Lin9 PE=4 SV=1;>tr|A0A0A6YVZ7|A0A0A6YVZ7_MOUSE Protein lin-9 homolog OS=Mus musculus GN=Lin9 PE=4 SV=1;>sp|Q8C735-3|LIN9_MOUSE Isoform 3 of Protein lin-9 homolog OS=Mus musculus GN=Li	5	1	1	1	0	0	0	1	0	0	0	0	0	0	0	1	0	0	0	0	0	0	0	1	0	0	0	0	7.4	7.4	7.4	31.324	272	272;558;205;502;542	3			1
A0A0A6YXC8;E9QKR1;A0A0A6YW06;J3QNM3;E9QKQ9;E9QLZ9;Q03173-6;Q03173-3;Q03173-4;Q03173-5;Q03173;Q03173-2	A0A0A6YXC8;E9QKR1;A0A0A6YW06;J3QNM3;E9QKQ9;E9QLZ9;Q03173-6;Q03173-3;Q03173-4;Q03173-5;Q03173;Q03173-2	5;5;5;5;5;5;5;5;5;5;5;3	5;5;5;5;5;5;5;5;5;5;5;3	5;5;5;5;5;5;5;5;5;5;5;3	Protein enabled homolog	Enah	>tr|A0A0A6YXC8|A0A0A6YXC8_MOUSE Protein enabled homolog OS=Mus musculus GN=Enah PE=4 SV=1;>tr|E9QKR1|E9QKR1_MOUSE Protein enabled homolog OS=Mus musculus GN=Enah PE=1 SV=2;>tr|A0A0A6YW06|A0A0A6YW06_MOUSE Protein enabled homolog OS=Mus musculus GN=Enah PE=4	12	5	5	5	3	0	0	1	3	3	2	1	3	0	0	1	3	3	2	1	3	0	0	1	3	3	2	1	14.1	14.1	14.1	58.35	524	524;562;785;789;789;804;507;541;783;787;802;390	3.23			10	3
A0A0A6YW28;P35123;A0A0A6YVY7;A0A0A6YW63;A0A0A6YWM7	A0A0A6YW28;P35123;A0A0A6YVY7	11;11;6;3;3	10;10;6;3;3	10;10;6;3;3	Ubiquitin carboxyl-terminal hydrolase 4	Usp4	>tr|A0A0A6YW28|A0A0A6YW28_MOUSE Ubiquitin carboxyl-terminal hydrolase 4 OS=Mus musculus GN=Usp4 PE=4 SV=1;>sp|P35123|UBP4_MOUSE Ubiquitin carboxyl-terminal hydrolase 4 OS=Mus musculus GN=Usp4 PE=1 SV=3;>tr|A0A0A6YVY7|A0A0A6YVY7_MOUSE Ubiquitin carboxyl-ter	5	11	10	10	0	8	7	5	1	5	2	4	0	7	6	4	1	4	2	4	0	7	6	4	1	4	2	4	20.5	19.6	19.6	103.72	915	915;962;734;190;394	2.78		7	25
A0A0A6YW52;Q9CR86	A0A0A6YW52;Q9CR86	3;3	3;3	3;3	Calcium-regulated heat stable protein 1	Carhsp1	>tr|A0A0A6YW52|A0A0A6YW52_MOUSE Uncharacterized protein OS=Mus musculus PE=4 SV=1;>sp|Q9CR86|CHSP1_MOUSE Calcium-regulated heat stable protein 1 OS=Mus musculus GN=Carhsp1 PE=1 SV=1	2	3	3	3	2	1	2	2	3	0	2	0	2	1	2	2	3	0	2	0	2	1	2	2	3	0	2	0	35.1	35.1	35.1	16.048	148	148;148	8.38
A0A0A6YWR8;E9PVG7;A0A0A6YW53;P97820;B7ZNR9;B2RUE8;A0A0A6YWM8;A0A0A6YVZ8;F7AMS7	A0A0A6YWR8;E9PVG7;A0A0A6YW53;P97820;B7ZNR9;B2RUE8;A0A0A6YWM8;A0A0A6YVZ8;F7AMS7	4;4;4;4;3;3;3;2;2	4;4;4;4;3;3;3;2;2	0;0;0;0;0;0;0;0;0	Mitogen-activated protein kinase kinase kinase kinase 4	Map4k4;Mink1	>tr|A0A0A6YWR8|A0A0A6YWR8_MOUSE Mitogen-activated protein kinase kinase kinase kinase 4 OS=Mus musculus GN=Map4k4 PE=4 SV=1;>tr|E9PVG7|E9PVG7_MOUSE Mitogen-activated protein kinase kinase kinase kinase 4 OS=Mus musculus GN=Map4k4 PE=1 SV=2;>tr|A0A0A6YW53|A	9	4	4	0	0	1	2	3	0	1	2	0	0	1	2	3	0	1	2	0	0	0	0	0	0	0	0	0	5.3	5.3	0	140.81	1234	1234;1288;1288;1233;1208;1221;1272;404;1198	2	1	7	1
A0A0A6YW74;Q99P69-2;Q99P69	A0A0A6YW74;Q99P69-2;Q99P69	1;1;1	1;1;1	1;1;1	Kinetochore protein Nuf2	Nuf2	>tr|A0A0A6YW74|A0A0A6YW74_MOUSE Kinetochore protein Nuf2 OS=Mus musculus GN=Nuf2 PE=4 SV=1;>sp|Q99P69-2|NUF2_MOUSE Isoform 2 of Kinetochore protein Nuf2 OS=Mus musculus GN=Nuf2;>sp|Q99P69|NUF2_MOUSE Kinetochore protein Nuf2 OS=Mus musculus GN=Nuf2 PE=2 SV=	3	1	1	1	0	1	0	0	0	0	0	0	0	1	0	0	0	0	0	0	0	1	0	0	0	0	0	0	4.4	4.4	4.4	34.942	296	296;330;463	5					1
A0A0A6YW87;Q9CX13	A0A0A6YW87;Q9CX13	1;1	1;1	1;1	Protein cornichon homolog 4	Cnih4	>tr|A0A0A6YW87|A0A0A6YW87_MOUSE Cornichon homolog 4 (Drosophila), isoform CRA_a OS=Mus musculus GN=Cnih4 PE=4 SV=1;>sp|Q9CX13|CNIH4_MOUSE Protein cornichon homolog 4 OS=Mus musculus GN=Cnih4 PE=2 SV=1	2	1	1	1	0	1	1	0	0	1	1	0	0	1	1	0	0	1	1	0	0	1	1	0	0	1	1	0	25.6	25.6	25.6	9.22	78	78;139	9.4							1
A0A0A6YW97;Q8BM39-2;Q8BM39	A0A0A6YW97;Q8BM39-2;Q8BM39	1;1;1	1;1;1	1;1;1	Pre-mRNA-splicing factor 18	Prpf18	>tr|A0A0A6YW97|A0A0A6YW97_MOUSE Pre-mRNA-splicing factor 18 (Fragment) OS=Mus musculus GN=Prpf18 PE=4 SV=1;>sp|Q8BM39-2|PRP18_MOUSE Isoform 2 of Pre-mRNA-splicing factor 18 OS=Mus musculus GN=Prpf18;>sp|Q8BM39|PRP18_MOUSE Pre-mRNA-splicing factor 18 OS=Mus	3	1	1	1	0	0	0	1	0	1	0	1	0	0	0	1	0	1	0	1	0	0	0	1	0	1	0	1	16.4	16.4	16.4	8.5116	73	73;175;342	4.67				2		1
A0A0A6YWA0	A0A0A6YWA0	6	1	1			>tr|A0A0A6YWA0|A0A0A6YWA0_MOUSE Histone-lysine N-methyltransferase EHMT1 (Fragment) OS=Mus musculus GN=Ehmt1 PE=4 SV=1	1	6	1	1	0	0	6	4	0	0	6	6	0	0	1	1	0	0	1	1	0	0	1	1	0	0	1	1	53.7	6.9	6.9	21.758	203	203	4				4
A0A0A6YWB3;Q3TFK5-2;Q3TFK5	A0A0A6YWB3;Q3TFK5-2;Q3TFK5	1;1;1	1;1;1	1;1;1	G patch domain-containing protein 4	Gpatch4	>tr|A0A0A6YWB3|A0A0A6YWB3_MOUSE G patch domain-containing protein 4 (Fragment) OS=Mus musculus GN=Gpatch4 PE=4 SV=1;>sp|Q3TFK5-2|GPTC4_MOUSE Isoform 2 of G patch domain-containing protein 4 OS=Mus musculus GN=Gpatch4;>sp|Q3TFK5|GPTC4_MOUSE G patch domain-c	3	1	1	1	0	1	0	0	0	0	0	0	0	1	0	0	0	0	0	0	0	1	0	0	0	0	0	0	6.7	6.7	6.7	26.538	239	239;328;415	5					1
F7BWU4;D6RCI2;A0A0A6YWB5;D6RGU8;D6RG90;D3Z0Z1;D6RGT9;D6REU0;Q9CV28-2;Q9CV28	F7BWU4;D6RCI2;A0A0A6YWB5;D6RGU8;D6RG90;D3Z0Z1;D6RGT9;D6REU0;Q9CV28-2;Q9CV28	1;1;1;1;1;1;1;1;1;1	1;1;1;1;1;1;1;1;1;1	1;1;1;1;1;1;1;1;1;1	Protein FAM188A	Fam188a	>tr|F7BWU4|F7BWU4_MOUSE Protein FAM188A (Fragment) OS=Mus musculus GN=Fam188a PE=4 SV=1;>tr|D6RCI2|D6RCI2_MOUSE Protein FAM188A OS=Mus musculus GN=Fam188a PE=4 SV=3;>tr|A0A0A6YWB5|A0A0A6YWB5_MOUSE Protein FAM188A (Fragment) OS=Mus musculus GN=Fam188a PE=4	10	1	1	1	0	1	0	0	0	0	0	0	0	1	0	0	0	0	0	0	0	1	0	0	0	0	0	0	34.9	34.9	34.9	4.8126	43	43;80;86;88;90;94;135;230;341;444	6						1
A0A0A6YWH2;Q9EQX4;A0A0A6YW96	A0A0A6YWH2;Q9EQX4;A0A0A6YW96	2;2;1	2;2;1	2;2;1	Allograft inflammatory factor 1-like	Aif1l	>tr|A0A0A6YWH2|A0A0A6YWH2_MOUSE Allograft inflammatory factor 1-like OS=Mus musculus GN=Aif1l PE=4 SV=1;>sp|Q9EQX4|AIF1L_MOUSE Allograft inflammatory factor 1-like OS=Mus musculus GN=Aif1l PE=2 SV=1;>tr|A0A0A6YW96|A0A0A6YW96_MOUSE Allograft inflammatory fa	3	2	2	2	0	1	0	0	0	1	0	0	0	1	0	0	0	1	0	0	0	1	0	0	0	1	0	0	25	25	25	15.311	136	136;150;37	12
A0A0A6YWI6;A0A0A6YX71;Q6PGN3-6;Q6PGN3-5;Q6PGN3-4;Q6PGN3-2;Q6PGN3;Q6PGN3-3;A0A0A6YX33	A0A0A6YWI6;A0A0A6YX71;Q6PGN3-6;Q6PGN3-5;Q6PGN3-4;Q6PGN3-2;Q6PGN3;Q6PGN3-3;A0A0A6YX33	3;3;3;3;3;3;3;3;2	2;2;2;2;2;2;2;2;1	2;2;2;2;2;2;2;2;1	Serine/threonine-protein kinase DCLK2	Dclk2	>tr|A0A0A6YWI6|A0A0A6YWI6_MOUSE Serine/threonine-protein kinase DCLK2 OS=Mus musculus GN=Dclk2 PE=4 SV=1;>tr|A0A0A6YX71|A0A0A6YX71_MOUSE Serine/threonine-protein kinase DCLK2 OS=Mus musculus GN=Dclk2 PE=4 SV=1;>sp|Q6PGN3-6|DCLK2_MOUSE Isoform 6 of Serine/t	9	3	2	2	0	0	0	2	0	0	1	3	0	0	0	1	0	0	0	2	0	0	0	1	0	0	0	2	7.3	4.7	4.7	70.414	641	641;711;708;714;715;755;756;771;591	3			3
A0A0A6YWI9	A0A0A6YWI9	2	2	2			>tr|A0A0A6YWI9|A0A0A6YWI9_MOUSE Protein Ighv1-11 (Fragment) OS=Mus musculus GN=Ighv1-11 PE=4 SV=1	1	2	2	2	2	0	0	0	1	0	0	0	2	0	0	0	1	0	0	0	2	0	0	0	1	0	0	0	31.6	31.6	31.6	12.864	117	117	2.14	2	3	1	1
A0A0A6YWM5;E9QKE4;Q8BMG7;Q8BMG7-2	A0A0A6YWM5;E9QKE4;Q8BMG7	5;5;5;1	5;5;5;1	5;5;5;1	Rab3 GTPase-activating protein non-catalytic subunit	Rab3gap2	>tr|A0A0A6YWM5|A0A0A6YWM5_MOUSE Rab3 GTPase-activating protein non-catalytic subunit OS=Mus musculus GN=Rab3gap2 PE=4 SV=1;>tr|E9QKE4|E9QKE4_MOUSE Rab3 GTPase-activating protein non-catalytic subunit OS=Mus musculus GN=Rab3gap2 PE=1 SV=1;>sp|Q8BMG7|RBGPR_M	4	5	5	5	0	2	2	0	0	3	0	0	0	2	2	0	0	3	0	0	0	2	2	0	0	3	0	0	5	5	5	152.54	1367	1367;1387;1366;298	2.71		2	5
A0A0A6YWQ8;A0A0A6YX35;D3YXX4;Q9CQ61	A0A0A6YWQ8;A0A0A6YX35;D3YXX4;Q9CQ61	1;1;1;1	1;1;1;1	1;1;1;1	Protein unc-50 homolog	Unc50	>tr|A0A0A6YWQ8|A0A0A6YWQ8_MOUSE Protein unc-50 homolog (Fragment) OS=Mus musculus GN=Unc50 PE=4 SV=1;>tr|A0A0A6YX35|A0A0A6YX35_MOUSE Protein unc-50 homolog (Fragment) OS=Mus musculus GN=Unc50 PE=4 SV=1;>tr|D3YXX4|D3YXX4_MOUSE Protein unc-50 homolog (Fragme	4	1	1	1	0	1	1	1	0	0	1	1	0	1	1	1	0	0	1	1	0	1	1	1	0	0	1	1	23.3	23.3	23.3	10.339	86	86;170;214;259	5.82	3						5
A0A0A6YWS6;Q8BTT6;A0A0A6YXM9	A0A0A6YWS6;Q8BTT6	9;9;2	9;9;2	9;9;2	Digestive organ expansion factor homolog	Diexf	>tr|A0A0A6YWS6|A0A0A6YWS6_MOUSE Digestive organ expansion factor homolog OS=Mus musculus GN=Diexf PE=4 SV=1;>sp|Q8BTT6|DIEXF_MOUSE Digestive organ expansion factor homolog OS=Mus musculus GN=Diexf PE=2 SV=2	3	9	9	9	0	6	4	0	0	1	3	0	0	6	4	0	0	1	3	0	0	6	4	0	0	1	3	0	22.2	22.2	22.2	72.541	640	640;772;225	3			14
A0A0A6YWU2;E9Q589;A0A0A6YY47;E9QB01;A0A0A6YY91;P13595-4;P13595-3;P13595-2;P13595	A0A0A6YWU2;E9Q589;A0A0A6YY47;E9QB01;A0A0A6YY91;P13595-4;P13595-3;P13595-2;P13595	3;3;3;3;3;3;3;3;3	3;3;3;3;3;3;3;3;3	3;3;3;3;3;3;3;3;3	Neural cell adhesion molecule 1	Ncam1	>tr|A0A0A6YWU2|A0A0A6YWU2_MOUSE Neural cell adhesion molecule 1 OS=Mus musculus GN=Ncam1 PE=4 SV=1;>tr|E9Q589|E9Q589_MOUSE Neural cell adhesion molecule 1 OS=Mus musculus GN=Ncam1 PE=4 SV=1;>tr|A0A0A6YY47|A0A0A6YY47_MOUSE Neural cell adhesion molecule 1 OS	9	3	3	3	0	3	0	0	0	1	0	0	0	3	0	0	0	1	0	0	0	3	0	0	0	1	0	0	10.2	10.2	10.2	67.305	605	605;725;848;849;1089;605;725;848;1115	2.4		3	2
E9Q9M5;A0A0A6YWX1;J3KMM1;Q3UJD6-2;Q3UJD6;A0A0A6YWN9;A0A0A6YX42	E9Q9M5;A0A0A6YWX1;J3KMM1;Q3UJD6-2;Q3UJD6;A0A0A6YWN9	13;13;13;13;12;11;1	13;13;13;13;12;11;1	13;13;13;13;12;11;1	Ubiquitin carboxyl-terminal hydrolase;Ubiquitin carboxyl-terminal hydrolase 19	Usp19	>tr|E9Q9M5|E9Q9M5_MOUSE Ubiquitin carboxyl-terminal hydrolase OS=Mus musculus GN=Usp19 PE=3 SV=1;>tr|A0A0A6YWX1|A0A0A6YWX1_MOUSE Ubiquitin carboxyl-terminal hydrolase 19 OS=Mus musculus GN=Usp19 PE=4 SV=1;>tr|J3KMM1|J3KMM1_MOUSE Ubiquitin carboxyl-terminal	7	13	13	13	1	10	2	1	0	5	2	1	1	10	2	1	0	5	2	1	1	10	2	1	0	5	2	1	16.2	16.2	16.2	143.45	1299	1299;1322;1324;1323;1360;991;295	2.88		13	7	2	4
A0A0A6YX18;Q8BVE3;A0A0A6YWP6;A0A0A6YVU0;A0A0A6YW86	A0A0A6YX18;Q8BVE3;A0A0A6YWP6	10;10;9;3;1	10;10;9;3;1	10;10;9;3;1	V-type proton ATPase subunit H	Atp6v1h	>tr|A0A0A6YX18|A0A0A6YX18_MOUSE V-type proton ATPase subunit H OS=Mus musculus GN=Atp6v1h PE=4 SV=1;>sp|Q8BVE3|VATH_MOUSE V-type proton ATPase subunit H OS=Mus musculus GN=Atp6v1h PE=1 SV=1;>tr|A0A0A6YWP6|A0A0A6YWP6_MOUSE V-type proton ATPase subunit H OS=	5	10	10	10	0	5	9	4	1	1	7	4	0	5	9	4	1	1	7	4	0	5	9	4	1	1	7	4	30.1	30.1	30.1	54.108	465	465;483;441;140;77	4.34				26	6	3
A0A0A6YX21;A0A0A6YY20;Q8VD57	A0A0A6YX21;A0A0A6YY20;Q8VD57	1;1;1	1;1;1	1;1;1	Vesicle transport protein SFT2B	Sft2d2	>tr|A0A0A6YX21|A0A0A6YX21_MOUSE Vesicle transport protein SFT2B OS=Mus musculus GN=Sft2d2 PE=4 SV=1;>tr|A0A0A6YY20|A0A0A6YY20_MOUSE Vesicle transport protein SFT2B OS=Mus musculus GN=Sft2d2 PE=4 SV=1;>sp|Q8VD57|SFT2B_MOUSE Vesicle transport protein SFT2B O	3	1	1	1	0	0	0	0	0	1	0	0	0	0	0	0	0	1	0	0	0	0	0	0	0	1	0	0	26.2	26.2	26.2	6.9339	65	65;114;159	12
A0A0A6YX25;D3Z4P2;P59481;F6QN75	A0A0A6YX25;D3Z4P2;P59481;F6QN75	5;5;5;4	5;5;5;4	5;5;5;4	VIP36-like protein	Lman2l	>tr|A0A0A6YX25|A0A0A6YX25_MOUSE VIP36-like protein (Fragment) OS=Mus musculus GN=Lman2l PE=4 SV=1;>tr|D3Z4P2|D3Z4P2_MOUSE Lectin, mannose-binding 2-like, isoform CRA_b OS=Mus musculus GN=Lman2l PE=4 SV=1;>sp|P59481|LMA2L_MOUSE VIP36-like protein OS=Mus mus	4	5	5	5	0	1	2	1	0	0	3	0	0	1	2	1	0	0	3	0	0	1	2	1	0	0	3	0	32.2	32.2	32.2	23.214	205	205;358;347;124	6.29						6
A0A0A6YX50;P51175	A0A0A6YX50;P51175	2;2	2;2	2;2	Protoporphyrinogen oxidase	Ppox	>tr|A0A0A6YX50|A0A0A6YX50_MOUSE Protoporphyrinogen oxidase (Fragment) OS=Mus musculus GN=Ppox PE=4 SV=1;>sp|P51175|PPOX_MOUSE Protoporphyrinogen oxidase OS=Mus musculus GN=Ppox PE=1 SV=1	2	2	2	2	0	1	0	0	0	0	1	0	0	1	0	0	0	0	1	0	0	1	0	0	0	0	1	0	6.2	6.2	6.2	41.247	389	389;477	5				1		1
A0A0A6YX73;Q8K1M3;P12367;A0A0A6YY28	A0A0A6YX73;Q8K1M3;P12367;A0A0A6YY28	17;17;15;11	17;17;15;11	14;14;12;9	cAMP-dependent protein kinase type II-alpha regulatory subunit	Prkar2a	>tr|A0A0A6YX73|A0A0A6YX73_MOUSE cAMP-dependent protein kinase type II-alpha regulatory subunit OS=Mus musculus GN=Prkar2a PE=4 SV=1;>tr|Q8K1M3|Q8K1M3_MOUSE Protein kinase, cAMP dependent regulatory, type II alpha OS=Mus musculus GN=Prkar2a PE=2 SV=1;>sp|P1	4	17	17	14	0	11	5	3	1	6	7	3	0	11	5	3	1	6	7	3	0	10	4	3	1	4	6	3	57.9	57.9	50.8	43.165	380	380;402;401;200	5.1				19	5	24
A0A0A6YX81	A0A0A6YX81	1	1	1			>tr|A0A0A6YX81|A0A0A6YX81_MOUSE Solute carrier family 2, facilitated glucose transporter member 8 (Fragment) OS=Mus musculus GN=Slc2a8 PE=4 SV=1	1	1	1	1	0	0	0	1	1	0	0	0	0	0	0	1	1	0	0	0	0	0	0	1	1	0	0	0	40	40	40	6.5377	60	60	7						1	1
A0A0A6YXA5	A0A0A6YXA5	4	2	2			>tr|A0A0A6YXA5|A0A0A6YXA5_MOUSE MCG114298 (Fragment) OS=Mus musculus GN=Ighv1-15 PE=4 SV=1	1	4	2	2	4	0	0	0	3	0	0	0	2	0	0	0	2	0	0	0	2	0	0	0	2	0	0	0	47.9	35.9	35.9	12.953	117	117	2.71	3	4	2	4	1
Q5FWX7;E9Q6C1;F6UHR6;E9PXZ2;A0A0A6YXH3;A2A8Z1-2;A2A8Z1	Q5FWX7;E9Q6C1;F6UHR6;E9PXZ2;A0A0A6YXH3;A2A8Z1-2;A2A8Z1	3;3;3;3;3;3;3	3;3;3;3;3;3;3	3;3;3;3;3;3;3	Oxysterol-binding protein;Oxysterol-binding protein-related protein 9	Osbpl9	>tr|Q5FWX7|Q5FWX7_MOUSE Oxysterol-binding protein OS=Mus musculus GN=Osbpl9 PE=2 SV=1;>tr|E9Q6C1|E9Q6C1_MOUSE Oxysterol-binding protein OS=Mus musculus GN=Osbpl9 PE=1 SV=1;>tr|F6UHR6|F6UHR6_MOUSE Oxysterol-binding protein OS=Mus musculus GN=Osbpl9 PE=1 SV=	7	3	3	3	0	0	1	1	0	1	2	2	0	0	1	1	0	1	2	2	0	0	1	1	0	1	2	2	5.1	5.1	5.1	70.147	626	626;656;719;723;746;639;736	3.14			6	1
A0A0A6YXJ4	A0A0A6YXJ4	1	1	1			>tr|A0A0A6YXJ4|A0A0A6YXJ4_MOUSE Astrotactin-1 OS=Mus musculus GN=Astn1 PE=4 SV=1	1	1	1	1	1	0	0	0	0	0	0	0	1	0	0	0	0	0	0	0	1	0	0	0	0	0	0	0	1.8	1.8	1.8	99.24	893	893	2		1
A0A0A6YXX3;A0A0A6YXL6;E9Q3Y4;Q9ESE1-3;Q9ESE1-2;Q9ESE1;Q8BSM6	A0A0A6YXX3;A0A0A6YXL6;E9Q3Y4;Q9ESE1-3;Q9ESE1-2;Q9ESE1	6;6;6;6;6;6;2	5;5;5;5;5;5;2	5;5;5;5;5;5;2	Lipopolysaccharide-responsive and beige-like anchor protein	Lrba	>tr|A0A0A6YXX3|A0A0A6YXX3_MOUSE Lipopolysaccharide-responsive and beige-like anchor protein OS=Mus musculus GN=Lrba PE=4 SV=1;>tr|A0A0A6YXL6|A0A0A6YXL6_MOUSE Lipopolysaccharide-responsive and beige-like anchor protein OS=Mus musculus GN=Lrba PE=4 SV=1;>tr|	7	6	5	5	0	4	3	2	0	3	3	0	0	3	2	1	0	2	2	0	0	3	2	1	0	2	2	0	3.4	2.9	2.9	286.19	2577	2577;2790;2854;2579;2792;2856;758	1.08	11	1
A0A0A6YXN4;A0A075B5U4	A0A0A6YXN4;A0A075B5U4	6;5	6;5	3;2		Ighv1-18	>tr|A0A0A6YXN4|A0A0A6YXN4_MOUSE Protein Ighv1-18 (Fragment) OS=Mus musculus GN=Ighv1-18 PE=4 SV=1;>tr|A0A075B5U4|A0A075B5U4_MOUSE Protein Ighv1-18 OS=Mus musculus GN=Ighv1-18 PE=4 SV=1	2	6	6	3	5	0	2	2	5	0	2	2	5	0	2	2	5	0	2	2	3	0	2	2	3	0	2	2	58.1	58.1	41.9	12.912	117	117;102	3.33	35	34	26	19	13	6	9
A0A0A6YXQ0	A0A0A6YXQ0	1	1	1			>tr|A0A0A6YXQ0|A0A0A6YXQ0_MOUSE Protein Ighv8-8 (Fragment) OS=Mus musculus GN=Ighv8-8 PE=4 SV=1	1	1	1	1	1	0	0	0	1	0	0	0	1	0	0	0	1	0	0	0	1	0	0	0	1	0	0	0	13.4	13.4	13.4	13.185	119	119	2.78	2	2	2	2	1
D3YX12;A0A0A6YXR0;Q8BGS7-2;Q8BGS7;D3Z5Y5	D3YX12;A0A0A6YXR0;Q8BGS7-2;Q8BGS7;D3Z5Y5	2;2;2;2;1	2;2;2;2;1	2;2;2;2;1	Choline/ethanolaminephosphotransferase 1	Cept1	>tr|D3YX12|D3YX12_MOUSE Choline/ethanolaminephosphotransferase 1 (Fragment) OS=Mus musculus GN=Cept1 PE=3 SV=1;>tr|A0A0A6YXR0|A0A0A6YXR0_MOUSE Choline/ethanolaminephosphotransferase 1 (Fragment) OS=Mus musculus GN=Cept1 PE=4 SV=1;>sp|Q8BGS7-2|CEPT1_MOUSE I	5	2	2	2	0	0	1	1	0	0	1	0	0	0	1	1	0	0	1	0	0	0	1	1	0	0	1	0	15.7	15.7	15.7	19.762	178	178;247;416;416;60	2.67	2					1
A0A0A6YXW8;Q9R0Y5;Q9R0Y5-2	A0A0A6YXW8;Q9R0Y5;Q9R0Y5-2	1;1;1	1;1;1	1;1;1	Adenylate kinase isoenzyme 1	Ak1	>tr|A0A0A6YXW8|A0A0A6YXW8_MOUSE Adenylate kinase isoenzyme 1 (Fragment) OS=Mus musculus GN=Ak1 PE=4 SV=1;>sp|Q9R0Y5|KAD1_MOUSE Adenylate kinase isoenzyme 1 OS=Mus musculus GN=Ak1 PE=1 SV=1;>sp|Q9R0Y5-2|KAD1_MOUSE Isoform 2 of Adenylate kinase isoenzyme 1 O	3	1	1	1	0	1	0	0	0	0	0	0	0	1	0	0	0	0	0	0	0	1	0	0	0	0	0	0	14.6	14.6	14.6	10.632	96	96;194;210	10
A0A0A6YXY0;Q9CQ79;A0A0A6YWP9;A0A0A6YVV3	A0A0A6YXY0;Q9CQ79;A0A0A6YWP9	5;5;4;2	5;5;4;2	5;5;4;2	Thioredoxin domain-containing protein 9	Txndc9	>tr|A0A0A6YXY0|A0A0A6YXY0_MOUSE Thioredoxin domain-containing protein 9 OS=Mus musculus GN=Txndc9 PE=4 SV=1;>sp|Q9CQ79|TXND9_MOUSE Thioredoxin domain-containing protein 9 OS=Mus musculus GN=Txndc9 PE=2 SV=1;>tr|A0A0A6YWP9|A0A0A6YWP9_MOUSE Thioredoxin domai	4	5	5	5	0	2	2	2	0	0	3	1	0	2	2	2	0	0	3	1	0	2	2	2	0	0	3	1	34	34	34	21.952	188	188;226;169;141	6.9						5	3
A0A0A6YXZ8;J3KMG9;P97357	A0A0A6YXZ8;J3KMG9;P97357	2;2;2	2;2;2	2;2;2	TATA box-binding protein-associated factor RNA polymerase I subunit A	Taf1a	>tr|A0A0A6YXZ8|A0A0A6YXZ8_MOUSE TATA box-binding protein-associated factor RNA polymerase I subunit A (Fragment) OS=Mus musculus GN=Taf1a PE=4 SV=1;>tr|J3KMG9|J3KMG9_MOUSE TATA box-binding protein-associated factor RNA polymerase I subunit A OS=Mus musculu	3	2	2	2	0	1	0	0	0	0	1	0	0	1	0	0	0	0	1	0	0	1	0	0	0	0	1	0	7.2	7.2	7.2	41.648	360	360;453;453	3.5			1	1
A0A0A6YY53;F6TQW2;P01864	A0A0A6YY53;F6TQW2;P01864	14;14;10	12;12;8	12;12;8	Ig gamma-2A chain C region secreted form	Ighg2c	>tr|A0A0A6YY53|A0A0A6YY53_MOUSE Protein Ighg2c (Fragment) OS=Mus musculus GN=Ighg2c PE=4 SV=1;>tr|F6TQW2|F6TQW2_MOUSE Protein Ighg2c OS=Mus musculus GN=Ighg2c PE=4 SV=1;>sp|P01864|GCAB_MOUSE Ig gamma-2A chain C region secreted form OS=Mus musculus PE=1 SV=	3	14	12	12	14	0	0	0	11	0	0	0	12	0	0	0	9	0	0	0	12	0	0	0	9	0	0	0	50.7	45.1	45.1	36.407	335	335;403;335	3.37	24	27	27	22	11	5	10
A0A0A6YYE6	A0A0A6YYE6	1	1	1			>tr|A0A0A6YYE6|A0A0A6YYE6_MOUSE Protein Igkv4-73 OS=Mus musculus GN=Igkv4-73 PE=4 SV=1	1	1	1	1	1	0	0	0	0	0	0	0	1	0	0	0	0	0	0	0	1	0	0	0	0	0	0	0	23.7	23.7	23.7	12.741	118	118	7							1
A0A0A6YYE7;A0A075B5L8;A0A0B4J1I4;A0A0A6YYE5	A0A0A6YYE7	4;1;1;1	4;1;1;1	2;0;0;0			>tr|A0A0A6YYE7|A0A0A6YYE7_MOUSE Protein Igkv4-57 OS=Mus musculus GN=Igkv4-57 PE=4 SV=1	4	4	4	2	4	0	1	0	4	0	0	0	4	0	1	0	4	0	0	0	2	0	0	0	2	0	0	0	39.7	39.7	25.9	12.592	116	116;117;117;118	4.34	13	14	15	6	10	6	13
A0A0A6YYQ7;Q9Z2V5;B1AUA8	A0A0A6YYQ7;Q9Z2V5	8;8;3	8;8;3	8;8;3	Histone deacetylase 6	Hdac6	>tr|A0A0A6YYQ7|A0A0A6YYQ7_MOUSE Histone deacetylase 6 (Fragment) OS=Mus musculus GN=Hdac6 PE=4 SV=1;>sp|Q9Z2V5|HDAC6_MOUSE Histone deacetylase 6 OS=Mus musculus GN=Hdac6 PE=1 SV=3	3	8	8	8	0	6	6	0	0	4	1	1	0	6	6	0	0	4	1	1	0	6	6	0	0	4	1	1	12.1	12.1	12.1	110.18	1008	1008;1149;197	2.48	1	9	11
A0A0B4J1E2;Q9CSN1	A0A0B4J1E2;Q9CSN1	16;15	16;15	16;15	SNW domain-containing protein 1	Snw1	>tr|A0A0B4J1E2|A0A0B4J1E2_MOUSE SNW domain-containing protein 1 OS=Mus musculus GN=Snw1 PE=4 SV=1;>sp|Q9CSN1|SNW1_MOUSE SNW domain-containing protein 1 OS=Mus musculus GN=Snw1 PE=1 SV=3	2	16	16	16	0	0	2	6	3	11	2	9	0	0	2	6	3	11	2	9	0	0	2	6	3	11	2	9	38.1	38.1	38.1	61.461	536	536;536	3.77			20	3	12
D3Z5P5;A0A0B4J1E3;P40694	D3Z5P5;A0A0B4J1E3;P40694	1;1;1	1;1;1	1;1;1	DNA-binding protein SMUBP-2	Ighmbp2	>tr|D3Z5P5|D3Z5P5_MOUSE DNA-binding protein SMUBP-2 OS=Mus musculus GN=Ighmbp2 PE=4 SV=1;>tr|A0A0B4J1E3|A0A0B4J1E3_MOUSE DNA-binding protein SMUBP-2 OS=Mus musculus GN=Ighmbp2 PE=4 SV=1;>sp|P40694|SMBP2_MOUSE DNA-binding protein SMUBP-2 OS=Mus musculus GN=	3	1	1	1	0	0	1	0	0	0	0	0	0	0	1	0	0	0	0	0	0	0	1	0	0	0	0	0	3.1	3.1	3.1	97.496	885	885;993;993	2		1
A0A0B4J1E7;O35343;D3YTN1	A0A0B4J1E7;O35343	11;11;5	5;5;2	5;5;2	Importin subunit alpha-3	Kpna4	>tr|A0A0B4J1E7|A0A0B4J1E7_MOUSE Importin subunit alpha-3 OS=Mus musculus GN=Kpna4 PE=4 SV=1;>sp|O35343|IMA3_MOUSE Importin subunit alpha-3 OS=Mus musculus GN=Kpna4 PE=1 SV=1	3	11	5	5	4	8	8	7	4	5	8	9	2	3	4	3	1	1	4	5	2	3	4	3	1	1	4	5	23.9	17.8	17.8	68.03	623	623;521;111	4.21				26	7
A0A0B4J1M9;A0A0B4J1F2;P27546-3;P27546-2;P27546;E9PZ43;P27546-4;Q78TF3	A0A0B4J1M9;A0A0B4J1F2;P27546-3;P27546-2;P27546;E9PZ43;P27546-4	14;14;14;14;14;8;8;1	14;14;14;14;14;8;8;1	14;14;14;14;14;8;8;1	Microtubule-associated protein 4;Microtubule-associated protein	Map4	>tr|A0A0B4J1M9|A0A0B4J1M9_MOUSE Microtubule-associated protein 4 OS=Mus musculus GN=Map4 PE=4 SV=1;>tr|A0A0B4J1F2|A0A0B4J1F2_MOUSE Microtubule-associated protein 4 OS=Mus musculus GN=Map4 PE=4 SV=1;>sp|P27546-3|MAP4_MOUSE Isoform 3 of Microtubule-associate	8	14	14	14	0	12	0	0	2	11	0	0	0	12	0	0	2	11	0	0	0	12	0	0	2	11	0	0	24.5	24.5	24.5	113.54	1085	1085;1123;1086;1124;1125;901;902;99	2.41		19	13
A0A0B4J1G5;Q9JHC9-3;Q9JHC9-4;A0A0A6YY68;A0A0A6YWF3;V9GXK9;Q9JHC9-2;Q9JHC9	A0A0B4J1G5;Q9JHC9-3;Q9JHC9-4;A0A0A6YY68;A0A0A6YWF3;V9GXK9;Q9JHC9-2;Q9JHC9	2;2;2;1;1;1;1;1	2;2;2;1;1;1;1;1	2;2;2;1;1;1;1;1	ETS-related transcription factor Elf-2	Elf2	>tr|A0A0B4J1G5|A0A0B4J1G5_MOUSE ETS-related transcription factor Elf-2 OS=Mus musculus GN=Elf2 PE=4 SV=1;>sp|Q9JHC9-3|ELF2_MOUSE Isoform 2 of ETS-related transcription factor Elf-2 OS=Mus musculus GN=Elf2;>sp|Q9JHC9-4|ELF2_MOUSE Isoform 3 of ETS-related tr	8	2	2	2	0	0	0	0	0	1	0	1	0	0	0	0	0	1	0	1	0	0	0	0	0	1	0	1	6.3	6.3	6.3	53.915	504	504;521;533;59;65;113;581;593	4.33			1		2
A0A0B4J1H6;P01630	A0A0B4J1H6;P01630	4;3	4;3	4;3	Ig kappa chain V-II region 7S34.1		>tr|A0A0B4J1H6|A0A0B4J1H6_MOUSE Protein Igkv2-137 OS=Mus musculus GN=Igkv2-137 PE=4 SV=1;>sp|P01630|KV2A6_MOUSE Ig kappa chain V-II region 7S34.1 OS=Mus musculus PE=1 SV=1	2	4	4	4	4	0	0	0	4	0	0	0	4	0	0	0	4	0	0	0	4	0	0	0	4	0	0	0	43.3	43.3	43.3	13.131	120	120;113	4.09	13	12	12	3	4	3	17
A0A0B4J1H7;A0A0B4J1H8	A0A0B4J1H7;A0A0B4J1H8	6;5	6;5	6;5			>tr|A0A0B4J1H7|A0A0B4J1H7_MOUSE Protein Igkv1-135 OS=Mus musculus GN=Igkv1-135 PE=4 SV=1;>tr|A0A0B4J1H8|A0A0B4J1H8_MOUSE Protein Igkv1-133 OS=Mus musculus GN=Igkv1-133 PE=4 SV=1	2	6	6	6	5	0	0	0	4	0	0	0	5	0	0	0	4	0	0	0	5	0	0	0	4	0	0	0	45	45	45	13.305	120	120;120	4.65	5	4	6	2	4	1	13
A0A0B4J1H9	A0A0B4J1H9	1	1	1			>tr|A0A0B4J1H9|A0A0B4J1H9_MOUSE Protein Igkv1-132 OS=Mus musculus GN=Igkv1-132 PE=4 SV=1	1	1	1	1	1	0	0	0	1	0	0	0	1	0	0	0	1	0	0	0	1	0	0	0	1	0	0	0	10.8	10.8	10.8	13.434	120	120	3.9	2	2	2		1		2
A0A0B4J1I1	A0A0B4J1I1	1	1	1			>tr|A0A0B4J1I1|A0A0B4J1I1_MOUSE Protein Igkv16-104 OS=Mus musculus GN=Igkv16-104 PE=4 SV=1	1	1	1	1	1	0	0	0	1	0	0	0	1	0	0	0	1	0	0	0	1	0	0	0	1	0	0	0	13.8	13.8	13.8	12.874	116	116	4.91	2		1	1	2	2	1
A0A0B4J1I3	A0A0B4J1I3	2	1	1			>tr|A0A0B4J1I3|A0A0B4J1I3_MOUSE Protein Igkv4-74 OS=Mus musculus GN=Igkv4-74 PE=4 SV=1	1	2	1	1	2	0	0	0	2	0	0	0	1	0	0	0	1	0	0	0	1	0	0	0	1	0	0	0	40.3	26.9	26.9	12.891	119	119	4.67	1	4	1				4
A0A0B4J1I5;A0A0B4J1I8;P04944;P04941;P04940	A0A0B4J1I5;A0A0B4J1I8;P04944;P04941;P04940	2;1;1;1;1	2;1;1;1;1	2;1;1;1;1	Ig kappa chain V-VI region NQ5-78.2.6;Ig kappa chain V-VI region NQ2-48.2.2;Ig kappa chain V-VI region NQ2-17.4.1		>tr|A0A0B4J1I5|A0A0B4J1I5_MOUSE Protein Igkv4-70 OS=Mus musculus GN=Igkv4-70 PE=4 SV=1;>tr|A0A0B4J1I8|A0A0B4J1I8_MOUSE Protein Igkv4-59 OS=Mus musculus GN=Igkv4-59 PE=4 SV=1;>sp|P04944|KV6AA_MOUSE Ig kappa chain V-VI region NQ5-78.2.6 OS=Mus musculus PE=2	5	2	2	2	1	0	0	0	2	0	0	0	1	0	0	0	2	0	0	0	1	0	0	0	2	0	0	0	38.8	38.8	38.8	12.625	116	116;117;107;107;107	3.62	3	3	3				3
A0A0B4J1I6	A0A0B4J1I6	1	1	1			>tr|A0A0B4J1I6|A0A0B4J1I6_MOUSE Protein Igkv4-69 OS=Mus musculus GN=Igkv4-69 PE=4 SV=1	1	1	1	1	1	0	0	0	0	0	0	0	1	0	0	0	0	0	0	0	1	0	0	0	0	0	0	0	25.9	25.9	25.9	12.616	116	116	7							1
A0A0B4J1I7	A0A0B4J1I7	1	1	1			>tr|A0A0B4J1I7|A0A0B4J1I7_MOUSE Protein Igkv4-68 OS=Mus musculus GN=Igkv4-68 PE=4 SV=1	1	1	1	1	1	0	0	0	1	0	0	0	1	0	0	0	1	0	0	0	1	0	0	0	1	0	0	0	17.1	17.1	17.1	12.752	117	117	5.09	1	1	1	1	2	1	2
A0A0B4J1I9;P04945	A0A0B4J1I9;P04945	4;2	3;2	2;1	Ig kappa chain V-VI region NQ2-6.1		>tr|A0A0B4J1I9|A0A0B4J1I9_MOUSE Protein Igkv4-55 OS=Mus musculus GN=Igkv4-55 PE=4 SV=1;>sp|P04945|KV6AB_MOUSE Ig kappa chain V-VI region NQ2-6.1 OS=Mus musculus PE=2 SV=1	2	4	3	2	4	0	1	0	3	0	0	0	3	0	0	0	2	0	0	0	2	0	0	0	2	0	0	0	49.6	49.6	27.4	12.736	117	117;108	5.05	2	3	1	2	3	2	7
A0A0B4J1J0	A0A0B4J1J0	2	2	2			>tr|A0A0B4J1J0|A0A0B4J1J0_MOUSE Protein Igkv4-50 OS=Mus musculus GN=Igkv4-50 PE=4 SV=1	1	2	2	2	2	0	0	0	2	0	0	0	2	0	0	0	2	0	0	0	2	0	0	0	2	0	0	0	25.6	25.6	25.6	12.808	117	117	3.32	6	6	4				5
A0A0B4J1J1	A0A0B4J1J1	4	2	2			>tr|A0A0B4J1J1|A0A0B4J1J1_MOUSE Protein Igkv5-45 OS=Mus musculus GN=Igkv5-45 PE=4 SV=1	1	4	2	2	3	0	0	0	4	0	0	0	1	0	0	0	2	0	0	0	1	0	0	0	2	0	0	0	43.5	29.6	29.6	12.718	115	115	4.29	2	2	3	1	1		4
A0A0B4J1J2	A0A0B4J1J2	3	1	1			>tr|A0A0B4J1J2|A0A0B4J1J2_MOUSE Protein Igkv5-43 OS=Mus musculus GN=Igkv5-43 PE=4 SV=1	1	3	1	1	3	0	0	0	3	0	0	0	1	0	0	0	1	0	0	0	1	0	0	0	1	0	0	0	27	13	13	12.6	115	115	4.67	3	1	2	1	4	2	3
A0A0B4J1J5;A0A0B4J1J4;A0A075B5S1;A0A0B4J1P3	A0A0B4J1J5;A0A0B4J1J4	3;3;1;1	3;3;1;1	2;2;1;1			>tr|A0A0B4J1J5|A0A0B4J1J5_MOUSE Protein Ighv9-3 (Fragment) OS=Mus musculus GN=Ighv9-3 PE=4 SV=1;>tr|A0A0B4J1J4|A0A0B4J1J4_MOUSE Protein Ighv9-2 (Fragment) OS=Mus musculus GN=Ighv9-2 PE=4 SV=1	4	3	3	2	2	0	0	0	1	0	0	0	2	0	0	0	1	0	0	0	1	0	0	0	1	0	0	0	26.5	26.5	26.5	12.996	117	117;117;98;117	2.78	2	2	2	2	1
A0A0B4J1J6	A0A0B4J1J6	3	1	1			>tr|A0A0B4J1J6|A0A0B4J1J6_MOUSE Protein Ighv10-1 (Fragment) OS=Mus musculus GN=Ighv10-1 PE=4 SV=1	1	3	1	1	3	0	0	0	1	0	0	0	1	0	0	0	0	0	0	0	1	0	0	0	0	0	0	0	26.1	10.9	10.9	13.549	119	119	2.33	1	1		1
A0A0B4J1J7;P01755	A0A0B4J1J7	4;1	4;1	2;0			>tr|A0A0B4J1J7|A0A0B4J1J7_MOUSE Protein Ighv1-82 OS=Mus musculus GN=Ighv1-82 PE=4 SV=1	2	4	4	2	2	0	0	0	4	0	0	0	2	0	0	0	4	0	0	0	1	0	0	0	2	0	0	0	73.5	73.5	34.7	10.65	98	98;137	2.8	3	4	3	3	2
A0A0B4J1K5	A0A0B4J1K5	3	3	3			>tr|A0A0B4J1K5|A0A0B4J1K5_MOUSE Protein Iglv3 OS=Mus musculus GN=Iglv3 PE=4 SV=1	1	3	3	3	2	0	0	0	2	0	0	0	2	0	0	0	2	0	0	0	2	0	0	0	2	0	0	0	38.5	38.5	38.5	13.416	122	122	4.75	2	1				1	4
A0A0B4J1N0	A0A0B4J1N0	4	4	3			>tr|A0A0B4J1N0|A0A0B4J1N0_MOUSE Protein Ighv1-76 OS=Mus musculus GN=Ighv1-76 PE=4 SV=1	1	4	4	3	3	0	0	0	4	0	0	0	3	0	0	0	4	0	0	0	2	0	0	0	3	0	0	0	60.2	60.2	44.9	10.879	98	98	3.17	5	6	4	4	3
A0JNY3;Q8BUV3	A0JNY3;Q8BUV3	2;2	2;2	2;2	Gephyrin;Molybdopterin adenylyltransferase;Molybdopterin molybdenumtransferase	Gphn	>tr|A0JNY3|A0JNY3_MOUSE Gephyrin OS=Mus musculus GN=Gphn PE=2 SV=1;>sp|Q8BUV3|GEPH_MOUSE Gephyrin OS=Mus musculus GN=Gphn PE=1 SV=2	2	2	2	2	0	0	0	0	0	2	0	0	0	0	0	0	0	2	0	0	0	0	0	0	0	2	0	0	6.6	6.6	6.6	83.665	772	772;769	4				2
A1A550;A1A549;Q9Z1J1;D3Z1L0;Q8C402;D3Z654;Q8BGZ9;F6XQR1;F6WPX2;E9Q990;D3YWT3;Q80WT9;E9QQ91;D3Z2K5;Q3V1G9;E9QQ90;E9QQ89;P27782-2;Q924A0-9;Q00417-2;P27782;Q00417;Q924A0-2;Q924A0-3;Q924A0;Q924A0-8;Q924A0-4	A1A550;A1A549;Q9Z1J1;D3Z1L0;Q8C402;D3Z654;Q8BGZ9;F6XQR1;F6WPX2;E9Q990;D3YWT3;Q80WT9;E9QQ91;D3Z2K5;Q3V1G9;E9QQ90;E9QQ89;P27782-2;Q924A0-9;Q00417-2;P27782;Q00417;Q924A0-2;Q924A0-3;Q924A0;Q924A0-8;Q924A0-4	2;2;2;1;1;1;1;1;1;1;1;1;1;1;1;1;1;1;1;1;1;1;1;1;1;1;1	2;2;2;1;1;1;1;1;1;1;1;1;1;1;1;1;1;1;1;1;1;1;1;1;1;1;1	2;2;2;1;1;1;1;1;1;1;1;1;1;1;1;1;1;1;1;1;1;1;1;1;1;1;1	Transcription factor 7-like 1;Lymphoid enhancer-binding factor 1;Transcription factor 7-like 2;Transcription factor 7	Tcf7l1;Tcf7l2;Lef1;Tcf7	>tr|A1A550|A1A550_MOUSE Transcription factor 3 OS=Mus musculus GN=Tcf7l1 PE=2 SV=1;>tr|A1A549|A1A549_MOUSE Transcription factor 3 OS=Mus musculus GN=Tcf7l1 PE=2 SV=1;>sp|Q9Z1J1|TF7L1_MOUSE Transcription factor 7-like 1 OS=Mus musculus GN=Tcf7l1 PE=1 SV=2;>	27	2	2	2	0	0	0	0	0	1	0	1	0	0	0	0	0	1	0	1	0	0	0	0	0	1	0	1	5.8	5.8	5.8	62.411	585	585;599;584;265;331;369;384;435;435;435;442;459;459;468;482;598;606;284;299;303;397;419;447;455;459;468;605	3.67			1	2
A1L341;Q61214;A9C477	A1L341;Q61214	3;2;1	3;2;1	3;2;1	Dual specificity tyrosine-phosphorylation-regulated kinase 1A	Dyrk1a	>tr|A1L341|A1L341_MOUSE Dual-specificity tyrosine-phosphorylation-regulated kinase 1A OS=Mus musculus GN=Dyrk1a PE=2 SV=1;>sp|Q61214|DYR1A_MOUSE Dual specificity tyrosine-phosphorylation-regulated kinase 1A OS=Mus musculus GN=Dyrk1a PE=1 SV=1	3	3	3	3	0	0	2	0	0	0	1	0	0	0	2	0	0	0	1	0	0	0	2	0	0	0	1	0	7.4	7.4	7.4	84.466	754	754;763;110	3			3
F6VXG5;A2A401;A2A400;F6Y2T6;P22561-2;P22561-3;P22561-4;P22561;P22561-6;P22561-5	F6VXG5;A2A401;A2A400;F6Y2T6;P22561-2;P22561-3;P22561-4;P22561;P22561-6;P22561-5	1;1;1;1;1;1;1;1;1;1	1;1;1;1;1;1;1;1;1;1	1;1;1;1;1;1;1;1;1;1	Wilms tumor protein homolog	Wt1	>tr|F6VXG5|F6VXG5_MOUSE Wilms tumor protein homolog (Fragment) OS=Mus musculus GN=Wt1 PE=4 SV=1;>tr|A2A401|A2A401_MOUSE Wilms tumor protein homolog (Fragment) OS=Mus musculus GN=Wt1 PE=4 SV=1;>tr|A2A400|A2A400_MOUSE Wilms tumor protein homolog (Fragment) O	10	1	1	1	0	0	1	1	0	0	1	1	0	0	1	1	0	0	1	1	0	0	1	1	0	0	1	1	5	5	5	40.615	360	360;406;406;517;429;432;446;449;500;517	3.71			3	3	1
E9PXY1;A2A432-2;A2A432;J3QJX0	E9PXY1;A2A432-2;A2A432;J3QJX0	25;25;25;22	25;25;25;22	22;22;22;20	Cullin-4B	Cul4b	>tr|E9PXY1|E9PXY1_MOUSE Cullin-4B OS=Mus musculus GN=Cul4b PE=1 SV=2;>sp|A2A432-2|CUL4B_MOUSE Isoform 2 of Cullin-4B OS=Mus musculus GN=Cul4b;>sp|A2A432|CUL4B_MOUSE Cullin-4B OS=Mus musculus GN=Cul4b PE=1 SV=1;>tr|J3QJX0|J3QJX0_MOUSE Cullin-4B OS=Mus muscu	4	25	25	22	3	10	13	9	3	7	11	15	3	10	13	9	3	7	11	15	3	9	11	8	3	7	10	13	33.4	33.4	29.5	102.41	896	896;941;970;552	3.06		1	74	6
A2A468;Q05BA5;O09000	A2A468;Q05BA5;O09000	5;5;4	5;5;4	5;5;4	Nuclear receptor coactivator 3	Ncoa3	>tr|A2A468|A2A468_MOUSE Nuclear receptor coactivator 3 OS=Mus musculus GN=Ncoa3 PE=4 SV=1;>tr|Q05BA5|Q05BA5_MOUSE Nuclear receptor coactivator 3 OS=Mus musculus GN=Ncoa3 PE=2 SV=1;>sp|O09000|NCOA3_MOUSE Nuclear receptor coactivator 3 OS=Mus musculus GN=Nco	3	5	5	5	0	1	0	1	0	0	0	4	0	1	0	1	0	0	0	4	0	1	0	1	0	0	0	4	6	6	6	151.82	1402	1402;1403;1398	2		7
A2A483;E9Q8D1;Q3UH28;A2A484;A2A482;A2A481;A2A480;A2A486	A2A483;E9Q8D1;Q3UH28;A2A484;A2A482	41;41;40;40;39;19;19;3	41;41;40;40;39;19;19;3	1;1;0;1;0;0;0;0		Zmynd8	>tr|A2A483|A2A483_MOUSE Protein Zmynd8 OS=Mus musculus GN=Zmynd8 PE=1 SV=1;>tr|E9Q8D1|E9Q8D1_MOUSE Protein Zmynd8 OS=Mus musculus GN=Zmynd8 PE=1 SV=2;>tr|Q3UH28|Q3UH28_MOUSE Protein Zmynd8 OS=Mus musculus GN=Zmynd8 PE=2 SV=1;>tr|A2A484|A2A484_MOUSE Protein	8	41	41	1	1	4	34	32	2	3	33	31	1	4	34	32	2	3	33	31	0	0	1	1	0	0	1	1	38.9	38.9	1.4	130.19	1179	1179;1199;1154;1235;1206;472;492;191	1.93	73	185	27	4		3
A2A4A6;Q62077;G3UXP4	A2A4A6;Q62077	7;7;3	7;7;3	7;7;3	Phosphoinositide phospholipase C;1-phosphatidylinositol 4,5-bisphosphate phosphodiesterase gamma-1	Plcg1	>tr|A2A4A6|A2A4A6_MOUSE Phosphoinositide phospholipase C OS=Mus musculus GN=Plcg1 PE=4 SV=1;>sp|Q62077|PLCG1_MOUSE 1-phosphatidylinositol 4,5-bisphosphate phosphodiesterase gamma-1 OS=Mus musculus GN=Plcg1 PE=1 SV=2	3	7	7	7	0	4	4	3	0	3	3	1	0	4	4	3	0	3	3	1	0	4	4	3	0	3	3	1	9.3	9.3	9.3	148.53	1290	1290;1302;513	2.53		10	8	1
A2A4E2	A2A4E2	1	1	1		C86695	>tr|A2A4E2|A2A4E2_MOUSE Protein C86695 OS=Mus musculus GN=C86695 PE=4 SV=1	1	1	1	1	0	0	0	0	0	0	0	1	0	0	0	0	0	0	0	1	0	0	0	0	0	0	0	1	4.2	4.2	4.2	47.244	429	429	5					1
F6S397;Q05BC8;A2A4N5;A2A4N8;A2A4N7;K3W4P1;P97432	F6S397;Q05BC8;A2A4N5;A2A4N8;A2A4N7;K3W4P1;P97432	1;1;1;1;1;1;1	1;1;1;1;1;1;1	1;1;1;1;1;1;1	Next to BRCA1 gene 1 protein	Nbr1	>tr|F6S397|F6S397_MOUSE Next to BRCA1 gene 1 protein (Fragment) OS=Mus musculus GN=Nbr1 PE=4 SV=1;>tr|Q05BC8|Q05BC8_MOUSE Nbr1 protein OS=Mus musculus GN=Nbr1 PE=2 SV=1;>tr|A2A4N5|A2A4N5_MOUSE Next to BRCA1 gene 1 protein OS=Mus musculus GN=Nbr1 PE=4 SV=1;	7	1	1	1	0	1	1	0	0	0	0	0	0	1	1	0	0	0	0	0	0	1	1	0	0	0	0	0	2.5	2.5	2.5	78.691	712	712;888;906;951;963;988;988	2.5		1	1
A2A4P0;A2A4N9	A2A4P0;A2A4N9	6;5	6;5	6;5	ATP-dependent RNA helicase DHX8	Dhx8	>sp|A2A4P0|DHX8_MOUSE ATP-dependent RNA helicase DHX8 OS=Mus musculus GN=Dhx8 PE=2 SV=1;>tr|A2A4N9|A2A4N9_MOUSE ATP-dependent RNA helicase DHX8 (Fragment) OS=Mus musculus GN=Dhx8 PE=4 SV=4	2	6	6	6	0	6	2	0	0	2	1	0	0	6	2	0	0	2	1	0	0	6	2	0	0	2	1	0	8.4	8.4	8.4	142.57	1244	1244;1174	2.73		3	8
A2A4P3;A2A4P4;Q3THG9;A2A4P5	A2A4P3;A2A4P4;Q3THG9	13;13;12;1	13;13;12;1	13;13;12;1	Alanyl-tRNA editing protein Aarsd1	Gm27029;Aarsd1	>tr|A2A4P3|A2A4P3_MOUSE Protein Gm27029 OS=Mus musculus GN=Gm27029 PE=4 SV=1;>tr|A2A4P4|A2A4P4_MOUSE Protein Gm27029 OS=Mus musculus GN=Gm27029 PE=4 SV=1;>sp|Q3THG9|AASD1_MOUSE Alanyl-tRNA editing protein Aarsd1 OS=Mus musculus GN=Aarsd1 PE=1 SV=2	4	13	13	13	1	8	7	5	4	5	6	7	1	8	7	5	4	5	6	7	1	8	7	5	4	5	6	7	32.2	32.2	32.2	58.167	525	525;543;412;149	5.07				13	18	13
A2A4U6	A2A4U6	3	3	3		Zfp334	>tr|A2A4U6|A2A4U6_MOUSE Protein Zfp334 OS=Mus musculus GN=Zfp334 PE=4 SV=1	1	3	3	3	0	0	2	2	0	0	1	0	0	0	2	2	0	0	1	0	0	0	2	2	0	0	1	0	8.2	8.2	8.2	78.257	679	679	2.17	2	1	3
A2A4Z1;Q9D1C1	A2A4Z1;Q9D1C1	4;4	4;4	4;4	Ubiquitin-conjugating enzyme E2 C	Ube2c	>tr|A2A4Z1|A2A4Z1_MOUSE Ubiquitin-conjugating enzyme E2 C OS=Mus musculus GN=Ube2c PE=3 SV=1;>sp|Q9D1C1|UBE2C_MOUSE Ubiquitin-conjugating enzyme E2 C OS=Mus musculus GN=Ube2c PE=2 SV=1	2	4	4	4	0	3	0	0	3	2	0	0	0	3	0	0	3	2	0	0	0	3	0	0	3	2	0	0	28.1	28.1	28.1	18.474	171	171;179	9.5
A2A547;P84099	A2A547;P84099	4;4	4;4	4;4	Ribosomal protein L19;60S ribosomal protein L19	Rpl19	>tr|A2A547|A2A547_MOUSE Ribosomal protein L19 OS=Mus musculus GN=Rpl19 PE=3 SV=1;>sp|P84099|RL19_MOUSE 60S ribosomal protein L19 OS=Mus musculus GN=Rpl19 PE=1 SV=1	2	4	4	4	2	4	2	3	2	1	2	2	2	4	2	3	2	1	2	2	2	4	2	3	2	1	2	2	17	17	17	23.247	194	194;196	6.86	2			1	4	3	13
A2A5K6	A2A5K6	1	1	1	Zinc finger protein 335	Znf335	>sp|A2A5K6|ZN335_MOUSE Zinc finger protein 335 OS=Mus musculus GN=Znf335 PE=1 SV=1	1	1	1	1	0	0	1	0	0	0	0	0	0	0	1	0	0	0	0	0	0	0	1	0	0	0	0	0	2	2	2	145.6	1337	1337	2		1
A2A5S3;A2A5R8;Q9DBE7;Q9Z108	A2A5S3;A2A5R8;Q9DBE7;Q9Z108	9;8;8;7	9;8;8;7	3;3;3;3	Double-stranded RNA-binding protein Staufen homolog 1	Stau1	>tr|A2A5S3|A2A5S3_MOUSE Double-stranded RNA-binding protein Staufen homolog 1 OS=Mus musculus GN=Stau1 PE=4 SV=1;>tr|A2A5R8|A2A5R8_MOUSE Double-stranded RNA-binding protein Staufen homolog 1 OS=Mus musculus GN=Stau1 PE=4 SV=1;>tr|Q9DBE7|Q9DBE7_MOUSE Double	4	9	9	3	0	7	4	5	2	3	3	3	0	7	4	5	2	3	3	3	0	3	2	2	1	1	1	2	26.5	26.5	8.5	54.855	495	495;485;489;487	4.4				21	14
S4R2T6;A2A5V3;A2A5V2;S4R2D3;A2A5V4	S4R2T6;A2A5V3;A2A5V2;S4R2D3;A2A5V4	1;1;1;1;1	1;1;1;1;1	1;1;1;1;1		Sh3bp1	>tr|S4R2T6|S4R2T6_MOUSE SH3 domain-binding protein 1 OS=Mus musculus GN=Sh3bp1 PE=4 SV=1;>tr|A2A5V3|A2A5V3_MOUSE SH3 domain-binding protein 1 OS=Mus musculus GN=Sh3bp1 PE=4 SV=1;>tr|A2A5V2|A2A5V2_MOUSE SH3 domain-binding protein 1 OS=Mus musculus GN=Sh3bp1	5	1	1	1	0	0	0	0	0	1	0	0	0	0	0	0	0	1	0	0	0	0	0	0	0	1	0	0	11.5	11.5	11.5	23.137	209	209;582;584;587;680	4				1
A2A6G6;A2A6G7;A2A6G8;A2A6G9;A2A6H0;Q61792;A2A6H1;A2A6G4;A2A6G5;E9Q0N6	A2A6G6;A2A6G7;A2A6G8;A2A6G9;A2A6H0;Q61792;A2A6H1	3;3;3;3;3;3;2;1;1;1	3;3;3;3;3;3;2;1;1;1	3;3;3;3;3;3;2;1;1;1	LIM and SH3 domain protein 1	Lasp1	>tr|A2A6G6|A2A6G6_MOUSE LIM and SH3 domain protein 1 (Fragment) OS=Mus musculus GN=Lasp1 PE=1 SV=1;>tr|A2A6G7|A2A6G7_MOUSE LIM and SH3 domain protein 1 (Fragment) OS=Mus musculus GN=Lasp1 PE=1 SV=4;>tr|A2A6G8|A2A6G8_MOUSE LIM and SH3 domain protein 1 (Frag	10	3	3	3	1	3	0	3	1	2	2	1	1	3	0	3	1	2	2	1	1	3	0	3	1	2	2	1	32.6	32.6	32.6	10.577	89	89;99;103;129;186;263;56;47;69;70	6.32					4	8	9
A2A6M1;Q9CZ28	A2A6M1;Q9CZ28	2;2	2;2	2;2	Vacuolar-sorting protein SNF8	Snf8	>tr|A2A6M1|A2A6M1_MOUSE Vacuolar-sorting protein SNF8 OS=Mus musculus GN=Snf8 PE=4 SV=1;>sp|Q9CZ28|SNF8_MOUSE Vacuolar-sorting protein SNF8 OS=Mus musculus GN=Snf8 PE=2 SV=1	2	2	2	2	0	2	0	0	0	0	0	0	0	2	0	0	0	0	0	0	0	2	0	0	0	0	0	0	11.2	11.2	11.2	25.968	233	233;258	9
A2A6Q5;A2A6Q5-2;A2A6Q5-3;Q8R568	A2A6Q5;A2A6Q5-2;A2A6Q5-3	3;3;3;1	3;3;3;1	3;3;3;1	Cell division cycle protein 27 homolog	Cdc27	>sp|A2A6Q5|CDC27_MOUSE Cell division cycle protein 27 homolog OS=Mus musculus GN=Cdc27 PE=1 SV=1;>sp|A2A6Q5-2|CDC27_MOUSE Isoform 2 of Cell division cycle protein 27 homolog OS=Mus musculus GN=Cdc27;>sp|A2A6Q5-3|CDC27_MOUSE Isoform 3 of Cell division cycle	4	3	3	3	0	0	1	1	0	0	0	3	0	0	1	1	0	0	0	3	0	0	1	1	0	0	0	3	5.9	5.9	5.9	91.841	825	825;830;831;399	3			5
A2A6T4;Q8R035;Q8R035-2;D6RHR8	A2A6T4;Q8R035;Q8R035-2	4;4;3;1	4;4;3;1	4;4;3;1	Peptidyl-tRNA hydrolase ICT1, mitochondrial	Ict1	>tr|A2A6T4|A2A6T4_MOUSE Immature colon carcinoma transcript 1, isoform CRA_c OS=Mus musculus GN=Ict1 PE=4 SV=1;>sp|Q8R035|ICT1_MOUSE Peptidyl-tRNA hydrolase ICT1, mitochondrial OS=Mus musculus GN=Ict1 PE=1 SV=1;>sp|Q8R035-2|ICT1_MOUSE Isoform 2 of Peptidyl	4	4	4	4	0	3	2	0	0	0	1	0	0	3	2	0	0	0	1	0	0	3	2	0	0	0	1	0	26.3	26.3	26.3	21.356	186	186;206;177;64	8.5							3
A2A6Z8;Q8CDM4	A2A6Z8;Q8CDM4	1;1	1;1	1;1	Coiled-coil domain-containing protein 73	Ccdc73	>tr|A2A6Z8|A2A6Z8_MOUSE Coiled-coil domain containing 73 (Fragment) OS=Mus musculus GN=Ccdc73 PE=4 SV=1;>sp|Q8CDM4|CCD73_MOUSE Coiled-coil domain-containing protein 73 OS=Mus musculus GN=Ccdc73 PE=2 SV=2	2	1	1	1	0	0	1	0	0	0	0	0	0	0	1	0	0	0	0	0	0	0	1	0	0	0	0	0	3.2	3.2	3.2	51.926	438	438;1066	3			1
A2A791;A2A791-2;F6VYE2	A2A791;A2A791-2;F6VYE2	64;61;46	64;61;46	63;60;45	Zinc finger MYM-type protein 4	Zmym4	>sp|A2A791|ZMYM4_MOUSE Zinc finger MYM-type protein 4 OS=Mus musculus GN=Zmym4 PE=2 SV=1;>sp|A2A791-2|ZMYM4_MOUSE Isoform 2 of Zinc finger MYM-type protein 4 OS=Mus musculus GN=Zmym4;>tr|F6VYE2|F6VYE2_MOUSE Zinc finger MYM-type protein 4 (Fragment) OS=Mus	3	64	64	63	25	8	60	54	6	6	52	37	25	8	60	54	6	6	52	37	25	8	59	54	6	6	52	37	46.1	46.1	45.6	172.44	1549	1549;1460;1209	2.09	354	262	51	24	6	18	5
A2A7A7;Q8CFX1	A2A7A7;Q8CFX1	2;2	2;2	2;2	GDH/6PGL endoplasmic bifunctional protein;Glucose 1-dehydrogenase;6-phosphogluconolactonase	H6pd	>tr|A2A7A7|A2A7A7_MOUSE GDH/6PGL endoplasmic bifunctional protein OS=Mus musculus GN=H6pd PE=1 SV=1;>sp|Q8CFX1|G6PE_MOUSE GDH/6PGL endoplasmic bifunctional protein OS=Mus musculus GN=H6pd PE=1 SV=2	2	2	2	2	0	0	0	0	0	0	1	1	0	0	0	0	0	0	1	1	0	0	0	0	0	0	1	1	3.8	3.8	3.8	89.909	797	797;789	3			2
A2A7B5;Q8C2W5;A2A7B7	A2A7B5	27;3;3	27;3;3	27;3;3		Prdm2	>tr|A2A7B5|A2A7B5_MOUSE Protein Prdm2 OS=Mus musculus GN=Prdm2 PE=1 SV=1	3	27	27	27	0	2	23	21	0	3	18	10	0	2	23	21	0	3	18	10	0	2	23	21	0	3	18	10	22.6	22.6	22.6	187.2	1709	1709;152;169	1.37	80	34	5
A2A7F4;E9Q532;A2A7F3	A2A7F4;E9Q532	17;16;1	17;16;1	17;16;1		Rlf	>tr|A2A7F4|A2A7F4_MOUSE Insulin-like 3 OS=Mus musculus GN=Rlf PE=4 SV=1;>tr|E9Q532|E9Q532_MOUSE Insulin-like 3 OS=Mus musculus GN=Rlf PE=4 SV=1	3	17	17	17	0	0	12	14	0	0	9	4	0	0	12	14	0	0	9	4	0	0	12	14	0	0	9	4	10.3	10.3	10.3	217.39	1918	1918;1808;107	1.35	40					3
F6Z4F8;A2A7F7;Q9WU20;F7BGN3;A2A7F9	F6Z4F8;A2A7F7;Q9WU20	4;4;4;1;1	4;4;4;1;1	4;4;4;1;1	Methylenetetrahydrofolate reductase	Mthfr	>tr|F6Z4F8|F6Z4F8_MOUSE Methylenetetrahydrofolate reductase (Fragment) OS=Mus musculus GN=Mthfr PE=3 SV=1;>tr|A2A7F7|A2A7F7_MOUSE Methylenetetrahydrofolate reductase OS=Mus musculus GN=Mthfr PE=3 SV=1;>sp|Q9WU20|MTHR_MOUSE Methylenetetrahydrofolate reducta	5	4	4	4	0	0	2	1	0	1	2	1	0	0	2	1	0	1	2	1	0	0	2	1	0	1	2	1	12.2	12.2	12.2	76.214	670	670;695;654;152;194	3.14			6	1
A2A7T8;Q3TJB1;A2A7U0	A2A7T8;Q3TJB1	20;20;1	20;20;1	20;20;1		Zmym1	>tr|A2A7T8|A2A7T8_MOUSE Protein Zmym1 OS=Mus musculus GN=Zmym1 PE=4 SV=1;>tr|Q3TJB1|Q3TJB1_MOUSE Protein Zmym1 OS=Mus musculus GN=Zmym1 PE=2 SV=1	3	20	20	20	0	0	15	16	0	0	8	15	0	0	15	16	0	0	8	15	0	0	15	16	0	0	8	15	25.6	25.6	25.6	100.03	885	885;983;83	2.09	8	57	15
A2A7U2;Q8BS54	A2A7U2;Q8BS54	3;3	3;3	3;3		Zmym6	>tr|A2A7U2|A2A7U2_MOUSE Protein Zmym6 OS=Mus musculus GN=Zmym6 PE=4 SV=1;>tr|Q8BS54|Q8BS54_MOUSE Protein Zmym6 OS=Mus musculus GN=Zmym6 PE=2 SV=1	2	3	3	3	0	0	0	3	0	0	0	1	0	0	0	3	0	0	0	1	0	0	0	3	0	0	0	1	3.7	3.7	3.7	129.43	1157	1157;1249	1.25	3	1
A2A842;A2A841;P48193-2;P48193;A2A839;A2A838;A2AD32;F7BUB8;F6S4K9;F7CR30	A2A842;A2A841;P48193-2;P48193;A2A839;A2A838;A2AD32	12;12;12;12;11;11;7;5;4;3	12;12;12;12;11;11;7;5;4;3	12;12;12;12;11;11;7;5;4;3	Protein 4.1	Epb4.1;Epb41	>tr|A2A842|A2A842_MOUSE Protein 4.1 OS=Mus musculus GN=Epb4.1 PE=1 SV=1;>tr|A2A841|A2A841_MOUSE Protein 4.1 OS=Mus musculus GN=Epb4.1 PE=1 SV=1;>sp|P48193-2|41_MOUSE Isoform 2 of Protein 4.1 OS=Mus musculus GN=Epb41;>sp|P48193|41_MOUSE Protein 4.1 OS=Mus m	10	12	12	12	0	8	2	2	0	4	4	5	0	8	2	2	0	4	4	5	0	8	2	2	0	4	4	5	24.3	24.3	24.3	85.652	769	769;869;804;858;639;667;715;250;375;197	2.97		2	26	1
A2A845;Q9DCS3	A2A845;Q9DCS3	2;2	2;2	2;2	Trans-2-enoyl-CoA reductase, mitochondrial	Mecr	>tr|A2A845|A2A845_MOUSE Trans-2-enoyl-CoA reductase, mitochondrial (Fragment) OS=Mus musculus GN=Mecr PE=4 SV=1;>sp|Q9DCS3|MECR_MOUSE Trans-2-enoyl-CoA reductase, mitochondrial OS=Mus musculus GN=Mecr PE=1 SV=2	2	2	2	2	0	2	0	0	0	0	1	0	0	2	0	0	0	0	1	0	0	2	0	0	0	0	1	0	21.9	21.9	21.9	26.435	251	251;373	6.67					1		5
A2A860;P97765	A2A860;P97765	3;3	3;3	3;3	WW domain-binding protein 2	Wbp2	>tr|A2A860|A2A860_MOUSE WW domain binding protein 2, isoform CRA_a OS=Mus musculus GN=Wbp2 PE=4 SV=1;>sp|P97765|WBP2_MOUSE WW domain-binding protein 2 OS=Mus musculus GN=Wbp2 PE=1 SV=1	2	3	3	3	0	2	0	0	0	1	0	0	0	2	0	0	0	1	0	0	0	2	0	0	0	1	0	0	31.9	31.9	31.9	23.308	216	216;261	8
A2A8E2;B7ZC72;B7ZC71;Q8BHG2;Q8BHG2-2;Q8BHG2-3;A2A8E4;D6REH4	A2A8E2;B7ZC72;B7ZC71;Q8BHG2;Q8BHG2-2;Q8BHG2-3;A2A8E4;D6REH4	2;2;2;2;2;2;1;1	2;2;2;2;2;2;1;1	2;2;2;2;2;2;1;1	UPF0587 protein C1orf123 homolog	0610037L13Rik	>tr|A2A8E2|A2A8E2_MOUSE Protein 0610037L13Rik OS=Mus musculus GN=0610037L13Rik PE=4 SV=1;>tr|B7ZC72|B7ZC72_MOUSE Protein 0610037L13Rik OS=Mus musculus GN=0610037L13Rik PE=4 SV=1;>tr|B7ZC71|B7ZC71_MOUSE Protein 0610037L13Rik OS=Mus musculus GN=0610037L13Rik	8	2	2	2	0	2	2	2	1	0	2	0	0	2	2	2	1	0	2	0	0	2	2	2	1	0	2	0	21	21	21	15.783	138	138;153;155;160;168;196;66;110	8							4
E9PYU4;E9PYL1;A2A8L1	E9PYU4;E9PYL1;A2A8L1	22;22;22	1;1;1	0;0;0	Chromodomain-helicase-DNA-binding protein 5	Chd5	>tr|E9PYU4|E9PYU4_MOUSE Chromodomain-helicase-DNA-binding protein 5 OS=Mus musculus GN=Chd5 PE=4 SV=1;>tr|E9PYL1|E9PYL1_MOUSE Chromodomain-helicase-DNA-binding protein 5 OS=Mus musculus GN=Chd5 PE=4 SV=1;>sp|A2A8L1|CHD5_MOUSE Chromodomain-helicase-DNA-bind	3	22	1	0	2	11	16	21	2	12	14	16	0	0	0	1	0	0	0	1	0	0	0	0	0	0	0	0	12.5	0.7	0	218.95	1915	1915;1952;1946	7							3
A2A8L5;F6Y3V0;F6S1X8;G3UYU6;G3UX60;G3UWK6;E9Q7I7;E9PVW8;B9EJA3;G3UY75;Q64487-12;Q64487-1;Q64487-11;Q64487-9;Q64487-10;Q64487-7;Q64487-8;Q64487-5;Q64487-6;Q64487;Q5SPA9;Q64487-2;Q64487-3;B0V2N1-5;B0V2N1-4;B0V2N1-3;B0V2N1-6;B0V2N1-2;B0V2N1	A2A8L5;F6Y3V0;F6S1X8	12;11;10;4;4;4;4;4;4;4;4;4;4;4;4;4;4;4;4;4;3;3;3;1;1;1;1;1;1	12;11;10;4;4;4;4;4;4;4;4;4;4;4;4;4;4;4;4;4;3;3;3;1;1;1;1;1;1	12;11;10;4;4;4;4;4;4;4;4;4;4;4;4;4;4;4;4;4;3;3;3;1;1;1;1;1;1	Receptor-type tyrosine-protein phosphatase F	Ptprf	>sp|A2A8L5|PTPRF_MOUSE Receptor-type tyrosine-protein phosphatase F OS=Mus musculus GN=Ptprf PE=1 SV=1;>tr|F6Y3V0|F6Y3V0_MOUSE Receptor-type tyrosine-protein phosphatase F (Fragment) OS=Mus musculus GN=Ptprf PE=4 SV=1;>tr|F6S1X8|F6S1X8_MOUSE Receptor-type	29	12	12	12	0	3	6	5	1	4	3	0	0	3	6	5	1	4	3	0	0	3	6	5	1	4	3	0	10.4	10.4	10.4	211.49	1898	1898;1291;1332;1495;1502;1505;1505;1506;1508;1890;1501;1893;1899;1902;1903;1905;1906;1908;1909;1912;1254;1293;1695;592;1497;1501;1861;1904;1907	3.18			18	4
A2A8R7;B2RX14;A0A0A0MQJ6	A2A8R7;B2RX14;A0A0A0MQJ6	10;10;5	10;10;5	10;10;5	Terminal uridylyltransferase 4	Zcchc11	>tr|A2A8R7|A2A8R7_MOUSE Terminal uridylyltransferase 4 OS=Mus musculus GN=Zcchc11 PE=1 SV=1;>sp|B2RX14|TUT4_MOUSE Terminal uridylyltransferase 4 OS=Mus musculus GN=Zcchc11 PE=1 SV=2;>tr|A0A0A0MQJ6|A0A0A0MQJ6_MOUSE Terminal uridylyltransferase 4 (Fragment)	3	10	10	10	0	7	1	5	0	6	1	7	0	7	1	5	0	6	1	7	0	7	1	5	0	6	1	7	9.5	9.5	9.5	185.12	1648	1648;1644;1006	2		31
A2A8T9;Q6PCQ6;Q8BGQ6-2;Q8BGQ6	A2A8T9;Q6PCQ6;Q8BGQ6-2;Q8BGQ6	2;2;2;2	2;2;2;2	2;2;2;2	EF-hand calcium-binding domain-containing protein 14	Efcab14	>tr|A2A8T9|A2A8T9_MOUSE EF-hand calcium-binding domain-containing protein 14 OS=Mus musculus GN=Efcab14 PE=4 SV=1;>tr|Q6PCQ6|Q6PCQ6_MOUSE EF-hand calcium-binding domain-containing protein 14 OS=Mus musculus GN=Efcab14 PE=2 SV=1;>sp|Q8BGQ6-2|EFC14_MOUSE Iso	4	2	2	2	0	0	1	0	0	0	1	0	0	0	1	0	0	0	1	0	0	0	1	0	0	0	1	0	6.9	6.9	6.9	46.492	420	420;529;467;484	4.5				1	1
A2A8U2-3;A2A8U2;A2A8U2-2	A2A8U2-3;A2A8U2	3;3;1	3;3;1	3;3;1	Transmembrane protein 201	Tmem201	>sp|A2A8U2-3|TM201_MOUSE Isoform 3 of Transmembrane protein 201 OS=Mus musculus GN=Tmem201;>sp|A2A8U2|TM201_MOUSE Transmembrane protein 201 OS=Mus musculus GN=Tmem201 PE=2 SV=1	3	3	3	3	0	0	0	3	0	0	1	2	0	0	0	3	0	0	1	2	0	0	0	3	0	0	1	2	6.3	6.3	6.3	69.25	634	634;664;392	2.8	1	2	6		1
A2A8V8;A2A8V9;E9PUK6;Q52KI8;E9QKA4;Q52KI8-2;A2A983;F6T4M4;F7BWM1	A2A8V8;A2A8V9;E9PUK6;Q52KI8;E9QKA4;Q52KI8-2;A2A983	7;7;7;7;6;6;4;2;2	7;7;7;7;6;6;4;2;2	7;7;7;7;6;6;4;2;2	Serine/arginine repetitive matrix protein 1	Srrm1	>tr|A2A8V8|A2A8V8_MOUSE Serine/arginine repetitive matrix protein 1 OS=Mus musculus GN=Srrm1 PE=1 SV=1;>tr|A2A8V9|A2A8V9_MOUSE Serine/arginine repetitive matrix protein 1 OS=Mus musculus GN=Srrm1 PE=1 SV=1;>tr|E9PUK6|E9PUK6_MOUSE Serine/arginine repetitive	9	7	7	7	1	6	2	0	0	3	1	4	1	6	2	0	0	3	1	4	1	6	2	0	0	3	1	4	8.8	8.8	8.8	102.66	909	909;918;923;946;897;897;198;140;239	2.23	3	14	9
A2A8W8;O08605	A2A8W8;O08605	1;1	1;1	1;1	MAP kinase-interacting serine/threonine-protein kinase 1	Mknk1	>tr|A2A8W8|A2A8W8_MOUSE MAP kinase-interacting serine/threonine kinase 1, isoform CRA_b OS=Mus musculus GN=Mknk1 PE=4 SV=1;>sp|O08605|MKNK1_MOUSE MAP kinase-interacting serine/threonine-protein kinase 1 OS=Mus musculus GN=Mknk1 PE=1 SV=2	2	1	1	1	0	0	0	0	1	0	0	0	0	0	0	0	1	0	0	0	0	0	0	0	1	0	0	0	4.8	4.8	4.8	46.543	415	415;427	7							1
A2A934;A2A930;A2A931;A2A933;A2A935-2;A2A935;A2A935-3;A2A929	A2A934;A2A930;A2A931;A2A933;A2A935-2;A2A935;A2A935-3	5;5;5;5;5;5;5;1	4;4;4;4;4;4;4;1	4;4;4;4;4;4;4;1	PR domain zinc finger protein 16	Prdm16	>tr|A2A934|A2A934_MOUSE PR domain zinc finger protein 16 OS=Mus musculus GN=Prdm16 PE=4 SV=1;>tr|A2A930|A2A930_MOUSE PR domain zinc finger protein 16 OS=Mus musculus GN=Prdm16 PE=4 SV=1;>tr|A2A931|A2A931_MOUSE PR domain zinc finger protein 16 OS=Mus muscul	8	5	4	4	1	1	2	4	0	1	3	3	1	1	1	3	0	1	2	2	1	1	1	3	0	1	2	2	6.9	6	6	130.34	1177	1177;1257;1274;1276;1178;1275;1276;214	3.45		5		4		2
V9GXW1;A2A9C3-2;A2A9C3	V9GXW1;A2A9C3-2;A2A9C3	1;1;1	1;1;1	1;1;1	Protein SZT2	Szt2	>tr|V9GXW1|V9GXW1_MOUSE Protein SZT2 (Fragment) OS=Mus musculus GN=Szt2 PE=4 SV=1;>sp|A2A9C3-2|SZT2_MOUSE Isoform 2 of Protein SZT2 OS=Mus musculus GN=Szt2;>sp|A2A9C3|SZT2_MOUSE Protein SZT2 OS=Mus musculus GN=Szt2 PE=1 SV=1	3	1	1	1	0	0	1	0	0	0	1	0	0	0	1	0	0	0	1	0	0	0	1	0	0	0	1	0	2.5	2.5	2.5	61.395	559	559;3430;3431	6						2
A2A9F7;Q8VEJ1	A2A9F7;Q8VEJ1	1;1	1;1	1;1	GPN-loop GTPase 2	Gpn2	>tr|A2A9F7|A2A9F7_MOUSE GPN-loop GTPase 2 OS=Mus musculus GN=Gpn2 PE=4 SV=1;>sp|Q8VEJ1|GPN2_MOUSE GPN-loop GTPase 2 OS=Mus musculus GN=Gpn2 PE=2 SV=2	2	1	1	1	0	0	1	0	0	0	0	0	0	0	1	0	0	0	0	0	0	0	1	0	0	0	0	0	9.1	9.1	9.1	31.814	287	287;310	6						1
A2A9K3;Q8BMK0	A2A9K3;Q8BMK0	2;2	2;2	2;2	Centrosomal protein of 85 kDa	Cep85	>tr|A2A9K3|A2A9K3_MOUSE Centrosomal protein of 85 kDa OS=Mus musculus GN=Cep85 PE=4 SV=1;>sp|Q8BMK0|CEP85_MOUSE Centrosomal protein of 85 kDa OS=Mus musculus GN=Cep85 PE=2 SV=2	2	2	2	2	1	1	0	0	0	0	0	0	1	1	0	0	0	0	0	0	1	1	0	0	0	0	0	0	4	4	4	85.097	759	759;761	4			1		1
A2A9L4;F8VPZ1;Q38HM4;E9QAT9;G3X8Y1;Q38HM4-2;Q9ERP3	A2A9L4;F8VPZ1;Q38HM4	5;5;5;1;1;1;1	5;5;5;1;1;1;1	5;5;5;1;1;1;1	E3 ubiquitin-protein ligase TRIM63	Trim63	>tr|A2A9L4|A2A9L4_MOUSE E3 ubiquitin-protein ligase TRIM63 OS=Mus musculus GN=Trim63 PE=4 SV=1;>tr|F8VPZ1|F8VPZ1_MOUSE E3 ubiquitin-protein ligase TRIM63 OS=Mus musculus GN=Trim63 PE=4 SV=1;>sp|Q38HM4|TRI63_MOUSE E3 ubiquitin-protein ligase TRIM63 OS=Mus m	7	5	5	5	0	0	0	0	0	0	5	0	0	0	0	0	0	0	5	0	0	0	0	0	0	0	5	0	22.7	22.7	22.7	39.88	352	352;355;350;364;545;151;366	5					6
E9PX48;A2A9M5;Q8R1A4-2;Q8R1A4;A2A9M4;A2AW79;F6ZJ55	E9PX48;A2A9M5;Q8R1A4-2;Q8R1A4	27;27;27;27;8;3;3	27;27;27;27;8;3;3	26;26;26;26;7;3;3	Dedicator of cytokinesis protein 7	Dock7	>tr|E9PX48|E9PX48_MOUSE Dedicator of cytokinesis protein 7 OS=Mus musculus GN=Dock7 PE=1 SV=1;>tr|A2A9M5|A2A9M5_MOUSE Dedicator of cytokinesis protein 7 OS=Mus musculus GN=Dock7 PE=1 SV=1;>sp|Q8R1A4-2|DOCK7_MOUSE Isoform 2 of Dedicator of cytokinesis prote	7	27	27	26	0	19	2	3	0	21	3	2	0	19	2	3	0	21	3	2	0	18	2	3	0	20	3	2	18.3	18.3	17.4	238.09	2098	2098;2128;2128;2130;727;241;255	2.06	1	51	1		1
A2A9P6;P24788-2;P24788	A2A9P6;P24788-2;P24788	7;7;7	7;7;7	7;7;7	Cyclin-dependent kinase 11B	Cdk11b	>tr|A2A9P6|A2A9P6_MOUSE Cyclin-dependent kinase 11B OS=Mus musculus GN=Cdk11b PE=1 SV=1;>sp|P24788-2|CD11B_MOUSE Isoform 2 of Cyclin-dependent kinase 11B OS=Mus musculus GN=Cdk11b;>sp|P24788|CD11B_MOUSE Cyclin-dependent kinase 11B OS=Mus musculus GN=Cdk11b	3	7	7	7	0	5	1	1	0	3	0	0	0	5	1	1	0	3	0	0	0	5	1	1	0	3	0	0	8.8	8.8	8.8	87.319	750	750;439;784	3.3			8	1	1
A6PWC3;A2A9Q2;Q8BHG1;Q3V3G9	A6PWC3;A2A9Q2;Q8BHG1	15;15;15;3	15;15;15;3	15;15;15;3	Nardilysin	Nrd1	>tr|A6PWC3|A6PWC3_MOUSE Nardilysin OS=Mus musculus GN=Nrd1 PE=1 SV=1;>tr|A2A9Q2|A2A9Q2_MOUSE Nardilysin OS=Mus musculus GN=Nrd1 PE=1 SV=1;>sp|Q8BHG1|NRDC_MOUSE Nardilysin OS=Mus musculus GN=Nrd1 PE=1 SV=1	4	15	15	15	1	13	2	1	1	10	1	1	1	13	2	1	1	10	1	1	1	13	2	1	1	10	1	1	20	20	20	127.77	1117	1117;1229;1161;395	2.81		6	25
A2A9Q9;Q14AN0	A2A9Q9;Q14AN0	2;1	2;1	2;1		Gm14781;Mageb5	>tr|A2A9Q9|A2A9Q9_MOUSE Protein Gm14781 OS=Mus musculus GN=Gm14781 PE=4 SV=1;>tr|Q14AN0|Q14AN0_MOUSE Melanoma antigen, family B, 5 OS=Mus musculus GN=Mageb5 PE=2 SV=1	2	2	2	2	0	0	1	2	0	0	0	1	0	0	1	2	0	0	0	1	0	0	1	2	0	0	0	1	4.9	4.9	4.9	42.529	366	366;366	1.2	4	1
A2A9S3;A2A9S2;A2A9R8;A2A9R6;Q8BVA9;A2A9S0;Q61701-2;Q61701	A2A9S3;A2A9S2;A2A9R8;A2A9R6;Q8BVA9;A2A9S0;Q61701-2;Q61701	6;6;6;6;6;6;6;6	2;2;2;2;2;2;2;2	2;2;2;2;2;2;2;2	ELAV-like protein 4	Elavl4	>tr|A2A9S3|A2A9S3_MOUSE ELAV-like protein OS=Mus musculus GN=Elavl4 PE=3 SV=1;>tr|A2A9S2|A2A9S2_MOUSE ELAV-like protein OS=Mus musculus GN=Elavl4 PE=3 SV=1;>tr|A2A9R8|A2A9R8_MOUSE ELAV-like protein OS=Mus musculus GN=Elavl4 PE=3 SV=1;>tr|A2A9R6|A2A9R6_MOUS	8	6	2	2	3	5	0	1	3	3	2	1	1	2	0	0	1	1	1	0	1	2	0	0	1	1	1	0	23.3	7.3	7.3	39.269	356	356;366;366;371;380;383;358;385	6					3		3
S4R2D2;A2A9W7;Q8BMI3	S4R2D2;A2A9W7;Q8BMI3	1;1;1	1;1;1	1;1;1	ADP-ribosylation factor-binding protein GGA3	Gga3	>tr|S4R2D2|S4R2D2_MOUSE ADP-ribosylation factor-binding protein GGA3 OS=Mus musculus GN=Gga3 PE=4 SV=1;>tr|A2A9W7|A2A9W7_MOUSE ADP-ribosylation factor-binding protein GGA3 OS=Mus musculus GN=Gga3 PE=4 SV=1;>sp|Q8BMI3|GGA3_MOUSE ADP-ribosylation factor-bind	3	1	1	1	0	0	0	0	0	1	0	1	0	0	0	0	0	1	0	1	0	0	0	0	0	1	0	1	4	4	4	64.524	595	595;640;718	3.5			1	1
A2A9Z1;A2A9Z2;P11531	A2A9Z1;A2A9Z2;P11531	5;5;5	5;5;5	5;5;5	Dystrophin	Dmd	>tr|A2A9Z1|A2A9Z1_MOUSE Dystrophin OS=Mus musculus GN=Dmd PE=2 SV=1;>tr|A2A9Z2|A2A9Z2_MOUSE Dystrophin OS=Mus musculus GN=Dmd PE=2 SV=1;>sp|P11531|DMD_MOUSE Dystrophin OS=Mus musculus GN=Dmd PE=1 SV=3	3	5	5	5	0	0	4	1	0	2	3	3	0	0	4	1	0	2	3	3	0	0	4	1	0	2	3	3	13.7	13.7	13.7	68.926	604	604;617;3678	3.43			8	6
A2AA71;Q3U2P1;A2AA72;Q3U2P1-2	A2AA71;Q3U2P1	9;9;2;2	9;9;2;2	9;9;2;2	Protein transport protein Sec24A	Sec24a	>tr|A2AA71|A2AA71_MOUSE Protein transport protein Sec24A OS=Mus musculus GN=Sec24a PE=1 SV=1;>sp|Q3U2P1|SC24A_MOUSE Protein transport protein Sec24A OS=Mus musculus GN=Sec24a PE=1 SV=1	4	9	9	9	0	7	1	1	0	2	1	1	0	7	1	1	0	2	1	1	0	7	1	1	0	2	1	1	12.7	12.7	12.7	118.65	1089	1089;1090;591;592	3.19		1	14				1
A2AAA9;Q64449-2;Q64449	A2AAA9;Q64449-2;Q64449	1;1;1	1;1;1	1;1;1	C-type mannose receptor 2	Mrc2	>tr|A2AAA9|A2AAA9_MOUSE C-type mannose receptor 2 OS=Mus musculus GN=Mrc2 PE=4 SV=1;>sp|Q64449-2|MRC2_MOUSE Isoform 2 of C-type mannose receptor 2 OS=Mus musculus GN=Mrc2;>sp|Q64449|MRC2_MOUSE C-type mannose receptor 2 OS=Mus musculus GN=Mrc2 PE=1 SV=3	3	1	1	1	0	1	1	0	0	1	0	1	0	1	1	0	0	1	0	1	0	1	1	0	0	1	0	1	1.2	1.2	1.2	120.25	1053	1053;180;1479	2		4
A2AAN0;O35250-2;O35250;A2AAN3	A2AAN0;O35250-2;O35250;A2AAN3	2;2;2;1	2;2;2;1	2;2;2;1	Exocyst complex component 7	Exoc7	>tr|A2AAN0|A2AAN0_MOUSE Exocyst complex component 7 OS=Mus musculus GN=Exoc7 PE=4 SV=1;>sp|O35250-2|EXOC7_MOUSE Isoform 2 of Exocyst complex component 7 OS=Mus musculus GN=Exoc7;>sp|O35250|EXOC7_MOUSE Exocyst complex component 7 OS=Mus musculus GN=Exoc7 PE	4	2	2	2	0	0	0	0	0	2	0	0	0	0	0	0	0	2	0	0	0	0	0	0	0	2	0	0	5	5	5	78.505	684	684;653;697;288	4				2
A2AAN2;Q8BMA6	A2AAN2;Q8BMA6	17;17	17;17	17;17	Signal recognition particle subunit SRP68	Srp68	>tr|A2AAN2|A2AAN2_MOUSE Signal recognition particle subunit SRP68 OS=Mus musculus GN=Srp68 PE=3 SV=1;>sp|Q8BMA6|SRP68_MOUSE Signal recognition particle subunit SRP68 OS=Mus musculus GN=Srp68 PE=2 SV=2	2	17	17	17	2	0	5	5	1	13	3	7	2	0	5	5	1	13	3	7	2	0	5	5	1	13	3	7	33	33	33	65.952	587	587;625	3.64			16	25	1
A2AAU3;Q6DFV5-2;Q6DFV5;Q6DFV5-3;A2AAU5	A2AAU3;Q6DFV5-2;Q6DFV5;Q6DFV5-3;A2AAU5	4;4;4;4;2	4;4;4;4;2	4;4;4;4;2	Probable helicase with zinc finger domain	Helz	>tr|A2AAU3|A2AAU3_MOUSE Probable helicase with zinc finger domain OS=Mus musculus GN=Helz PE=4 SV=1;>sp|Q6DFV5-2|HELZ_MOUSE Isoform 2 of Probable helicase with zinc finger domain OS=Mus musculus GN=Helz;>sp|Q6DFV5|HELZ_MOUSE Probable helicase with zinc fin	5	4	4	4	0	4	0	0	0	2	0	0	0	4	0	0	0	2	0	0	0	4	0	0	0	2	0	0	3.9	3.9	3.9	182.04	1616	1616;1614;1964;1965;935	2.83		5					1
A2AAY5	A2AAY5	2	2	2	SH3 and PX domain-containing protein 2B	Sh3pxd2b	>sp|A2AAY5|SPD2B_MOUSE SH3 and PX domain-containing protein 2B OS=Mus musculus GN=Sh3pxd2b PE=1 SV=1	1	2	2	2	0	2	0	0	0	1	0	0	0	2	0	0	0	1	0	0	0	2	0	0	0	1	0	0	4.3	4.3	4.3	101.52	908	908	3			3
A2ABY3;Q922E4	A2ABY3;Q922E4	6;6	6;6	6;6	Ethanolamine-phosphate cytidylyltransferase	Pcyt2	>tr|A2ABY3|A2ABY3_MOUSE Ethanolamine-phosphate cytidylyltransferase OS=Mus musculus GN=Pcyt2 PE=4 SV=1;>sp|Q922E4|PCY2_MOUSE Ethanolamine-phosphate cytidylyltransferase OS=Mus musculus GN=Pcyt2 PE=1 SV=1	2	6	6	6	0	4	1	3	0	0	5	5	0	4	1	3	0	0	5	5	0	4	1	3	0	0	5	5	24.9	24.9	24.9	43.446	386	386;404	5.11				2	13	4
A2AC19;O54864;O54864-2;O54864-3	A2AC19;O54864;O54864-2;O54864-3	5;5;5;4	5;5;5;4	5;5;5;4	Histone-lysine N-methyltransferase SUV39H1	Suv39h1	>tr|A2AC19|A2AC19_MOUSE Histone-lysine N-methyltransferase SUV39H1 OS=Mus musculus GN=Suv39h1 PE=4 SV=1;>sp|O54864|SUV91_MOUSE Histone-lysine N-methyltransferase SUV39H1 OS=Mus musculus GN=Suv39h1 PE=1 SV=1;>sp|O54864-2|SUV91_MOUSE Isoform 2 of Histone-lys	4	5	5	5	0	2	5	0	0	0	1	1	0	2	5	0	0	0	1	1	0	2	5	0	0	0	1	1	15.3	15.3	15.3	47.767	413	413;412;453;286	4.56				6	1	2
A2ACC6;F8WHN4;E9Q0J2;A2ACC7;Q8BQZ4;Q8BQZ4-2	A2ACC6;F8WHN4;E9Q0J2;A2ACC7;Q8BQZ4	5;4;4;3;3;1	5;4;4;3;3;1	5;4;4;3;3;1	Ral GTPase-activating protein subunit beta	Ralgapb	>tr|A2ACC6|A2ACC6_MOUSE Ral GTPase-activating protein subunit beta OS=Mus musculus GN=Ralgapb PE=4 SV=1;>tr|F8WHN4|F8WHN4_MOUSE Ral GTPase-activating protein subunit beta OS=Mus musculus GN=Ralgapb PE=4 SV=1;>tr|E9Q0J2|E9Q0J2_MOUSE Ral GTPase-activating pr	6	5	5	5	0	3	0	0	0	0	2	0	0	3	0	0	0	0	2	0	0	3	0	0	0	0	2	0	6.7	6.7	6.7	166.57	1495	1495;1491;1507;1173;1484;490	3.6		3				2
A2ACM0;Q8K4Q0;Q8K4Q0-2;Q8K4Q0-4;Q8K4Q0-3;F6U5L3;F7BQS0;F7CN67;E9PXZ5	A2ACM0;Q8K4Q0	7;7;3;2;2;1;1;1;1	7;7;3;2;2;1;1;1;1	7;7;3;2;2;1;1;1;1	Regulatory-associated protein of mTOR	Rptor	>tr|A2ACM0|A2ACM0_MOUSE Regulatory-associated protein of mTOR OS=Mus musculus GN=Rptor PE=4 SV=1;>sp|Q8K4Q0|RPTOR_MOUSE Regulatory-associated protein of mTOR OS=Mus musculus GN=Rptor PE=1 SV=1	9	7	7	7	0	2	3	1	0	2	4	1	0	2	3	1	0	2	4	1	0	2	3	1	0	2	4	1	7.3	7.3	7.3	149.5	1335	1335;1335;658;248;307;89;171;264;387	2.31		9	4
A2ACV6;E1U8D0;B8JJI7;H3BL83;Q3UHU5-2;Q3UHU5-3;Q3UHU5	A2ACV6;E1U8D0;B8JJI7;H3BL83;Q3UHU5-2;Q3UHU5-3;Q3UHU5	2;2;1;1;1;1;1	2;2;1;1;1;1;1	2;2;1;1;1;1;1	Protein SOGA1;N-terminal form;C-terminal 80 kDa form;Microtubule cross-linking factor 1	Soga1;Mtcl1	>tr|A2ACV6|A2ACV6_MOUSE Protein SOGA1 OS=Mus musculus GN=Soga1 PE=4 SV=1;>sp|E1U8D0|SOGA1_MOUSE Protein SOGA1 OS=Mus musculus GN=Soga1 PE=1 SV=3;>tr|B8JJI7|B8JJI7_MOUSE Microtubule cross-linking factor 1 (Fragment) OS=Mus musculus GN=Mtcl1 PE=4 SV=1;>tr|H3	7	2	2	2	0	2	0	1	0	1	0	0	0	2	0	1	0	1	0	0	0	2	0	1	0	1	0	0	1.6	1.6	1.6	183.14	1654	1654;1418;1496;1590;1431;1893;1945	2		4
Q3UR39;A2AD03;Q9QXG2	Q3UR39;A2AD03;Q9QXG2	1;1;1	1;1;1	1;1;1	Rab proteins geranylgeranyltransferase component A 1	Chm	>tr|Q3UR39|Q3UR39_MOUSE Rab proteins geranylgeranyltransferase component A 1 OS=Mus musculus GN=Chm PE=2 SV=1;>tr|A2AD03|A2AD03_MOUSE Rab proteins geranylgeranyltransferase component A 1 OS=Mus musculus GN=Chm PE=4 SV=1;>sp|Q9QXG2|RAE1_MOUSE Rab proteins g	3	1	1	1	0	0	1	0	0	0	1	0	0	0	1	0	0	0	1	0	0	0	1	0	0	0	1	0	5.5	5.5	5.5	69.14	623	623;662;665	3			2
A2AD84;Q99JT2;D3Z359;Q9Z2W1	A2AD84;Q99JT2;D3Z359;Q9Z2W1	4;4;2;2	4;4;2;2	1;1;0;0	Serine/threonine-protein kinase MST4;Serine/threonine-protein kinase 25	2610018G03Rik;Mst4;Stk25	>tr|A2AD84|A2AD84_MOUSE Serine/threonine-protein kinase 26 OS=Mus musculus GN=Stk26 PE=4 SV=1;>sp|Q99JT2|STK26_MOUSE Serine/threonine-protein kinase 26 OS=Mus musculus GN=Stk26 PE=2 SV=1;>tr|D3Z359|D3Z359_MOUSE Serine/threonine-protein kinase 25 (Fragment)	4	4	4	1	0	3	0	0	0	2	0	0	0	3	0	0	0	2	0	0	0	0	0	0	0	1	0	0	17.9	17.9	7.1	43.952	392	392;416;234;426	5.71					2	5
A2ADA5;A2ADA5-3;A2ADA5-2	A2ADA5;A2ADA5-3;A2ADA5-2	3;2;2	3;2;2	3;2;2	tRNA pseudouridine synthase-like 1	Pusl1	>sp|A2ADA5|PUSL1_MOUSE tRNA pseudouridine synthase-like 1 OS=Mus musculus GN=Pusl1 PE=2 SV=1;>sp|A2ADA5-3|PUSL1_MOUSE Isoform 3 of tRNA pseudouridine synthase-like 1 OS=Mus musculus GN=Pusl1;>sp|A2ADA5-2|PUSL1_MOUSE Isoform 2 of tRNA pseudouridine synthase	3	3	3	3	0	0	1	2	0	0	2	1	0	0	1	2	0	0	2	1	0	0	1	2	0	0	2	1	14.8	14.8	14.8	31.992	291	291;219;280	6.5						3	3
A2ADB1;A2ADB0;Q62504-3;Q62504-2;Q62504	A2ADB1;A2ADB0;Q62504-3;Q62504-2;Q62504	3;3;2;2;2	3;3;2;2;2	3;3;2;2;2	Msx2-interacting protein	Spen	>tr|A2ADB1|A2ADB1_MOUSE Msx2-interacting protein OS=Mus musculus GN=Spen PE=1 SV=1;>tr|A2ADB0|A2ADB0_MOUSE Msx2-interacting protein OS=Mus musculus GN=Spen PE=1 SV=1;>sp|Q62504-3|MINT_MOUSE Isoform 3 of Msx2-interacting protein OS=Mus musculus GN=Spen;>sp|	5	3	3	3	0	0	1	0	0	1	3	0	0	0	1	0	0	1	3	0	0	0	1	0	0	1	3	0	1.4	1.4	1.4	395.98	3620	3620;3643;3553;3621;3644	5.5	3					1
A2ADE5;A2ADE6;A2ADE7;Q71FD7;A2ADF3;A2ADF2;A2ADF1;A2ADE8;A2ADE9;A2ADF4	A2ADE5;A2ADE6;A2ADE7;Q71FD7;A2ADF3;A2ADF2;A2ADF1;A2ADE8;A2ADE9	3;3;3;3;2;2;2;2;2;1	3;3;3;3;2;2;2;2;2;1	3;3;3;3;2;2;2;2;2;1	Filamin-binding LIM protein 1	Fblim1	>tr|A2ADE5|A2ADE5_MOUSE Filamin-binding LIM protein 1 (Fragment) OS=Mus musculus GN=Fblim1 PE=4 SV=1;>tr|A2ADE6|A2ADE6_MOUSE Filamin-binding LIM protein 1 (Fragment) OS=Mus musculus GN=Fblim1 PE=4 SV=1;>tr|A2ADE7|A2ADE7_MOUSE Filamin-binding LIM protein 1	10	3	3	3	0	3	2	0	0	0	2	0	0	3	2	0	0	0	2	0	0	3	2	0	0	0	2	0	32.9	32.9	32.9	17.462	167	167;175;182;375;56;73;98;102;128;33	4.86				4		3
F6WHL0;A2ADH1;Q9CQY5;F6TBV1;Q9CQY5-2;Q9CQY5-3	F6WHL0;A2ADH1;Q9CQY5;F6TBV1;Q9CQY5-2;Q9CQY5-3	3;3;3;2;2;2	3;3;3;2;2;2	3;3;3;2;2;2	Magnesium transporter protein 1	Magt1	>tr|F6WHL0|F6WHL0_MOUSE Magnesium transporter protein 1 (Fragment) OS=Mus musculus GN=Magt1 PE=4 SV=1;>tr|A2ADH1|A2ADH1_MOUSE Magnesium transporter protein 1 OS=Mus musculus GN=Magt1 PE=4 SV=1;>sp|Q9CQY5|MAGT1_MOUSE Magnesium transporter protein 1 OS=Mus m	6	3	3	3	0	3	2	1	0	0	1	1	0	3	2	1	0	0	1	1	0	3	2	1	0	0	1	1	9.9	9.9	9.9	38.839	343	343;368;335;312;306;312	7.38						3	2
A2ADR8;Q8R3G1	A2ADR8;Q8R3G1	11;11	11;11	11;11	Nuclear inhibitor of protein phosphatase 1	Ppp1r8	>tr|A2ADR8|A2ADR8_MOUSE Nuclear inhibitor of protein phosphatase 1 OS=Mus musculus GN=Ppp1r8 PE=4 SV=1;>sp|Q8R3G1|PP1R8_MOUSE Nuclear inhibitor of protein phosphatase 1 OS=Mus musculus GN=Ppp1r8 PE=1 SV=1	2	11	11	11	3	9	0	6	3	5	6	4	3	9	0	6	3	5	6	4	3	9	0	6	3	5	6	4	36.9	36.9	36.9	38.399	350	350;351	5.65				1	25	5	12
A2ADY9	A2ADY9	11	11	11	Protein DDI1 homolog 2	Ddi2	>sp|A2ADY9|DDI2_MOUSE Protein DDI1 homolog 2 OS=Mus musculus GN=Ddi2 PE=1 SV=1	1	11	11	11	5	9	6	8	5	6	4	5	5	9	6	8	5	6	4	5	5	9	6	8	5	6	4	5	36.3	36.3	36.3	44.59	399	399	5.02	1			16	26	21
A2ADZ8	A2ADZ8	1	1	1	IQ domain-containing protein C	Iqcc	>sp|A2ADZ8|IQCC_MOUSE IQ domain-containing protein C OS=Mus musculus GN=Iqcc PE=2 SV=1	1	1	1	1	0	0	1	1	0	0	1	1	0	0	1	1	0	0	1	1	0	0	1	1	0	0	1	1	2.4	2.4	2.4	46.912	418	418	3.56			4	5
A2AEF3;A2AEE4;Q9D0P7	A2AEF3;A2AEE4;Q9D0P7	1;1;1	1;1;1	1;1;1	Proline/serine-rich coiled-coil protein 1	Psrc1	>tr|A2AEF3|A2AEF3_MOUSE Proline/serine-rich coiled-coil protein 1 (Fragment) OS=Mus musculus GN=Psrc1 PE=4 SV=1;>tr|A2AEE4|A2AEE4_MOUSE Proline/serine-rich coiled-coil protein 1 (Fragment) OS=Mus musculus GN=Psrc1 PE=4 SV=1;>sp|Q9D0P7|PSRC1_MOUSE Proline/s	3	1	1	1	0	1	0	0	0	0	0	0	0	1	0	0	0	0	0	0	0	1	0	0	0	0	0	0	7.5	7.5	7.5	20.51	187	187;260;329	7							1
A2AEE7;Q9R0M0-2;Q9R0M0	A2AEE7;Q9R0M0-2;Q9R0M0	3;2;2	3;2;2	3;2;2	Cadherin EGF LAG seven-pass G-type receptor 2	Celsr2	>tr|A2AEE7|A2AEE7_MOUSE Cadherin EGF LAG seven-pass G-type receptor 2 OS=Mus musculus GN=Celsr2 PE=4 SV=1;>sp|Q9R0M0-2|CELR2_MOUSE Isoform 2 of Cadherin EGF LAG seven-pass G-type receptor 2 OS=Mus musculus GN=Celsr2;>sp|Q9R0M0|CELR2_MOUSE Cadherin EGF LAG	3	3	3	3	0	0	1	0	0	2	0	0	0	0	1	0	0	2	0	0	0	0	1	0	0	2	0	0	1.7	1.7	1.7	316.98	2919	2919;2912;2920	1.67	1	2
F7CAT9;F6YHS5;F6Q8K5;A2AEV2;A2AEV5;Q91VM3-2;Q91VM3	F7CAT9;F6YHS5;F6Q8K5;A2AEV2;A2AEV5;Q91VM3-2;Q91VM3	1;1;1;1;1;1;1	1;1;1;1;1;1;1	1;1;1;1;1;1;1	WD repeat domain phosphoinositide-interacting protein 4	Wdr45	>tr|F7CAT9|F7CAT9_MOUSE WD repeat domain phosphoinositide-interacting protein 4 (Fragment) OS=Mus musculus GN=Wdr45 PE=4 SV=1;>tr|F6YHS5|F6YHS5_MOUSE WD repeat domain phosphoinositide-interacting protein 4 (Fragment) OS=Mus musculus GN=Wdr45 PE=4 SV=1;>tr|	7	1	1	1	0	0	0	1	0	0	0	0	0	0	0	1	0	0	0	0	0	0	0	1	0	0	0	0	7.6	7.6	7.6	16.568	145	145;145;145;256;325;346;360	6						1
A2AEW0;A2AEW1;Q64092-4;Q64092;Q64092-3;Q64092-2;Z4YLF7;A2AEW2;E9PZ28;E9QL92;Q3U2D2;Q9WTW4;Q08874-6;Q08874-5;Q08874-9;Q08874-8;Q08874-3;Q08874-7;Q08874-2;Q08874-4;Q08874	A2AEW0;A2AEW1;Q64092-4;Q64092;Q64092-3;Q64092-2	6;6;6;6;3;3;2;1;1;1;1;1;1;1;1;1;1;1;1;1;1	6;6;6;6;3;3;2;1;1;1;1;1;1;1;1;1;1;1;1;1;1	6;6;6;6;3;3;2;1;1;1;1;1;1;1;1;1;1;1;1;1;1	Transcription factor E3	Tfe3	>tr|A2AEW0|A2AEW0_MOUSE Transcription factor E3 OS=Mus musculus GN=Tfe3 PE=4 SV=1;>tr|A2AEW1|A2AEW1_MOUSE Transcription factor E3 OS=Mus musculus GN=Tfe3 PE=4 SV=1;>sp|Q64092-4|TFE3_MOUSE Isoform 4 of Transcription factor E3 OS=Mus musculus GN=Tfe3;>sp|Q64	21	6	6	6	0	1	1	5	0	1	0	5	0	1	1	5	0	1	0	5	0	1	1	5	0	1	0	5	22.5	22.5	22.5	57.736	537	537;572;537;572;432;467;108;136;501;510;526;317;349;374;413;419;419;454;470;510;526	3.31			13	1	2
A2AEX8;A2AEX6;P97447	A2AEX8;A2AEX6;P97447	3;3;3	3;3;3	1;1;1	Four and a half LIM domains protein 1	Fhl1	>tr|A2AEX8|A2AEX8_MOUSE Four and a half LIM domains 1, isoform CRA_b OS=Mus musculus GN=Fhl1 PE=4 SV=1;>tr|A2AEX6|A2AEX6_MOUSE Four and a half LIM domains protein 1 OS=Mus musculus GN=Fhl1 PE=1 SV=1;>sp|P97447|FHL1_MOUSE Four and a half LIM domains protein	3	3	3	1	0	2	2	3	0	0	2	1	0	2	2	3	0	0	2	1	0	0	0	1	0	0	0	0	12.8	12.8	5.1	33.563	296	296;309;280	5.81	2				2	5	5
A2AF47	A2AF47	21	21	2	Dedicator of cytokinesis protein 11	Dock11	>sp|A2AF47|DOC11_MOUSE Dedicator of cytokinesis protein 11 OS=Mus musculus GN=Dock11 PE=1 SV=1	1	21	21	2	0	13	7	6	0	14	7	1	0	13	7	6	0	14	7	1	0	1	1	0	0	2	0	0	12.5	12.5	0.8	237.77	2073	2073	1.9	5	46
A2AF67;A2AF65	A2AF67	20;7	1;0	1;0		Dock11	>tr|A2AF67|A2AF67_MOUSE Dedicator of cytokinesis protein 11 OS=Mus musculus GN=Dock11 PE=1 SV=1	2	20	1	1	0	13	6	6	0	12	7	1	0	1	0	0	0	0	0	0	0	1	0	0	0	0	0	0	13.4	0.6	0.6	218.24	1902	1902;527	2		1
A2AF81;Q8N9S3-3;Q8N9S3;F6S1R2;Q8N9S3-2;A2AF82	A2AF81;Q8N9S3-3;Q8N9S3;F6S1R2;Q8N9S3-2;A2AF82	6;6;6;5;4;3	6;6;6;5;4;3	6;6;6;5;4;3	Activator of 90 kDa heat shock protein ATPase homolog 2	Ahsa2	>tr|A2AF81|A2AF81_MOUSE Activator of 90 kDa heat shock protein ATPase homolog 2 (Fragment) OS=Mus musculus GN=Ahsa2 PE=4 SV=1;>sp|Q8N9S3-3|AHSA2_MOUSE Isoform 3 of Activator of 90 kDa heat shock protein ATPase homolog 2 OS=Mus musculus GN=Ahsa2;>sp|Q8N9S3|	6	6	6	6	2	3	0	1	1	2	3	5	2	3	0	1	1	2	3	5	2	3	0	1	1	2	3	5	39.5	39.5	39.5	22.402	200	200;286;331;317;283;199	5.61					12	1	5
A2AFF6;O35638;A0A0A6YYU2	A2AFF6;O35638	19;19;1	15;15;1	15;15;1	Cohesin subunit SA-2	Stag2	>tr|A2AFF6|A2AFF6_MOUSE Cohesin subunit SA-2 OS=Mus musculus GN=Stag2 PE=1 SV=1;>sp|O35638|STAG2_MOUSE Cohesin subunit SA-2 OS=Mus musculus GN=Stag2 PE=1 SV=3	3	19	15	15	1	10	11	7	1	8	7	8	1	7	10	5	0	7	5	5	1	7	10	5	0	7	5	5	20.4	17.1	17.1	145.7	1268	1268;1231;145	2.57		31	21			1
A2AFQ0;Q7TMY8-3;Q7TMY8;Q7TMY8-4;Q7TMY8-2;F6XP90	A2AFQ0;Q7TMY8-3;Q7TMY8;Q7TMY8-4;Q7TMY8-2	51;51;51;42;36;13	51;51;51;42;36;13	51;51;51;42;36;13	E3 ubiquitin-protein ligase HUWE1	Huwe1	>tr|A2AFQ0|A2AFQ0_MOUSE E3 ubiquitin-protein ligase HUWE1 OS=Mus musculus GN=Huwe1 PE=1 SV=1;>sp|Q7TMY8-3|HUWE1_MOUSE Isoform 3 of E3 ubiquitin-protein ligase HUWE1 OS=Mus musculus GN=Huwe1;>sp|Q7TMY8|HUWE1_MOUSE E3 ubiquitin-protein ligase HUWE1 OS=Mus mu	6	51	51	51	1	39	20	12	2	37	22	7	1	39	20	12	2	37	22	7	1	39	20	12	2	37	22	7	17.6	17.6	17.6	482.69	4378	4378;4362;4377;3832;3364;1176	1.71	101	102	30	1
A2AFQ9	A2AFQ9	18	18	1		Gemin5	>tr|A2AFQ9|A2AFQ9_MOUSE Gem-associated protein 5 OS=Mus musculus GN=Gemin5 PE=4 SV=1	1	18	18	1	0	15	5	4	1	7	4	5	0	15	5	4	1	7	4	5	0	0	1	0	0	0	0	0	16.5	16.5	0.9	166.52	1501	1501	2.13	1	37	7
A2AFR3-2;A2AFR3-3;A2AFR3	A2AFR3-2;A2AFR3-3;A2AFR3	1;1;1	1;1;1	1;1;1	FERM and PDZ domain-containing protein 4	Frmpd4	>sp|A2AFR3-2|FRPD4_MOUSE Isoform 2 of FERM and PDZ domain-containing protein 4 OS=Mus musculus GN=Frmpd4;>sp|A2AFR3-3|FRPD4_MOUSE Isoform 3 of FERM and PDZ domain-containing protein 4 OS=Mus musculus GN=Frmpd4;>sp|A2AFR3|FRPD4_MOUSE FERM and PDZ domain-con	3	1	1	1	0	0	1	0	0	0	0	0	0	0	1	0	0	0	0	0	0	0	1	0	0	0	0	0	2.3	2.3	2.3	140.49	1280	1280;1312;1320	3			1
A2AFW6	A2AFW6	10	1	1		Mtch2	>tr|A2AFW6|A2AFW6_MOUSE Mitochondrial carrier homolog 2 OS=Mus musculus GN=Mtch2 PE=3 SV=1	1	10	1	1	4	4	9	7	0	0	7	5	0	0	1	0	0	0	1	1	0	0	1	0	0	0	1	1	43.2	4.1	4.1	32.345	294	294	6.33						2	1
A2AFX4;A2AFX6;P12672	A2AFX4;A2AFX6;P12672	1;1;1	1;1;1	1;1;1	43 kDa receptor-associated protein of the synapse	Rapsn	>tr|A2AFX4|A2AFX4_MOUSE 43 kDa receptor-associated protein of the synapse OS=Mus musculus GN=Rapsn PE=4 SV=1;>tr|A2AFX6|A2AFX6_MOUSE 43 kDa receptor-associated protein of the synapse OS=Mus musculus GN=Rapsn PE=4 SV=1;>sp|P12672|RAPSN_MOUSE 43 kDa receptor	3	1	1	1	0	0	0	0	0	0	1	0	0	0	0	0	0	0	1	0	0	0	0	0	0	0	1	0	4.8	4.8	4.8	39.892	353	353;359;412	2		1
A2AG58;A2AG58-2	A2AG58;A2AG58-2	3;2	3;2	3;2	Uncharacterized protein CXorf23 homolog		>sp|A2AG58|CX023_MOUSE Uncharacterized protein CXorf23 homolog OS=Mus musculus PE=2 SV=1;>sp|A2AG58-2|CX023_MOUSE Isoform 2 of Uncharacterized protein CXorf23 homolog OS=Mus musculus	2	3	3	3	0	0	3	0	0	0	1	0	0	0	3	0	0	0	1	0	0	0	3	0	0	0	1	0	7.3	7.3	7.3	90.11	752	752;674	3			4
A2AG68;Q64430	A2AG68;Q64430	2;2	2;2	2;2	Copper-transporting ATPase 1	Atp7a	>tr|A2AG68|A2AG68_MOUSE Copper-transporting ATPase 1 OS=Mus musculus GN=Atp7a PE=1 SV=1;>sp|Q64430|ATP7A_MOUSE Copper-transporting ATPase 1 OS=Mus musculus GN=Atp7a PE=1 SV=3	2	2	2	2	0	2	0	0	0	0	0	0	0	2	0	0	0	0	0	0	0	2	0	0	0	0	0	0	2.7	2.7	2.7	162.03	1492	1492;1491	2		2
A2AGH8;A2AGH9;A2AGH6-2;A2AGH6;A2AGH6-3;Q8BQM9;Q8BQM9-2	A2AGH8;A2AGH9;A2AGH6-2;A2AGH6	7;7;7;7;2;2;2	7;7;7;7;2;2;2	7;7;7;7;2;2;2	Mediator of RNA polymerase II transcription subunit 12	Med12	>tr|A2AGH8|A2AGH8_MOUSE Mediator of RNA polymerase II transcription subunit 12 OS=Mus musculus GN=Med12 PE=1 SV=1;>tr|A2AGH9|A2AGH9_MOUSE Mediator of RNA polymerase II transcription subunit 12 OS=Mus musculus GN=Med12 PE=1 SV=1;>sp|A2AGH6-2|MED12_MOUSE Iso	7	7	7	7	0	2	3	2	0	3	1	0	0	2	3	2	0	3	1	0	0	2	3	2	0	3	1	0	5.5	5.5	5.5	240.87	2157	2157;2182;2169;2190;866;2157;2192	1.64	5	5	1
A2AGN7;O88685;B7ZCF1;A0A087WPH7;F6Q2E3	A2AGN7;O88685;B7ZCF1;A0A087WPH7	27;27;26;17;7	27;27;26;17;7	27;27;26;17;7	26S protease regulatory subunit 6A	Psmc3	>tr|A2AGN7|A2AGN7_MOUSE 26S protease regulatory subunit 6A OS=Mus musculus GN=Psmc3 PE=3 SV=1;>sp|O88685|PRS6A_MOUSE 26S protease regulatory subunit 6A OS=Mus musculus GN=Psmc3 PE=1 SV=2;>tr|B7ZCF1|B7ZCF1_MOUSE 26S protease regulatory subunit 6A OS=Mus mus	5	27	27	27	8	20	16	16	7	19	18	16	8	20	16	16	7	19	18	16	8	20	16	16	7	19	18	16	68.2	68.2	68.2	44.669	400	400;442;451;305;203	4.93				80	65	62
A2AGS2;P70236	A2AGS2;P70236	7;7	7;7	7;7	Dual specificity mitogen-activated protein kinase kinase 6	Map2k6	>tr|A2AGS2|A2AGS2_MOUSE Dual-specificity mitogen-activated protein kinase kinase 6 OS=Mus musculus GN=Map2k6 PE=3 SV=1;>sp|P70236|MP2K6_MOUSE Dual specificity mitogen-activated protein kinase kinase 6 OS=Mus musculus GN=Map2k6 PE=1 SV=1	2	7	7	7	1	0	0	5	0	0	4	3	1	0	0	5	0	0	4	3	1	0	0	5	0	0	4	3	30.7	30.7	30.7	32.773	293	293;334	5.43					8	6
A2AGS6;Q4QQM4	A2AGS6;Q4QQM4	4;4	4;4	4;4	Tumor protein p53-inducible protein 11	Trp53i11	>tr|A2AGS6|A2AGS6_MOUSE Tumor protein p53-inducible protein 11 (Fragment) OS=Mus musculus GN=Trp53i11 PE=4 SV=1;>sp|Q4QQM4|P5I11_MOUSE Tumor protein p53-inducible protein 11 OS=Mus musculus GN=Trp53i11 PE=2 SV=1	2	4	4	4	1	3	4	3	0	0	3	1	1	3	4	3	0	0	3	1	1	3	4	3	0	0	3	1	32.2	32.2	32.2	9.5972	87	87;189	5.82	6	2					2
Z4YL78;K3W4R5;A2AGT5-2;A2AGT5-3;A2AGT5	Z4YL78;K3W4R5;A2AGT5-2;A2AGT5-3;A2AGT5	51;51;51;51;51	51;51;51;51;51	51;51;51;51;51	Cytoskeleton-associated protein 5	Ckap5	>tr|Z4YL78|Z4YL78_MOUSE Cytoskeleton-associated protein 5 OS=Mus musculus GN=Ckap5 PE=4 SV=1;>tr|K3W4R5|K3W4R5_MOUSE Cytoskeleton-associated protein 5 OS=Mus musculus GN=Ckap5 PE=4 SV=1;>sp|A2AGT5-2|CKAP5_MOUSE Isoform 2 of Cytoskeleton-associated protein	5	51	51	51	0	42	2	3	0	37	2	6	0	42	2	3	0	37	2	6	0	42	2	3	0	37	2	6	30.5	30.5	30.5	218.71	1972	1972;2032;1972;2011;2032	2.13	2	108	6			3
A2AGW7	A2AGW7	3	3	3		Gm13089	>tr|A2AGW7|A2AGW7_MOUSE Protein Gm13089 OS=Mus musculus GN=Gm13089 PE=4 SV=1	1	3	3	3	0	0	1	2	0	0	0	0	0	0	1	2	0	0	0	0	0	0	1	2	0	0	0	0	11.2	11.2	11.2	52.501	455	455	3.33		1		2
A2AH27;Q8BVU5;A2AH29;A2AH28	A2AH27;Q8BVU5;A2AH29;A2AH28	2;2;1;1	2;2;1;1	2;2;1;1	ADP-ribose pyrophosphatase, mitochondrial	Nudt9	>tr|A2AH27|A2AH27_MOUSE ADP-ribose pyrophosphatase, mitochondrial (Fragment) OS=Mus musculus GN=Nudt9 PE=4 SV=1;>sp|Q8BVU5|NUDT9_MOUSE ADP-ribose pyrophosphatase, mitochondrial OS=Mus musculus GN=Nudt9 PE=2 SV=1;>tr|A2AH29|A2AH29_MOUSE ADP-ribose pyrophosp	4	2	2	2	0	2	0	0	1	1	0	0	0	2	0	0	1	1	0	0	0	2	0	0	1	1	0	0	11.7	11.7	11.7	23.668	213	213;350;152;158	6.5					1		3
G3UZ34;A2AH85;O08810;G3UXK8	G3UZ34;A2AH85;O08810	47;47;47;5	46;46;46;4	46;46;46;4	116 kDa U5 small nuclear ribonucleoprotein component	Eftud2	>tr|G3UZ34|G3UZ34_MOUSE 116 kDa U5 small nuclear ribonucleoprotein component OS=Mus musculus GN=Eftud2 PE=4 SV=1;>tr|A2AH85|A2AH85_MOUSE 116 kDa U5 small nuclear ribonucleoprotein component OS=Mus musculus GN=Eftud2 PE=4 SV=1;>sp|O08810|U5S1_MOUSE 116 kDa	4	47	46	46	6	42	27	25	9	35	21	23	5	41	27	25	9	34	21	23	5	41	27	25	9	34	21	23	52.7	51.7	51.7	108.34	962	962;972;971;85	2.71	4	65	184
E9PV92;A2AHG4;E9QKW9;A2AHG2;Q6ZPK0-6;Q6ZPK0-8;Q6ZPK0-3;Q6ZPK0;F6U6L3;F6TKP4;A2AHG3;F6URE6;D3Z764;Q6ZPK0-5;Q6ZPK0-7;Q6ZPK0-4;Q6ZPK0-9;Q6ZPK0-2	E9PV92;A2AHG4;E9QKW9;A2AHG2;Q6ZPK0-6;Q6ZPK0-8;Q6ZPK0-3;Q6ZPK0;F6U6L3;F6TKP4;A2AHG3;F6URE6;D3Z764;Q6ZPK0-5;Q6ZPK0-7;Q6ZPK0-4;Q6ZPK0-9;Q6ZPK0-2	2;2;2;2;2;2;2;2;1;1;1;1;1;1;1;1;1;1	2;2;2;2;2;2;2;2;1;1;1;1;1;1;1;1;1;1	2;2;2;2;2;2;2;2;1;1;1;1;1;1;1;1;1;1	PHD finger protein 21A	Phf21a	>tr|E9PV92|E9PV92_MOUSE PHD finger protein 21A OS=Mus musculus GN=Phf21a PE=4 SV=2;>tr|A2AHG4|A2AHG4_MOUSE PHD finger protein 21A OS=Mus musculus GN=Phf21a PE=4 SV=1;>tr|E9QKW9|E9QKW9_MOUSE PHD finger protein 21A OS=Mus musculus GN=Phf21a PE=4 SV=2;>tr|A2A	18	2	2	2	0	0	1	1	0	0	1	2	0	0	1	1	0	0	1	2	0	0	1	1	0	0	1	2	5.7	5.7	5.7	67.776	611	611;641;659;688;611;622;658;659;185;231;556;575;604;527;538;556;574;604	3			5
A2AHJ2	A2AHJ2	1	1	1		Tlr7	>tr|A2AHJ2|A2AHJ2_MOUSE Toll-like receptor 7 (Fragment) OS=Mus musculus GN=Tlr7 PE=4 SV=1	1	1	1	1	0	0	1	0	0	0	0	0	0	0	1	0	0	0	0	0	0	0	1	0	0	0	0	0	23.4	23.4	23.4	5.758	47	47	1	2
A2AHJ7;A2AHK0;Q80UP3;S4R215;S4R2G0;D3Z519;D3Z2W1;D3YWQ0	A2AHJ7;A2AHK0;Q80UP3	6;6;6;1;1;1;1;1	6;6;6;1;1;1;1;1	6;6;6;1;1;1;1;1	Diacylglycerol kinase;Diacylglycerol kinase zeta	Dgkz	>tr|A2AHJ7|A2AHJ7_MOUSE Diacylglycerol kinase OS=Mus musculus GN=Dgkz PE=3 SV=1;>tr|A2AHK0|A2AHK0_MOUSE Diacylglycerol kinase OS=Mus musculus GN=Dgkz PE=3 SV=1;>sp|Q80UP3|DGKZ_MOUSE Diacylglycerol kinase zeta OS=Mus musculus GN=Dgkz PE=1 SV=2	8	6	6	6	0	4	3	2	0	1	2	0	0	4	3	2	0	1	2	0	0	4	3	2	0	1	2	0	9.7	9.7	9.7	105.9	946	946;1123;929;591;841;899;1050;1071	2.57	1	4	9
A2AHX7;A2AHX8;A2AHX9;Q9QWX2;Q64373-2;Q64373-3;Q64373-4;Q64373	A2AHX7;A2AHX8;A2AHX9;Q9QWX2;Q64373-2;Q64373-3;Q64373-4;Q64373	2;2;2;2;2;2;2;2	2;2;2;2;2;2;2;2	2;2;2;2;2;2;2;2	Bcl-2-like protein 1	Bcl2l1	>tr|A2AHX7|A2AHX7_MOUSE Bcl-2-like protein 1 (Fragment) OS=Mus musculus GN=Bcl2l1 PE=4 SV=1;>tr|A2AHX8|A2AHX8_MOUSE Bcl-2-like protein 1 (Fragment) OS=Mus musculus GN=Bcl2l1 PE=4 SV=1;>tr|A2AHX9|A2AHX9_MOUSE Bcl-2-like protein 1 (Fragment) OS=Mus musculus	8	2	2	2	0	2	0	0	0	0	0	0	0	2	0	0	0	0	0	0	0	2	0	0	0	0	0	0	19.2	19.2	19.2	8.6011	78	78;96;154;188;170;209;214;233	9
A2AHY8	A2AHY8	1	1	1		Pet2	>tr|A2AHY8|A2AHY8_MOUSE Pet2 protein OS=Mus musculus GN=Pet2 PE=2 SV=1	1	1	1	1	0	0	1	0	0	0	1	0	0	0	1	0	0	0	1	0	0	0	1	0	0	0	1	0	1.6	1.6	1.6	83.265	747	747	3			2
A2AHZ2;Q06985;P61092	A2AHZ2;Q06985;P61092	1;1;1	1;1;1	1;1;1	E3 ubiquitin-protein ligase;E3 ubiquitin-protein ligase SIAH1B;E3 ubiquitin-protein ligase SIAH1A	Siah1b;Siah1a	>tr|A2AHZ2|A2AHZ2_MOUSE E3 ubiquitin-protein ligase OS=Mus musculus GN=Siah1b PE=3 SV=1;>sp|Q06985|SIA1B_MOUSE E3 ubiquitin-protein ligase SIAH1B OS=Mus musculus GN=Siah1b PE=2 SV=2;>sp|P61092|SIA1A_MOUSE E3 ubiquitin-protein ligase SIAH1A OS=Mus musculus	3	1	1	1	0	0	1	0	0	0	1	0	0	0	1	0	0	0	1	0	0	0	1	0	0	0	1	0	6	6	6	31.154	282	282;282;282	6						2
A2AI52;Q80U87	A2AI52;Q80U87	2;2	2;2	2;2	Ubiquitin carboxyl-terminal hydrolase;Ubiquitin carboxyl-terminal hydrolase 8	Usp8	>tr|A2AI52|A2AI52_MOUSE Ubiquitin carboxyl-terminal hydrolase OS=Mus musculus GN=Usp8 PE=1 SV=1;>sp|Q80U87|UBP8_MOUSE Ubiquitin carboxyl-terminal hydrolase 8 OS=Mus musculus GN=Usp8 PE=1 SV=2	2	2	2	2	0	1	1	0	0	1	0	0	0	1	1	0	0	1	0	0	0	1	1	0	0	1	0	0	3.1	3.1	3.1	123.89	1091	1091;1080	2.67		1	2
Q9JJR2;A2BI49;A2BI50;A2AIE6	Q9JJR2;A2BI49;A2BI50;A2AIE6	1;1;1;1	1;1;1;1	1;1;1;1		Xlr5c;Xlr5b	>tr|Q9JJR2|Q9JJR2_MOUSE Protein Xlr5c OS=Mus musculus GN=Xlr5c PE=2 SV=1;>tr|A2BI49|A2BI49_MOUSE Protein Xlr5b (Fragment) OS=Mus musculus GN=Xlr5b PE=4 SV=1;>tr|A2BI50|A2BI50_MOUSE Protein Xlr5b OS=Mus musculus GN=Xlr5b PE=4 SV=1;>tr|A2AIE6|A2AIE6_MOUSE Pr	4	1	1	1	0	0	0	0	1	0	0	0	0	0	0	0	1	0	0	0	0	0	0	0	1	0	0	0	9.5	9.5	9.5	20.702	179	179;198;236;236	5					1
A2AIH8;Q9D711	A2AIH8;Q9D711	6;6	6;6	6;6	Pirin	Pir	>tr|A2AIH8|A2AIH8_MOUSE Pirin (Fragment) OS=Mus musculus GN=Pir PE=3 SV=1;>sp|Q9D711|PIR_MOUSE Pirin OS=Mus musculus GN=Pir PE=2 SV=1	2	6	6	6	0	6	0	2	0	0	1	0	0	6	0	2	0	0	1	0	0	6	0	2	0	0	1	0	31.2	31.2	31.2	27.942	253	253;290	7.42					1	2
A2AIL4	A2AIL4	1	1	1	NADH dehydrogenase (ubiquinone) complex I, assembly factor 6	Ndufaf6	>sp|A2AIL4|NDUF6_MOUSE NADH dehydrogenase (ubiquinone) complex I, assembly factor 6 OS=Mus musculus GN=Ndufaf6 PE=3 SV=1	1	1	1	1	0	0	1	0	0	0	0	0	0	0	1	0	0	0	0	0	0	0	1	0	0	0	0	0	6.3	6.3	6.3	38.362	333	333	6						1
A2AIR4;A2AIR5	A2AIR4;A2AIR5	1;1	1;1	1;1		Grin3a	>tr|A2AIR4|A2AIR4_MOUSE Protein Grin3a OS=Mus musculus GN=Grin3a PE=4 SV=1;>tr|A2AIR5|A2AIR5_MOUSE Protein Grin3a OS=Mus musculus GN=Grin3a PE=4 SV=1	2	1	1	1	0	0	1	0	0	0	0	0	0	0	1	0	0	0	0	0	0	0	1	0	0	0	0	0	2	2	2	125.1	1115	1115;1135	3			1
E9PZY8;A2AIV2;A2AIV2-2	E9PZY8;A2AIV2;A2AIV2-2	8;8;6	8;8;6	8;8;6	Protein virilizer homolog	1110037F02Rik;Kiaa1429	>tr|E9PZY8|E9PZY8_MOUSE Protein 1110037F02Rik OS=Mus musculus GN=1110037F02Rik PE=1 SV=1;>sp|A2AIV2|VIR_MOUSE Protein virilizer homolog OS=Mus musculus GN=Kiaa1429 PE=1 SV=1;>sp|A2AIV2-2|VIR_MOUSE Isoform 2 of Protein virilizer homolog OS=Mus musculus GN=K	3	8	8	8	0	6	1	2	0	6	1	3	0	6	1	2	0	6	1	3	0	6	1	2	0	6	1	3	6	6	6	207.17	1861	1861;1811;1139	2		21
A2AIV3;F6SX81;Q6IR34-2;Q6IR34-3;Q6IR34;Q6IR34-5;A2AIV4	A2AIV3;F6SX81;Q6IR34-2;Q6IR34-3;Q6IR34;Q6IR34-5	3;3;3;3;3;3;1	3;3;3;3;3;3;1	3;3;3;3;3;3;1	G-protein-signaling modulator 1	Gpsm1	>tr|A2AIV3|A2AIV3_MOUSE G-protein-signaling modulator 1 OS=Mus musculus GN=Gpsm1 PE=1 SV=1;>tr|F6SX81|F6SX81_MOUSE G-protein-signaling modulator 1 (Fragment) OS=Mus musculus GN=Gpsm1 PE=1 SV=1;>sp|Q6IR34-2|GPSM1_MOUSE Isoform 2 of G-protein-signaling modul	7	3	3	3	0	0	0	1	0	1	2	1	0	0	0	1	0	1	2	1	0	0	0	1	0	1	2	1	21.2	21.2	21.2	25.859	236	236;497;613;650;673;705;88	3.5			5	2	1
A2AIV8	A2AIV8	3	3	3	Caspase recruitment domain-containing protein 9	Card9	>sp|A2AIV8|CARD9_MOUSE Caspase recruitment domain-containing protein 9 OS=Mus musculus GN=Card9 PE=1 SV=1	1	3	3	3	1	1	0	0	2	0	0	0	1	1	0	0	2	0	0	0	1	1	0	0	2	0	0	0	9.5	9.5	9.5	62.461	536	536	5		1		1	1		2
E9QAT4;A2AIX1;F7BPW6	E9QAT4;A2AIX1;F7BPW6	20;20;11	20;20;11	20;20;11		Sec16a	>tr|E9QAT4|E9QAT4_MOUSE Protein Sec16a OS=Mus musculus GN=Sec16a PE=1 SV=1;>tr|A2AIX1|A2AIX1_MOUSE Protein Sec16a OS=Mus musculus GN=Sec16a PE=1 SV=1;>tr|F7BPW6|F7BPW6_MOUSE Protein Sec16a (Fragment) OS=Mus musculus GN=Sec16a PE=1 SV=1	3	20	20	20	0	9	9	4	1	8	12	0	0	9	9	4	1	8	12	0	0	9	9	4	1	8	12	0	15.1	15.1	15.1	254.2	2357	2357;2377;907	1.51	25	23	1
A2AJ72;Q3TIX6;A0A0A6YVV5;F7AM43;A0A0A6YY39;A0A0A6YX76;A2AJ71;A0A0A6YW42;F6W2V3	A2AJ72;Q3TIX6;A0A0A6YVV5	21;20;12;10;3;2;2;1;1	21;20;12;10;3;2;2;1;1	21;20;12;10;3;2;2;1;1		Fubp3	>tr|A2AJ72|A2AJ72_MOUSE MCG130458 OS=Mus musculus GN=Fubp3 PE=4 SV=1;>tr|Q3TIX6|Q3TIX6_MOUSE Protein Fubp3 OS=Mus musculus GN=Fubp3 PE=2 SV=1;>tr|A0A0A6YVV5|A0A0A6YVV5_MOUSE Protein Fubp3 (Fragment) OS=Mus musculus GN=Fubp3 PE=4 SV=1	9	21	21	21	0	9	4	8	8	15	4	9	0	9	4	8	8	15	4	9	0	9	4	8	8	15	4	9	55.7	55.7	55.7	61.447	569	569;575;191;264;123;83;97;52;104	4.3			9	29	29
A2AJG0;Q80UU2	A2AJG0;Q80UU2	3;3	3;3	3;3	Ribonuclease P protein subunit p38	Rpp38	>tr|A2AJG0|A2AJG0_MOUSE Ribonuclease P protein subunit p38 OS=Mus musculus GN=Rpp38 PE=4 SV=1;>sp|Q80UU2|RPP38_MOUSE Ribonuclease P protein subunit p38 OS=Mus musculus GN=Rpp38 PE=2 SV=1	2	3	3	3	2	1	0	2	0	0	3	1	2	1	0	2	0	0	3	1	2	1	0	2	0	0	3	1	14.3	14.3	14.3	31.189	280	280;280	5.44					6	2	1
A2AJI1;A8Y5P4;A2AJI0-2;A2AJI0;F6WF36	A2AJI1;A8Y5P4;A2AJI0-2;A2AJI0;F6WF36	3;3;3;3;2	3;3;3;3;2	3;3;3;3;2	MAP7 domain-containing protein 1	Map7d1	>tr|A2AJI1|A2AJI1_MOUSE MAP7 domain-containing protein 1 OS=Mus musculus GN=Map7d1 PE=1 SV=1;>tr|A8Y5P4|A8Y5P4_MOUSE MAP7 domain-containing protein 1 OS=Mus musculus GN=Map7d1 PE=1 SV=1;>sp|A2AJI0-2|MA7D1_MOUSE Isoform 2 of MAP7 domain-containing protein 1	5	3	3	3	0	0	0	0	0	3	0	0	0	0	0	0	0	3	0	0	0	0	0	0	0	3	0	0	8	8	8	85.763	774	774;814;809;846;591	3			3
A2AJK6;A2AJK6-3;A3KFM8;E9PV74;A2AJK6-2	A2AJK6;A2AJK6-3	27;25;3;1;1	27;25;3;1;1	22;20;0;1;1	Chromodomain-helicase-DNA-binding protein 7	Chd7	>sp|A2AJK6|CHD7_MOUSE Chromodomain-helicase-DNA-binding protein 7 OS=Mus musculus GN=Chd7 PE=1 SV=1;>sp|A2AJK6-3|CHD7_MOUSE Isoform 3 of Chromodomain-helicase-DNA-binding protein 7 OS=Mus musculus GN=Chd7	5	27	27	22	0	9	17	6	0	12	11	2	0	9	17	6	0	12	11	2	0	6	15	5	0	10	8	0	12.2	12.2	10.6	334.06	2986	2986;2960;1183;941;558	1.44	43	22
A2AJK8;Q91Z38	A2AJK8;Q91Z38	1;1	1;1	1;1	Tetratricopeptide repeat protein 1	Ttc1	>tr|A2AJK8|A2AJK8_MOUSE Tetratricopeptide repeat protein 1 OS=Mus musculus GN=Ttc1 PE=4 SV=1;>sp|Q91Z38|TTC1_MOUSE Tetratricopeptide repeat protein 1 OS=Mus musculus GN=Ttc1 PE=2 SV=1	2	1	1	1	0	1	0	0	0	1	0	0	0	1	0	0	0	1	0	0	0	1	0	0	0	1	0	0	4	4	4	28.553	250	250;292	7							2
A2AKD6;Q9JJW0	A2AKD6;Q9JJW0	1;1	1;1	1;1	Peroxisomal membrane protein 4	Pxmp4	>tr|A2AKD6|A2AKD6_MOUSE Peroxisomal membrane protein 4 OS=Mus musculus GN=Pxmp4 PE=4 SV=1;>sp|Q9JJW0|PXMP4_MOUSE Peroxisomal membrane protein 4 OS=Mus musculus GN=Pxmp4 PE=2 SV=3	2	1	1	1	0	0	0	0	0	0	0	1	0	0	0	0	0	0	0	1	0	0	0	0	0	0	0	1	17.4	17.4	17.4	10.365	92	92;212	3			1
A2AKG8;E9PYJ6;A2AKG8-3;A2AKG8-2	A2AKG8;E9PYJ6	8;6;1;1	8;6;1;1	8;6;1;1	Focadhesin	Focad	>sp|A2AKG8|FOCAD_MOUSE Focadhesin OS=Mus musculus GN=Focad PE=2 SV=1;>tr|E9PYJ6|E9PYJ6_MOUSE Focadhesin OS=Mus musculus GN=Focad PE=4 SV=1	4	8	8	8	0	8	1	0	0	1	1	0	0	8	1	0	0	1	1	0	0	8	1	0	0	1	1	0	6.7	6.7	6.7	198.95	1798	1798;1712;204;335	2.09		10	1
A2AKI5;P43406	A2AKI5;P43406	3;3	3;3	3;3	Integrin alpha-V;Integrin alpha-V heavy chain;Integrin alpha-V light chain	Itgav	>tr|A2AKI5|A2AKI5_MOUSE Integrin alpha-V OS=Mus musculus GN=Itgav PE=3 SV=1;>sp|P43406|ITAV_MOUSE Integrin alpha-V OS=Mus musculus GN=Itgav PE=1 SV=2	2	3	3	3	0	1	0	0	0	2	0	0	0	1	0	0	0	2	0	0	0	1	0	0	0	2	0	0	7.6	7.6	7.6	111.51	1008	1008;1044	3			3
A2AKW0;Q5HZI9;G3UYJ3;A2AKV9	A2AKW0;Q5HZI9	3;3;1;1	3;3;1;1	3;3;1;1	Solute carrier family 25 member 51	Slc25a51	>tr|A2AKW0|A2AKW0_MOUSE Solute carrier family 25 member 51 OS=Mus musculus GN=Slc25a51 PE=3 SV=1;>sp|Q5HZI9|S2551_MOUSE Solute carrier family 25 member 51 OS=Mus musculus GN=Slc25a51 PE=2 SV=1	4	3	3	3	0	0	2	0	0	0	2	0	0	0	2	0	0	0	2	0	0	0	2	0	0	0	2	0	15.2	15.2	15.2	35.489	315	315;298;195;205	6						4
A2AKY4	A2AKY4	1	1	1	Zinc finger protein 804A	Znf804a	>sp|A2AKY4|Z804A_MOUSE Zinc finger protein 804A OS=Mus musculus GN=Znf804a PE=2 SV=1	1	1	1	1	0	0	1	0	0	0	0	0	0	0	1	0	0	0	0	0	0	0	1	0	0	0	0	0	2	2	2	134.85	1200	1200	2		1
A2AL50;Q8C0I1;H3BKN2;A2AL49;H3BIY5	A2AL50;Q8C0I1;H3BKN2;A2AL49	22;22;20;15;1	22;22;20;15;1	22;22;20;15;1	Alkyldihydroxyacetonephosphate synthase, peroxisomal	Agps	>tr|A2AL50|A2AL50_MOUSE Alkyldihydroxyacetonephosphate synthase, peroxisomal OS=Mus musculus GN=Agps PE=1 SV=1;>sp|Q8C0I1|ADAS_MOUSE Alkyldihydroxyacetonephosphate synthase, peroxisomal OS=Mus musculus GN=Agps PE=1 SV=1;>tr|H3BKN2|H3BKN2_MOUSE Alkyldihydro	5	22	22	22	5	1	8	11	7	11	5	12	5	1	8	11	7	11	5	12	5	1	8	11	7	11	5	12	46.2	46.2	46.2	74.342	671	671;645;568;508;57	3.94			19	34	13	1
Q8CBM2;A2AL85;Q8BSY0	Q8CBM2;A2AL85;Q8BSY0	5;5;5	5;5;5	5;5;5	Aspartyl/asparaginyl beta-hydroxylase	Asph	>tr|Q8CBM2|Q8CBM2_MOUSE Aspartyl/asparaginyl beta-hydroxylase OS=Mus musculus GN=Asph PE=2 SV=1;>tr|A2AL85|A2AL85_MOUSE Aspartyl/asparaginyl beta-hydroxylase OS=Mus musculus GN=Asph PE=4 SV=1;>sp|Q8BSY0|ASPH_MOUSE Aspartyl/asparaginyl beta-hydroxylase OS=M	3	5	5	5	1	4	2	2	1	3	2	2	1	4	2	2	1	3	2	2	1	4	2	2	1	3	2	2	15.3	15.3	15.3	75.127	658	658;725;741	3.17			15	3
A2ALL9	A2ALL9	4	1	1	Calcium-transporting ATPase	Atp2b3	>tr|A2ALL9|A2ALL9_MOUSE Calcium-transporting ATPase OS=Mus musculus GN=Atp2b3 PE=1 SV=1	1	4	1	1	0	2	1	1	0	3	0	2	0	0	0	0	0	0	0	1	0	0	0	0	0	0	0	1	5.4	1.1	1.1	128.74	1173	1173	2		1
A2ALN0;P48410	A2ALN0;P48410	1;1	1;1	1;1	ATP-binding cassette sub-family D member 1	Abcd1	>tr|A2ALN0|A2ALN0_MOUSE ATP-binding cassette sub-family D member 1 OS=Mus musculus GN=Abcd1 PE=4 SV=1;>sp|P48410|ABCD1_MOUSE ATP-binding cassette sub-family D member 1 OS=Mus musculus GN=Abcd1 PE=1 SV=1	2	1	1	1	0	0	1	0	0	0	0	0	0	0	1	0	0	0	0	0	0	0	1	0	0	0	0	0	4	4	4	55.805	504	504;736	3			1
A2ALR9;Q3V0C5;Q3V0C5-5;Q3V0C5-2;A2ALR8;Q3V0C5-4;Q3V0C5-3;A2ALS8;A2ALS9;F6VSP0;A2ALR5;F7ALR2;F6TH61;F6TGT8;F6VSQ9	A2ALR9;Q3V0C5;Q3V0C5-5;Q3V0C5-2;A2ALR8	13;13;13;13;9;5;5;3;3;3;3;2;2;2;1	13;13;13;13;9;5;5;3;3;3;3;2;2;2;1	13;13;13;13;9;5;5;3;3;3;3;2;2;2;1	Ubiquitin carboxyl-terminal hydrolase 48	Usp48	>tr|A2ALR9|A2ALR9_MOUSE Ubiquitin carboxyl-terminal hydrolase 48 OS=Mus musculus GN=Usp48 PE=4 SV=1;>sp|Q3V0C5|UBP48_MOUSE Ubiquitin carboxyl-terminal hydrolase 48 OS=Mus musculus GN=Usp48 PE=2 SV=2;>sp|Q3V0C5-5|UBP48_MOUSE Isoform 5 of Ubiquitin carboxyl-	15	13	13	13	0	11	8	1	0	6	3	1	0	11	8	1	0	6	3	1	0	11	8	1	0	6	3	1	19.3	19.3	19.3	118.77	1036	1036;1052;1053;1080;631;484;485;105;106;156;267;113;123;170;85	2.78		9	26	1
A2AM29;E9Q3B8	A2AM29	5;1	5;1	5;1	Protein AF-9	Mllt3	>sp|A2AM29|AF9_MOUSE Protein AF-9 OS=Mus musculus GN=Mllt3 PE=1 SV=1	2	5	5	5	0	0	3	0	0	0	4	0	0	0	3	0	0	0	4	0	0	0	3	0	0	0	4	0	14.6	14.6	14.6	63.375	569	569;73	3			8
A2AM37;P53784	A2AM37;P53784	2;2	1;1	1;1	Transcription factor SOX-3	Sox3	>tr|A2AM37|A2AM37_MOUSE Transcription factor SOX-3 OS=Mus musculus GN=Sox3 PE=4 SV=1;>sp|P53784|SOX3_MOUSE Transcription factor SOX-3 OS=Mus musculus GN=Sox3 PE=1 SV=2	2	2	1	1	0	0	0	1	0	0	0	1	0	0	0	0	0	0	0	1	0	0	0	0	0	0	0	1	7.6	5.1	5.1	45.444	450	450;375	4				1
A2AMN2;Q8BSV3-2;Q8BSV3-3;Q8BSV3	A2AMN2;Q8BSV3-2;Q8BSV3-3;Q8BSV3	4;4;4;4	4;4;4;4	4;4;4;4	BEN domain-containing protein 7	Bend7	>tr|A2AMN2|A2AMN2_MOUSE BEN domain-containing protein 7 OS=Mus musculus GN=Bend7 PE=4 SV=1;>sp|Q8BSV3-2|BEND7_MOUSE Isoform 2 of BEN domain-containing protein 7 OS=Mus musculus GN=Bend7;>sp|Q8BSV3-3|BEND7_MOUSE Isoform 3 of BEN domain-containing protein 7	4	4	4	4	0	0	1	2	0	0	2	2	0	0	1	2	0	0	2	2	0	0	1	2	0	0	2	2	14.2	14.2	14.2	44.909	401	401;400;433;434	3.57			3	4
A2AMQ5;Q99L43;Q6PBC0;F6S4G2	A2AMQ5;Q99L43;Q6PBC0;F6S4G2	2;2;1;1	2;2;1;1	2;2;1;1	Phosphatidate cytidylyltransferase;Phosphatidate cytidylyltransferase 2	Cds2	>tr|A2AMQ5|A2AMQ5_MOUSE Phosphatidate cytidylyltransferase OS=Mus musculus GN=Cds2 PE=1 SV=1;>sp|Q99L43|CDS2_MOUSE Phosphatidate cytidylyltransferase 2 OS=Mus musculus GN=Cds2 PE=1 SV=1;>tr|Q6PBC0|Q6PBC0_MOUSE Cds2 protein OS=Mus musculus GN=Cds2 PE=2 SV=1	4	2	2	2	0	2	2	2	0	1	1	1	0	2	2	2	0	1	1	1	0	2	2	2	0	1	1	1	8.4	8.4	8.4	49.293	427	427;444;129;194	2.21	5	7	5	2
A2AMR1	A2AMR1	1	1	1		Fndc3c1	>tr|A2AMR1|A2AMR1_MOUSE Fibronectin type III domain-containing protein 3C1 (Fragment) OS=Mus musculus GN=Fndc3c1 PE=4 SV=1	1	1	1	1	0	1	0	0	0	0	0	0	0	1	0	0	0	0	0	0	0	1	0	0	0	0	0	0	15.6	15.6	15.6	10.621	96	96	12
A2AMS2;A2AMS3;Q03249	A2AMS2;A2AMS3;Q03249	2;2;2	2;2;2	2;2;2	Galactose-1-phosphate uridylyltransferase	Galt	>tr|A2AMS2|A2AMS2_MOUSE Galactose-1-phosphate uridylyltransferase OS=Mus musculus GN=Galt PE=3 SV=1;>tr|A2AMS3|A2AMS3_MOUSE Galactose-1-phosphate uridylyltransferase OS=Mus musculus GN=Galt PE=3 SV=1;>sp|Q03249|GALT_MOUSE Galactose-1-phosphate uridylyltran	3	2	2	2	0	0	0	0	0	1	1	0	0	0	0	0	0	1	1	0	0	0	0	0	0	1	1	0	17.1	17.1	17.1	40.894	356	356;360;379	6					1		1
A2AMY5;Q91VX2;A2AMY7;F6PYV5;F6WTC8	A2AMY5;Q91VX2	14;14;3;2;1	14;14;3;2;1	14;14;3;2;1	Ubiquitin-associated protein 2	Ubap2	>tr|A2AMY5|A2AMY5_MOUSE Ubiquitin-associated protein 2 OS=Mus musculus GN=Ubap2 PE=1 SV=1;>sp|Q91VX2|UBAP2_MOUSE Ubiquitin-associated protein 2 OS=Mus musculus GN=Ubap2 PE=1 SV=1	5	14	14	14	1	10	0	0	6	12	1	0	1	10	0	0	6	12	1	0	1	10	0	0	6	12	1	0	23.4	23.4	23.4	117.83	1131	1131;1132;227;245;140	2.77		9	30
A2AN08-3;A2AN08;A2AN08-5;A2AN08-2;F6SSP6;Z4YMA7;A2AN08-4;Z4YLP1	A2AN08-3;A2AN08;A2AN08-5	58;58;58;28;20;19;8;1	58;58;58;28;20;19;8;1	58;58;58;28;20;19;8;1	E3 ubiquitin-protein ligase UBR4	Ubr4	>sp|A2AN08-3|UBR4_MOUSE Isoform 3 of E3 ubiquitin-protein ligase UBR4 OS=Mus musculus GN=Ubr4;>sp|A2AN08|UBR4_MOUSE E3 ubiquitin-protein ligase UBR4 OS=Mus musculus GN=Ubr4 PE=1 SV=1;>sp|A2AN08-5|UBR4_MOUSE Isoform 5 of E3 ubiquitin-protein ligase UBR4 OS=	8	58	58	58	1	40	36	20	2	29	30	2	1	40	36	20	2	29	30	2	1	40	36	20	2	29	30	2	16.4	16.4	16.4	570.29	5156	5156;5180;5208;2021;2065;1301;474;204	1.48	139	80	14			1
A2AN61;Q8VEH2;Q3UUV0;F7D5G9;F6XWQ4;A0A0A0MQJ7;F7BM53;F7AT58;F6S5B6	A2AN61;Q8VEH2;Q3UUV0	5;5;4;2;2;1;1;1;1	5;5;4;2;2;1;1;1;1	5;5;4;2;2;1;1;1;1		Ciz1	>tr|A2AN61|A2AN61_MOUSE CDKN1A interacting zinc finger protein 1, isoform CRA_d OS=Mus musculus GN=Ciz1 PE=4 SV=1;>tr|Q8VEH2|Q8VEH2_MOUSE CDKN1A interacting zinc finger protein 1 OS=Mus musculus GN=Ciz1 PE=2 SV=1;>tr|Q3UUV0|Q3UUV0_MOUSE Protein Ciz1 OS=Mus	9	5	5	5	0	1	2	4	0	1	0	4	0	1	2	4	0	1	0	4	0	1	2	4	0	1	0	4	13.2	13.2	13.2	91.1	821	821;845;791;245;288;194;226;235;262	2.4		9	6
A2ANF5	A2ANF5	1	1	1		Tmem29	>tr|A2ANF5|A2ANF5_MOUSE Protein Tmem29 OS=Mus musculus GN=Tmem29 PE=4 SV=1	1	1	1	1	0	1	0	0	0	0	0	0	0	1	0	0	0	0	0	0	0	1	0	0	0	0	0	0	6.4	6.4	6.4	23.155	204	204	6						1
A2ANX3	A2ANX3	1	1	1		Atp8b4	>tr|A2ANX3|A2ANX3_MOUSE Phospholipid-translocating ATPase OS=Mus musculus GN=Atp8b4 PE=4 SV=1	1	1	1	1	0	0	0	0	0	1	0	0	0	0	0	0	0	1	0	0	0	0	0	0	0	1	0	0	0.8	0.8	0.8	135.14	1194	1194	12
A2ANX6;O35488	A2ANX6;O35488	1;1	1;1	1;1	Very long-chain acyl-CoA synthetase	Slc27a2	>tr|A2ANX6|A2ANX6_MOUSE Very long-chain acyl-CoA synthetase OS=Mus musculus GN=Slc27a2 PE=1 SV=2;>sp|O35488|S27A2_MOUSE Very long-chain acyl-CoA synthetase OS=Mus musculus GN=Slc27a2 PE=1 SV=2	2	1	1	1	0	0	0	1	0	0	0	1	0	0	0	1	0	0	0	1	0	0	0	1	0	0	0	1	2.9	2.9	2.9	54.797	484	484;620	4				2
F8WGY3;E9PUP8;A2ANX9;F6VDX0	F8WGY3;E9PUP8;A2ANX9;F6VDX0	2;2;2;1	2;2;2;1	2;2;2;1	Zinc finger protein 711	Zfp711;Znf711	>tr|F8WGY3|F8WGY3_MOUSE Zinc finger protein 711 OS=Mus musculus GN=Zfp711 PE=4 SV=1;>tr|E9PUP8|E9PUP8_MOUSE Zinc finger protein 711 OS=Mus musculus GN=Zfp711 PE=4 SV=1;>sp|A2ANX9|ZN711_MOUSE Zinc finger protein 711 OS=Mus musculus GN=Znf711 PE=3 SV=1;>tr|F	4	2	2	2	0	1	0	2	1	1	1	1	0	1	0	2	1	1	1	1	0	1	0	2	1	1	1	1	4.9	4.9	4.9	86.257	760	760;805;761;231	4.5		3			5		2
J3QMC5;A2ANY6	J3QMC5;A2ANY6	63;63	63;63	63;63	Midasin	Mdn1	>tr|J3QMC5|J3QMC5_MOUSE Midasin OS=Mus musculus GN=Mdn1 PE=1 SV=1;>tr|A2ANY6|A2ANY6_MOUSE Midasin OS=Mus musculus GN=Mdn1 PE=1 SV=1	2	63	63	63	0	38	32	18	0	32	31	1	0	38	32	18	0	32	31	1	0	38	32	18	0	32	31	1	18.1	18.1	18.1	629.58	5582	5582;5589	1.48	107	87	4
A2AP32;Q3UIU2	A2AP32;Q3UIU2	3;3	3;3	3;3	NADH dehydrogenase [ubiquinone] 1 beta subcomplex subunit 6	Ndufb6	>tr|A2AP32|A2AP32_MOUSE NADH dehydrogenase [ubiquinone] 1 beta subcomplex subunit 6 OS=Mus musculus GN=Ndufb6 PE=1 SV=1;>sp|Q3UIU2|NDUB6_MOUSE NADH dehydrogenase [ubiquinone] 1 beta subcomplex subunit 6 OS=Mus musculus GN=Ndufb6 PE=1 SV=3	2	3	3	3	0	0	0	0	0	3	0	0	0	0	0	0	0	3	0	0	0	0	0	0	0	3	0	0	36.1	36.1	36.1	11.741	97	97;128	12
A2APB8	A2APB8	6	6	6	Targeting protein for Xklp2	Tpx2	>sp|A2APB8|TPX2_MOUSE Targeting protein for Xklp2 OS=Mus musculus GN=Tpx2 PE=1 SV=1	1	6	6	6	0	3	1	0	0	4	0	2	0	3	1	0	0	4	0	2	0	3	1	0	0	4	0	2	13.4	13.4	13.4	85.893	745	745	3			10
A2API3;Q80V86	A2API3;Q80V86	3;3	3;3	3;3	Integrator complex subunit 8	Ints8	>tr|A2API3|A2API3_MOUSE Integrator complex subunit 8 OS=Mus musculus GN=Ints8 PE=4 SV=1;>sp|Q80V86|INT8_MOUSE Integrator complex subunit 8 OS=Mus musculus GN=Ints8 PE=2 SV=1	2	3	3	3	0	2	0	0	0	1	0	1	0	2	0	0	0	1	0	1	0	2	0	0	0	1	0	1	5.8	5.8	5.8	111.38	978	978;995	3			5
A2APL5;P43006	A2APL5;P43006	1;1	1;1	1;1	Excitatory amino acid transporter 2	Slc1a2	>tr|A2APL5|A2APL5_MOUSE Amino acid transporter OS=Mus musculus GN=Slc1a2 PE=3 SV=1;>sp|P43006|EAA2_MOUSE Excitatory amino acid transporter 2 OS=Mus musculus GN=Slc1a2 PE=1 SV=1	2	1	1	1	0	0	1	0	0	0	1	0	0	0	1	0	0	0	1	0	0	0	1	0	0	0	1	0	2.1	2.1	2.1	60.875	561	561;572	7							3
A2AQ17;Q9CWX2	A2AQ17;Q9CWX2	5;5	5;5	5;5	Complex I intermediate-associated protein 30, mitochondrial	Ndufaf1	>tr|A2AQ17|A2AQ17_MOUSE Complex I intermediate-associated protein 30, mitochondrial OS=Mus musculus GN=Ndufaf1 PE=4 SV=1;>sp|Q9CWX2|CIA30_MOUSE Complex I intermediate-associated protein 30, mitochondrial OS=Mus musculus GN=Ndufaf1 PE=2 SV=2	2	5	5	5	1	2	4	3	0	0	4	0	1	2	4	3	0	0	4	0	1	2	4	3	0	0	4	0	19.5	19.5	19.5	37.782	328	328;328	6.27						13
A2AQ19	A2AQ19	4	4	4	RNA polymerase-associated protein RTF1 homolog	Rtf1	>sp|A2AQ19|RTF1_MOUSE RNA polymerase-associated protein RTF1 homolog OS=Mus musculus GN=Rtf1 PE=1 SV=1	1	4	4	4	0	0	2	1	0	1	2	2	0	0	2	1	0	1	2	2	0	0	2	1	0	1	2	2	6.7	6.7	6.7	80.796	715	715	3.12			7	1
D3Z781;E9QAU4;A2AQ25-4;A2AQ25-3;A2AQ25;A2AQ25-8;A2AQ25-2;A2AQ25-9;A2AQ25-6;A2AQ25-5;Q8BHR1;A2AQ25-7	D3Z781;E9QAU4;A2AQ25-4;A2AQ25-3;A2AQ25;A2AQ25-8;A2AQ25-2;A2AQ25-9;A2AQ25-6;A2AQ25-5	9;9;9;9;9;8;7;6;6;6;4;2	9;9;9;9;9;8;7;6;6;6;4;2	9;9;9;9;9;8;7;6;6;6;4;2	Sickle tail protein	Etl4;Skt	>tr|D3Z781|D3Z781_MOUSE Sickle tail protein OS=Mus musculus GN=Etl4 PE=1 SV=2;>tr|E9QAU4|E9QAU4_MOUSE Sickle tail protein OS=Mus musculus GN=Etl4 PE=1 SV=1;>sp|A2AQ25-4|SKT_MOUSE Isoform 4 of Sickle tail protein OS=Mus musculus GN=Skt;>sp|A2AQ25-3|SKT_MOUS	12	9	9	9	0	6	0	1	0	0	0	4	0	6	0	1	0	0	0	4	0	6	0	1	0	0	0	4	10.2	10.2	10.2	146.61	1347	1347;1997;1341;1352;1946;1040;1629;863;908;934;480;251	2		11
A2AQA7;Q8CFQ3	A2AQA7;Q8CFQ3	25;25	25;25	25;25	Intron-binding protein aquarius	Aqr	>tr|A2AQA7|A2AQA7_MOUSE Intron-binding protein aquarius OS=Mus musculus GN=Aqr PE=4 SV=1;>sp|Q8CFQ3|AQR_MOUSE Intron-binding protein aquarius OS=Mus musculus GN=Aqr PE=2 SV=2	2	25	25	25	1	21	13	7	0	14	5	11	1	21	13	7	0	14	5	11	1	21	13	7	0	14	5	11	23.3	23.3	23.3	161.85	1400	1400;1481	2.26		63	17			1
A2AQH4;F8WJL9;F6ZBD9;D6REH6	A2AQH4;F8WJL9	24;23;11;1	24;23;11;1	24;23;11;1	BCL-6 corepressor-like protein 1	Bcorl1	>sp|A2AQH4|BCORL_MOUSE BCL-6 corepressor-like protein 1 OS=Mus musculus GN=Bcorl1 PE=2 SV=1;>tr|F8WJL9|F8WJL9_MOUSE BCL-6 corepressor-like protein 1 (Fragment) OS=Mus musculus GN=Bcorl1 PE=4 SV=1	4	24	24	24	1	0	21	3	0	0	14	5	1	0	21	3	0	0	14	5	1	0	21	3	0	0	14	5	19.1	19.1	19.1	190.48	1781	1781;1693;746;48	1.38	40	14
A2AQM9;Q5XJV5;Q9JL19	A2AQM9;Q5XJV5;Q9JL19	1;1;1	1;1;1	1;1;1	Nuclear receptor coactivator 6	Ncoa6	>tr|A2AQM9|A2AQM9_MOUSE Nuclear receptor coactivator 6 (Fragment) OS=Mus musculus GN=Ncoa6 PE=4 SV=4;>tr|Q5XJV5|Q5XJV5_MOUSE Nuclear receptor coactivator 6 OS=Mus musculus GN=Ncoa6 PE=2 SV=1;>sp|Q9JL19|NCOA6_MOUSE Nuclear receptor coactivator 6 OS=Mus musc	3	1	1	1	0	0	0	0	0	1	0	0	0	0	0	0	0	1	0	0	0	0	0	0	0	1	0	0	0.9	0.9	0.9	163.09	1516	1516;2069;2067	2		1
A2AQN5;A2AQN4;Q9QXG4;F7CU63	A2AQN5;A2AQN4;Q9QXG4	5;5;5;2	5;5;5;2	5;5;5;2	Acetyl-coenzyme A synthetase, cytoplasmic	Acss2	>tr|A2AQN5|A2AQN5_MOUSE Acetyl-coenzyme A synthetase, cytoplasmic OS=Mus musculus GN=Acss2 PE=1 SV=1;>tr|A2AQN4|A2AQN4_MOUSE Acetyl-coenzyme A synthetase, cytoplasmic OS=Mus musculus GN=Acss2 PE=1 SV=1;>sp|Q9QXG4|ACSA_MOUSE Acetyl-coenzyme A synthetase, cy	4	5	5	5	0	0	4	2	0	2	2	3	0	0	4	2	0	2	2	3	0	0	4	2	0	2	2	3	11.8	11.8	11.8	79.343	706	706;714;701;293	3.14			12	2
A2AQV0;Q8C0I4	A2AQV0;Q8C0I4	1;1	1;1	1;1	Enhancer of polycomb homolog 2	Epc2	>tr|A2AQV0|A2AQV0_MOUSE Enhancer of polycomb homolog 2 (Fragment) OS=Mus musculus GN=Epc2 PE=4 SV=1;>sp|Q8C0I4|EPC2_MOUSE Enhancer of polycomb homolog 2 OS=Mus musculus GN=Epc2 PE=2 SV=2	2	1	1	1	0	0	1	1	0	0	0	1	0	0	1	1	0	0	0	1	0	0	1	1	0	0	0	1	4.4	4.4	4.4	28.785	250	250;808	2.67		1	2
A2AQX6;Q8C0X8	A2AQX6;Q8C0X8	1;1	1;1	1;1	Sperm motility kinase X	Gm14151	>tr|A2AQX6|A2AQX6_MOUSE Protein Gm14147 OS=Mus musculus GN=Gm14151 PE=4 SV=1;>sp|Q8C0X8|SMKX_MOUSE Sperm motility kinase X OS=Mus musculus PE=2 SV=1	2	1	1	1	0	0	1	1	0	0	1	0	0	0	1	1	0	0	1	0	0	0	1	1	0	0	1	0	3.1	3.1	3.1	71.949	640	640;640	4				3
A2AR02;A2AR01	A2AR02;A2AR01	4;2	4;2	4;2	Peptidyl-prolyl cis-trans isomerase G;Peptidyl-prolyl cis-trans isomerase	Ppig	>sp|A2AR02|PPIG_MOUSE Peptidyl-prolyl cis-trans isomerase G OS=Mus musculus GN=Ppig PE=2 SV=1;>tr|A2AR01|A2AR01_MOUSE Peptidyl-prolyl cis-trans isomerase (Fragment) OS=Mus musculus GN=Ppig PE=3 SV=1	2	4	4	4	0	3	1	0	0	2	0	1	0	3	1	0	0	2	0	1	0	3	1	0	0	2	0	1	8.5	8.5	8.5	88.324	752	752;127	2.89		1	8
A2ARI4-2;A2ARI4	A2ARI4-2;A2ARI4	1;1	1;1	1;1	Leucine-rich repeat-containing G-protein coupled receptor 4	Lgr4	>sp|A2ARI4-2|LGR4_MOUSE Isoform 2 of Leucine-rich repeat-containing G-protein coupled receptor 4 OS=Mus musculus GN=Lgr4;>sp|A2ARI4|LGR4_MOUSE Leucine-rich repeat-containing G-protein coupled receptor 4 OS=Mus musculus GN=Lgr4 PE=1 SV=1	2	1	1	1	0	1	0	0	0	0	0	0	0	1	0	0	0	0	0	0	0	1	0	0	0	0	0	0	1	1	1	101.34	927	927;951	3			1
A2ARP8;Q9QYR6;Q9QYR6-2	A2ARP8;Q9QYR6;Q9QYR6-2	4;4;4	2;2;2	2;2;2	Microtubule-associated protein 1A;MAP1A heavy chain;MAP1 light chain LC2	Map1a	>tr|A2ARP8|A2ARP8_MOUSE Microtubule-associated protein 1A OS=Mus musculus GN=Map1a PE=1 SV=1;>sp|Q9QYR6|MAP1A_MOUSE Microtubule-associated protein 1A OS=Mus musculus GN=Map1a PE=1 SV=2;>sp|Q9QYR6-2|MAP1A_MOUSE Isoform 2 of Microtubule-associated protein 1A	3	4	2	2	1	2	2	1	0	1	1	1	0	1	1	0	0	0	0	0	0	1	1	0	0	0	0	0	1.9	1.1	1.1	325.88	3014	3014;2776;3000	3.5	1					1
A2ARV4;A2ARV5	A2ARV4;A2ARV5	4;2	4;2	4;2	Low-density lipoprotein receptor-related protein 2	Lrp2	>sp|A2ARV4|LRP2_MOUSE Low-density lipoprotein receptor-related protein 2 OS=Mus musculus GN=Lrp2 PE=1 SV=1;>tr|A2ARV5|A2ARV5_MOUSE Low-density lipoprotein receptor-related protein 2 OS=Mus musculus GN=Lrp2 PE=4 SV=1	2	4	4	4	0	1	0	0	1	1	1	0	0	1	0	0	1	1	1	0	0	1	0	0	1	1	1	0	1.3	1.3	1.3	519.2	4660	4660;1363	5.5	2
A2AS98;P28660;P28660-2	A2AS98;P28660;P28660-2	20;20;19	20;20;19	18;18;17	Nck-associated protein 1	Nckap1	>tr|A2AS98|A2AS98_MOUSE Nck-associated protein 1 OS=Mus musculus GN=Nckap1 PE=4 SV=1;>sp|P28660|NCKP1_MOUSE Nck-associated protein 1 OS=Mus musculus GN=Nckap1 PE=1 SV=2;>sp|P28660-2|NCKP1_MOUSE Isoform 2 of Nck-associated protein 1 OS=Mus musculus GN=Nckap	3	20	20	18	0	10	11	1	0	7	2	2	0	10	11	1	0	7	2	2	0	9	10	1	0	7	2	1	26.3	26.3	25	129.51	1134	1134;1128;1037	2.58	2	13	25
A2AT37;F6Q3G7	A2AT37	6;2	6;2	6;2		Upf2	>tr|A2AT37|A2AT37_MOUSE Protein Upf2 OS=Mus musculus GN=Upf2 PE=2 SV=1	2	6	6	6	0	6	1	0	0	0	0	1	0	6	1	0	0	0	0	1	0	6	1	0	0	0	0	1	8.7	8.7	8.7	147.55	1269	1269;523	2		10
A2ATI9;Q99JX3;Q99JX3-2;A2ATI8;A2ATI6	A2ATI9;Q99JX3;Q99JX3-2;A2ATI8;A2ATI6	7;7;5;4;4	7;7;5;4;4	7;7;5;4;4	Golgi reassembly-stacking protein 2	Gorasp2	>tr|A2ATI9|A2ATI9_MOUSE Golgi reassembly stacking protein 2, isoform CRA_d OS=Mus musculus GN=Gorasp2 PE=4 SV=1;>sp|Q99JX3|GORS2_MOUSE Golgi reassembly-stacking protein 2 OS=Mus musculus GN=Gorasp2 PE=1 SV=3;>sp|Q99JX3-2|GORS2_MOUSE Isoform 2 of Golgi reas	5	7	7	7	1	5	3	2	2	3	4	3	1	5	3	2	2	3	4	3	1	5	3	2	2	3	4	3	26	26	26	45.026	431	431;451;383;317;351	4.83				15	4	10
A2ATP6;A2ATP5;Q8C854-2;Q8C854-1;F6XJA1	A2ATP6;A2ATP5;Q8C854-2;Q8C854-1;F6XJA1	24;23;23;22;21	1;1;0;1;0	1;1;0;1;0	Myelin expression factor 2	Myef2	>tr|A2ATP6|A2ATP6_MOUSE Myelin expression factor 2 OS=Mus musculus GN=Myef2 PE=4 SV=2;>tr|A2ATP5|A2ATP5_MOUSE Myelin expression factor 2 OS=Mus musculus GN=Myef2 PE=4 SV=1;>sp|Q8C854-2|MYEF2_MOUSE Isoform 4 of Myelin expression factor 2 OS=Mus musculus GN=	5	24	1	1	4	17	16	18	6	13	15	15	0	1	1	1	0	1	1	1	0	1	1	1	0	1	1	1	51.9	3.7	3.7	61.103	567	567;550;498;488;446	4.33				4	2
A2ATU0	A2ATU0	2	2	2	Probable 2-oxoglutarate dehydrogenase E1 component DHKTD1, mitochondrial	Dhtkd1	>sp|A2ATU0|DHTK1_MOUSE Probable 2-oxoglutarate dehydrogenase E1 component DHKTD1, mitochondrial OS=Mus musculus GN=Dhtkd1 PE=1 SV=1	1	2	2	2	0	0	0	1	0	1	1	1	0	0	0	1	0	1	1	1	0	0	0	1	0	1	1	1	5	5	5	102.79	921	921	3.25			3	1
A2ATY4	A2ATY4	5	5	5		Zbtb34	>tr|A2ATY4|A2ATY4_MOUSE Protein Zbtb34 OS=Mus musculus GN=Zbtb34 PE=4 SV=1	1	5	5	5	0	0	1	3	0	0	1	5	0	0	1	3	0	0	1	5	0	0	1	3	0	0	1	5	17.6	17.6	17.6	57.679	518	518	3.1			9	1
A2AU62;Q64012-2;Q64012;A2AU61;A2AU60	A2AU62;Q64012-2;Q64012;A2AU61;A2AU60	19;19;19;18;11	19;19;19;18;11	19;19;19;18;11	RNA-binding protein Raly	Raly	>tr|A2AU62|A2AU62_MOUSE RNA-binding protein Raly (Fragment) OS=Mus musculus GN=Raly PE=1 SV=1;>sp|Q64012-2|RALY_MOUSE Isoform 1 of RNA-binding protein Raly OS=Mus musculus GN=Raly;>sp|Q64012|RALY_MOUSE RNA-binding protein Raly OS=Mus musculus GN=Raly PE=1	5	19	19	19	5	12	4	12	5	13	6	6	5	12	4	12	5	13	6	6	5	12	4	12	5	13	6	6	54.7	54.7	54.7	31.69	298	298;296;312;211;141	6.3	1			2	22	34	29
Q3TAI4;A2AUD5;Q9CYZ2;F6VQ81;V9GWU5;Q3TUJ9;Q8BKP1	Q3TAI4;A2AUD5;Q9CYZ2;F6VQ81;V9GWU5;Q3TUJ9;Q8BKP1	5;5;5;4;4;4;4	5;5;5;4;4;4;4	5;5;5;4;4;4;4	Tumor protein D54	Tpd52l2	>tr|Q3TAI4|Q3TAI4_MOUSE Tumor protein D52-like 2, isoform CRA_c OS=Mus musculus GN=Tpd52l2 PE=2 SV=1;>tr|A2AUD5|A2AUD5_MOUSE Tumor protein D54 OS=Mus musculus GN=Tpd52l2 PE=1 SV=1;>sp|Q9CYZ2|TPD54_MOUSE Tumor protein D54 OS=Mus musculus GN=Tpd52l2 PE=1 SV=	7	5	5	5	0	4	0	0	1	0	0	0	0	4	0	0	1	0	0	0	0	4	0	0	1	0	0	0	30.1	30.1	30.1	22.466	206	206;229;220;161;169;186;200	9							1
A2AUF7;B0R0S4;Q8VCH5	A2AUF7;B0R0S4;Q8VCH5	2;2;2	2;2;2	2;2;2	Rab9 effector protein with kelch motifs	Rabepk	>tr|A2AUF7|A2AUF7_MOUSE Rab9 effector protein with kelch motifs OS=Mus musculus GN=Rabepk PE=4 SV=1;>tr|B0R0S4|B0R0S4_MOUSE Rab9 effector protein with kelch motifs OS=Mus musculus GN=Rabepk PE=4 SV=1;>sp|Q8VCH5|RABEK_MOUSE Rab9 effector protein with kelch	3	2	2	2	1	1	0	0	1	1	2	2	1	1	0	0	1	1	2	2	1	1	0	0	1	1	2	2	11.2	11.2	11.2	34.581	321	321;372;380	5.38					6	1	1
A2AUR7;Q9D031;Q01730	A2AUR7;Q9D031;Q01730	4;4;4	4;4;4	4;4;4	Ras suppressor protein 1	Rsu1	>tr|A2AUR7|A2AUR7_MOUSE Ras suppressor protein 1 OS=Mus musculus GN=Rsu1 PE=4 SV=1;>tr|Q9D031|Q9D031_MOUSE Ras suppressor protein 1 OS=Mus musculus GN=Rsu1 PE=2 SV=1;>sp|Q01730|RSU1_MOUSE Ras suppressor protein 1 OS=Mus musculus GN=Rsu1 PE=2 SV=3	3	4	4	4	0	1	1	3	0	0	3	1	0	1	1	3	0	0	3	1	0	1	1	3	0	0	3	1	26.9	26.9	26.9	29.543	260	260;277;277	6.67						4	4
A2AUY4;F6R4Y5;A2AUY3	A2AUY4	9;1;1	9;1;1	9;1;1		Baz2b	>tr|A2AUY4|A2AUY4_MOUSE Protein Baz2b OS=Mus musculus GN=Baz2b PE=4 SV=1	3	9	9	9	0	2	6	6	0	3	4	3	0	2	6	6	0	3	4	3	0	2	6	6	0	3	4	3	6.9	6.9	6.9	234	2123	2123;253;296	1.24	22	7
A2AVJ7;Q99PL5;Q99PL5-12;Q99PL5-11;Q99PL5-10;Q99PL5-9;Q99PL5-8;Q99PL5-7;Q99PL5-6;Q99PL5-5;Q99PL5-4;Q99PL5-3;Q99PL5-2	A2AVJ7;Q99PL5	24;24;2;2;2;2;2;2;2;2;2;2;2	24;24;2;2;2;2;2;2;2;2;2;2;2	24;24;2;2;2;2;2;2;2;2;2;2;2	Ribosome-binding protein 1	Rrbp1	>tr|A2AVJ7|A2AVJ7_MOUSE Ribosome-binding protein 1 OS=Mus musculus GN=Rrbp1 PE=1 SV=1;>sp|Q99PL5|RRBP1_MOUSE Ribosome-binding protein 1 OS=Mus musculus GN=Rrbp1 PE=1 SV=2	13	24	24	24	2	23	3	2	2	11	1	0	2	23	3	2	2	11	1	0	2	23	3	2	2	11	1	0	20.4	20.4	20.4	158.39	1464	1464;1605;209;229;250;284;330;380;380;398;641;701;842	2.21	4	38	14	1
A2AVR1;A2AVQ9;Q8R3H9	A2AVR1;A2AVQ9;Q8R3H9	1;1;1	1;1;1	1;1;1	Tetratricopeptide repeat protein 4	Ttc4	>tr|A2AVR1|A2AVR1_MOUSE Tetratricopeptide repeat protein 4 (Fragment) OS=Mus musculus GN=Ttc4 PE=4 SV=1;>tr|A2AVQ9|A2AVQ9_MOUSE Tetratricopeptide repeat protein 4 OS=Mus musculus GN=Ttc4 PE=4 SV=1;>sp|Q8R3H9|TTC4_MOUSE Tetratricopeptide repeat protein 4 OS	3	1	1	1	0	1	0	0	0	1	0	0	0	1	0	0	0	1	0	0	0	1	0	0	0	1	0	0	4.6	4.6	4.6	27.859	241	241;286;386	6						2
A2AVR9;P62627	A2AVR9;P62627	3;3	3;3	3;3	Dynein light chain roadblock-type 1	Dynlrb1	>tr|A2AVR9|A2AVR9_MOUSE Dynein light chain roadblock-type 1 OS=Mus musculus GN=Dynlrb1 PE=4 SV=1;>sp|P62627|DLRB1_MOUSE Dynein light chain roadblock-type 1 OS=Mus musculus GN=Dynlrb1 PE=1 SV=3	2	3	3	3	0	0	0	0	0	3	0	0	0	0	0	0	0	3	0	0	0	0	0	0	0	3	0	0	48.1	48.1	48.1	11.928	104	104;96	12
A2AW05;Q08943;Q08943-2	A2AW05;Q08943;Q08943-2	32;32;32	32;32;32	32;32;32	FACT complex subunit SSRP1	Ssrp1	>tr|A2AW05|A2AW05_MOUSE FACT complex subunit SSRP1 (Fragment) OS=Mus musculus GN=Ssrp1 PE=1 SV=1;>sp|Q08943|SSRP1_MOUSE FACT complex subunit SSRP1 OS=Mus musculus GN=Ssrp1 PE=1 SV=2;>sp|Q08943-2|SSRP1_MOUSE Isoform 2 of FACT complex subunit SSRP1 OS=Mus mu	3	32	32	32	8	1	18	20	8	26	17	16	8	1	18	20	8	26	17	16	8	1	18	20	8	26	17	16	42.7	42.7	42.7	71.527	623	623;708;713	3.31	2	1	99	46	1	1
A2AWA9;A2AWA9-2;A2AWB0;A2AWA7;A2AWA9-3	A2AWA9;A2AWA9-2	4;3;1;1;1	4;3;1;1;1	4;3;1;1;1	Rab GTPase-activating protein 1	Rabgap1	>sp|A2AWA9|RBGP1_MOUSE Rab GTPase-activating protein 1 OS=Mus musculus GN=Rabgap1 PE=1 SV=1;>sp|A2AWA9-2|RBGP1_MOUSE Isoform 2 of Rab GTPase-activating protein 1 OS=Mus musculus GN=Rabgap1	5	4	4	4	0	3	0	0	0	2	0	0	0	3	0	0	0	2	0	0	0	3	0	0	0	2	0	0	6.4	6.4	6.4	120.8	1064	1064;809;147;455;366	3			5
A2AWI9;A2AWI7;Q8R3V5-3;Q8R3V5-1;Q8R3V5	A2AWI9;A2AWI7;Q8R3V5-3;Q8R3V5-1;Q8R3V5	3;3;3;3;3	3;3;3;3;3	3;3;3;3;3	Endophilin-B2	Sh3glb2	>tr|A2AWI9|A2AWI9_MOUSE Endophilin-B2 OS=Mus musculus GN=Sh3glb2 PE=4 SV=1;>tr|A2AWI7|A2AWI7_MOUSE Endophilin-B2 OS=Mus musculus GN=Sh3glb2 PE=4 SV=1;>sp|Q8R3V5-3|SHLB2_MOUSE Isoform 3 of Endophilin-B2 OS=Mus musculus GN=Sh3glb2;>sp|Q8R3V5-1|SHLB2_MOUSE Is	5	3	3	3	0	3	0	0	0	0	0	0	0	3	0	0	0	0	0	0	0	3	0	0	0	0	0	0	9.4	9.4	9.4	41.81	374	374;404;379;395;400	6						3
A2AWN8;P59326	A2AWN8;P59326	7;7	4;4	4;4	YTH domain-containing family protein 1	Ythdf1	>tr|A2AWN8|A2AWN8_MOUSE YTH domain family 1, isoform CRA_a OS=Mus musculus GN=Ythdf1 PE=4 SV=1;>sp|P59326|YTHD1_MOUSE YTH domain-containing family protein 1 OS=Mus musculus GN=Ythdf1 PE=2 SV=1	2	7	4	4	1	2	3	3	2	3	3	3	1	2	2	2	1	1	2	2	1	2	2	2	1	1	2	2	18.9	11.6	11.6	63.899	586	586;559	4.31			3	8	3	1	1
A2AWT6;A2AWT7;A2AWT5;P25976-2;P25976;E9Q4A8;G3UZW9	A2AWT6;A2AWT7;A2AWT5;P25976-2;P25976	9;9;9;9;9;2;1	9;9;9;9;9;2;1	9;9;9;9;9;2;1	Nucleolar transcription factor 1	Ubtf	>tr|A2AWT6|A2AWT6_MOUSE Nucleolar transcription factor 1 OS=Mus musculus GN=Ubtf PE=4 SV=1;>tr|A2AWT7|A2AWT7_MOUSE Nucleolar transcription factor 1 OS=Mus musculus GN=Ubtf PE=4 SV=1;>tr|A2AWT5|A2AWT5_MOUSE Nucleolar transcription factor 1 OS=Mus musculus G	7	9	9	9	2	8	2	2	1	8	3	3	2	8	2	2	1	8	3	3	2	8	2	2	1	8	3	3	18	18	18	85.009	727	727;752;764;728;765;169;151	3.22		1	27	9
A2BDX0;Q9Z103	A2BDX0;Q9Z103	26;17	26;17	26;17	Activity-dependent neuroprotector homeobox protein	Adnp	>tr|A2BDX0|A2BDX0_MOUSE Activity-dependent neuroprotector homeobox protein OS=Mus musculus GN=Adnp PE=4 SV=1;>sp|Q9Z103|ADNP_MOUSE Activity-dependent neuroprotector homeobox protein OS=Mus musculus GN=Adnp PE=1 SV=1	2	26	26	26	0	7	14	16	2	7	15	18	0	7	14	16	2	7	15	18	0	7	14	16	2	7	15	18	35.3	35.3	35.3	124.31	1108	1108;828	2.04	18	74	23
A2BDX3	A2BDX3	5	5	5	Adenylyltransferase and sulfurtransferase MOCS3;Molybdopterin-synthase adenylyltransferase;Molybdopterin-synthase sulfurtransferase	Mocs3	>sp|A2BDX3|MOCS3_MOUSE Adenylyltransferase and sulfurtransferase MOCS3 OS=Mus musculus GN=Mocs3 PE=2 SV=1	1	5	5	5	1	3	3	2	1	1	3	2	1	3	3	2	1	1	3	2	1	3	3	2	1	1	3	2	14.3	14.3	14.3	49.374	460	460	4.6	2		1	9	6	5	2
A2BE28-2;A2BE28	A2BE28-2;A2BE28	9;9	9;9	9;9	Ribosomal biogenesis protein LAS1L	Las1l	>sp|A2BE28-2|LAS1L_MOUSE Isoform 2 of Ribosomal biogenesis protein LAS1L OS=Mus musculus GN=Las1l;>sp|A2BE28|LAS1L_MOUSE Ribosomal biogenesis protein LAS1L OS=Mus musculus GN=Las1l PE=1 SV=1	2	9	9	9	1	0	5	4	3	7	3	5	1	0	5	4	3	7	3	5	1	0	5	4	3	7	3	5	16.5	16.5	16.5	87.577	759	759;776	3.16		3	21	8
A2BE93;Q9EQU5;Q9EQU5-2;A2BE92;Q9EQU5-3	A2BE93;Q9EQU5;Q9EQU5-2;A2BE92	19;19;16;14;8	19;19;16;14;8	19;19;16;14;8	Protein SET	Set	>tr|A2BE93|A2BE93_MOUSE Protein SET (Fragment) OS=Mus musculus GN=Set PE=1 SV=1;>sp|Q9EQU5|SET_MOUSE Protein SET OS=Mus musculus GN=Set PE=1 SV=1;>sp|Q9EQU5-2|SET_MOUSE Isoform 2 of Protein SET OS=Mus musculus GN=Set;>tr|A2BE92|A2BE92_MOUSE Protein SET (Fr	5	19	19	19	4	17	2	4	9	11	10	8	4	17	2	4	9	11	10	8	4	17	2	4	9	11	10	8	65.6	65.6	65.6	24.923	215	215;289;277;151;146	5.83				8	33	5	35
A2BEF2;Q52KF7;A2BEE9;P70175	A2BEF2;Q52KF7;A2BEE9;P70175	4;4;4;4	4;4;4;4	4;4;4;4	Disks large homolog 3	Dlg3	>tr|A2BEF2|A2BEF2_MOUSE Disks large homolog 3 OS=Mus musculus GN=Dlg3 PE=1 SV=1;>tr|Q52KF7|Q52KF7_MOUSE Disks large homolog 3 OS=Mus musculus GN=Dlg3 PE=2 SV=1;>tr|A2BEE9|A2BEE9_MOUSE Disks large homolog 3 OS=Mus musculus GN=Dlg3 PE=1 SV=1;>sp|P70175|DLG3_	4	4	4	4	0	2	0	0	0	2	1	1	0	2	0	0	0	2	1	1	0	2	0	0	0	2	1	1	10.9	10.9	10.9	57.905	512	512;817;835;849	5.29				1	3	3
A2BFB2;A2BFB1;A2BFB0;O08609-2;O08609-3;O08609	A2BFB2;A2BFB1;A2BFB0;O08609-2;O08609-3;O08609	1;1;1;1;1;1	1;1;1;1;1;1	1;1;1;1;1;1	Max-like protein X	Mlx	>tr|A2BFB2|A2BFB2_MOUSE MAX-like protein X, isoform CRA_a OS=Mus musculus GN=Mlx PE=4 SV=1;>tr|A2BFB1|A2BFB1_MOUSE Max-like protein X OS=Mus musculus GN=Mlx PE=1 SV=1;>tr|A2BFB0|A2BFB0_MOUSE MAX-like protein X, isoform CRA_b OS=Mus musculus GN=Mlx PE=4 SV=	6	1	1	1	0	0	0	0	0	0	0	1	0	0	0	0	0	0	0	1	0	0	0	0	0	0	0	1	10.7	10.7	10.7	24.912	214	214;244;298;214;244;298	4				1
Q3TPJ8;A2BFF9;O88487;A2BFF8;A2BFF5;Q3TYJ3;D3Z0M6;O88485-2;O88485	Q3TPJ8;A2BFF9;O88487;A2BFF8;A2BFF5	16;16;16;14;14;2;2;2;2	16;16;16;14;14;2;2;2;2	16;16;16;14;14;2;2;2;2	Cytoplasmic dynein 1 intermediate chain 2	Dync1i2	>tr|Q3TPJ8|Q3TPJ8_MOUSE Cytoplasmic dynein 1 intermediate chain 2 OS=Mus musculus GN=Dync1i2 PE=2 SV=1;>tr|A2BFF9|A2BFF9_MOUSE Cytoplasmic dynein 1 intermediate chain 2 OS=Mus musculus GN=Dync1i2 PE=4 SV=1;>sp|O88487|DC1I2_MOUSE Cytoplasmic dynein 1 interm	9	16	16	16	2	0	7	7	3	10	6	8	2	0	7	7	3	10	6	8	2	0	7	7	3	10	6	8	36.7	36.7	36.7	70.612	632	632;638;612;611;637;617;645;608;628	3.38		1	35	18	2
A2BFU4	A2BFU4	1	1	1		Gm14403	>tr|A2BFU4|A2BFU4_MOUSE MCG112779 OS=Mus musculus GN=Gm14403 PE=4 SV=1	1	1	1	1	0	0	1	0	0	0	1	0	0	0	1	0	0	0	1	0	0	0	1	0	0	0	1	0	4.2	4.2	4.2	46.596	402	402	3			2
E9QAQ7;A2BH40;A2BH40-3;A2BH40-4;A2BH40-2	E9QAQ7;A2BH40;A2BH40-3;A2BH40-4;A2BH40-2	37;37;36;32;32	37;37;36;32;32	34;34;33;29;29	AT-rich interactive domain-containing protein 1A	Arid1a	>tr|E9QAQ7|E9QAQ7_MOUSE AT-rich interactive domain-containing protein 1A OS=Mus musculus GN=Arid1a PE=1 SV=1;>sp|A2BH40|ARI1A_MOUSE AT-rich interactive domain-containing protein 1A OS=Mus musculus GN=Arid1a PE=1 SV=1;>sp|A2BH40-3|ARI1A_MOUSE Isoform 3 of A	5	37	37	34	11	24	18	18	15	24	20	18	11	24	18	18	15	24	20	18	10	21	16	16	14	22	17	15	25.7	25.7	24	242.67	2287	2287;2283;2066;1902;1903	1.55	108	105	9
A2BIE1	A2BIE1	5	5	5		Qser1	>tr|A2BIE1|A2BIE1_MOUSE Protein Qser1 OS=Mus musculus GN=Qser1 PE=4 SV=2	1	5	5	5	0	3	1	0	0	0	1	2	0	3	1	0	0	0	1	2	0	3	1	0	0	0	1	2	5.8	5.8	5.8	185.38	1698	1698	1.86	1	6
A2CG35;P35283	A2CG35;P35283	2;2	2;2	2;2	Ras-related protein Rab-12	Rab12	>tr|A2CG35|A2CG35_MOUSE Ras-related protein Rab-12 OS=Mus musculus GN=Rab12 PE=1 SV=1;>sp|P35283|RAB12_MOUSE Ras-related protein Rab-12 OS=Mus musculus GN=Rab12 PE=1 SV=3	2	2	2	2	0	1	1	1	0	0	2	1	0	1	1	1	0	0	2	1	0	1	1	1	0	0	2	1	10.7	10.7	10.7	32.238	291	291;243	7						2	4
A2CG49;A2CG49-7;A0A0A0MQF1;F6QYT9;A2CG49-9;A2CG49-8;A2CG49-2;D3Z560;D3Z559;D3Z4R2;A2CG49-5	A2CG49;A2CG49-7;A0A0A0MQF1;F6QYT9;A2CG49-9;A2CG49-8;A2CG49-2	3;3;2;2;2;2;2;1;1;1;1	2;2;1;1;1;1;1;1;1;1;1	2;2;1;1;1;1;1;1;1;1;1	Kalirin	Kalrn	>sp|A2CG49|KALRN_MOUSE Kalirin OS=Mus musculus GN=Kalrn PE=1 SV=1;>sp|A2CG49-7|KALRN_MOUSE Isoform 7 of Kalirin OS=Mus musculus GN=Kalrn;>tr|A0A0A0MQF1|A0A0A0MQF1_MOUSE Kalirin OS=Mus musculus GN=Kalrn PE=4 SV=1;>tr|F6QYT9|F6QYT9_MOUSE Kalirin (Fragment) O	11	3	2	2	0	0	1	0	0	1	2	0	0	0	1	0	0	0	2	0	0	0	1	0	0	0	2	0	1.5	1.1	1.1	337	2964	2964;2984;1918;2371;1654;1663;2375;823;1013;1295;1022	3.67			2		1
A2CG63-2;A2CG63;Z4YMH1;Z4YL44;F6R6U0	A2CG63-2;A2CG63;Z4YMH1;Z4YL44	9;9;6;5;3	9;9;6;5;3	9;9;6;5;3	AT-rich interactive domain-containing protein 4B	Arid4b	>sp|A2CG63-2|ARI4B_MOUSE Isoform 2 of AT-rich interactive domain-containing protein 4B OS=Mus musculus GN=Arid4b;>sp|A2CG63|ARI4B_MOUSE AT-rich interactive domain-containing protein 4B OS=Mus musculus GN=Arid4b PE=1 SV=1;>tr|Z4YMH1|Z4YMH1_MOUSE AT-rich int	5	9	9	9	0	2	2	3	0	0	1	5	0	2	2	3	0	0	1	5	0	2	2	3	0	0	1	5	12.7	12.7	12.7	137.32	1227	1227;1314;540;473;618	2		13
A2CG76;Q9Z148-2;Q9Z148-3;Q9Z148;G3UYH7;A2CG77	A2CG76;Q9Z148-2;Q9Z148-3;Q9Z148	20;20;19;19;5;5	20;20;19;19;5;5	19;19;18;18;4;4	Histone-lysine N-methyltransferase EHMT2	Ehmt2	>tr|A2CG76|A2CG76_MOUSE Histone-lysine N-methyltransferase EHMT2 OS=Mus musculus GN=Ehmt2 PE=4 SV=1;>sp|Q9Z148-2|EHMT2_MOUSE Isoform 2 of Histone-lysine N-methyltransferase EHMT2 OS=Mus musculus GN=Ehmt2;>sp|Q9Z148-3|EHMT2_MOUSE Isoform 3 of Histone-lysine	6	20	20	19	0	6	12	15	1	5	10	16	0	6	12	15	1	5	10	16	0	6	11	14	1	5	9	15	20.9	20.9	19.6	134.69	1229	1229;1172;1206;1263;194;441	2.13	9	70	16		2
E0CZ20;E0CZ68;A2CGA3;A2CGA5	E0CZ20;E0CZ68;A2CGA3;A2CGA5	1;1;1;1	1;1;1;1	1;1;1;1		Birc3	>tr|E0CZ20|E0CZ20_MOUSE Baculoviral IAP repeat-containing protein 3 (Fragment) OS=Mus musculus GN=Birc3 PE=4 SV=1;>tr|E0CZ68|E0CZ68_MOUSE Baculoviral IAP repeat-containing protein 3 (Fragment) OS=Mus musculus GN=Birc3 PE=4 SV=1;>tr|A2CGA3|A2CGA3_MOUSE Bacu	4	1	1	1	1	0	0	0	0	0	0	0	1	0	0	0	0	0	0	0	1	0	0	0	0	0	0	0	8.9	8.9	8.9	18.685	168	168;175;376;602	3			1
A2RSQ0;Q6PAL8	A2RSQ0;Q6PAL8	1;1	1;1	1;1	DENN domain-containing protein 5B;DENN domain-containing protein 5A	Dennd5b;Dennd5a	>sp|A2RSQ0|DEN5B_MOUSE DENN domain-containing protein 5B OS=Mus musculus GN=Dennd5b PE=1 SV=2;>sp|Q6PAL8|DEN5A_MOUSE DENN domain-containing protein 5A OS=Mus musculus GN=Dennd5a PE=1 SV=1	2	1	1	1	0	1	0	0	0	0	0	0	0	1	0	0	0	0	0	0	0	1	0	0	0	0	0	0	1.3	1.3	1.3	144.63	1274	1274;1287	3			1
E9QAY5;A2RSX9;E9Q3G5;G5E8V9	E9QAY5;A2RSX9;E9Q3G5;G5E8V9	4;4;4;4	4;4;4;4	4;4;4;4		Arfip1	>tr|E9QAY5|E9QAY5_MOUSE Uncharacterized protein OS=Mus musculus GN=Arfip1 PE=4 SV=1;>tr|A2RSX9|A2RSX9_MOUSE Arfip1 protein OS=Mus musculus GN=Arfip1 PE=2 SV=1;>tr|E9Q3G5|E9Q3G5_MOUSE Protein Arfip1 OS=Mus musculus GN=Arfip1 PE=4 SV=1;>tr|G5E8V9|G5E8V9_MOUS	4	4	4	4	0	3	0	0	0	2	0	0	0	3	0	0	0	2	0	0	0	3	0	0	0	2	0	0	19.4	19.4	19.4	29.16	252	252;341;366;373	6.6						2	3
A2RSY6-2;A2RSY6	A2RSY6-2;A2RSY6	2;2	2;2	2;2	TRMT1-like protein	Trmt1l	>sp|A2RSY6-2|TRM1L_MOUSE Isoform 2 of TRMT1-like protein OS=Mus musculus GN=Trmt1l;>sp|A2RSY6|TRM1L_MOUSE TRMT1-like protein OS=Mus musculus GN=Trmt1l PE=2 SV=1	2	2	2	2	0	0	0	0	0	2	0	0	0	0	0	0	0	2	0	0	0	0	0	0	0	2	0	0	6.4	6.4	6.4	74.522	671	671;728	4				2
A2RTF1	A2RTF1	1	1	1	Cation channel sperm-associated protein subunit beta	Catsperb	>sp|A2RTF1|CTSRB_MOUSE Cation channel sperm-associated protein subunit beta OS=Mus musculus GN=Catsperb PE=1 SV=1	1	1	1	1	0	0	0	0	1	0	0	0	0	0	0	0	1	0	0	0	0	0	0	0	1	0	0	0	2.3	2.3	2.3	126.11	1109	1109	1	1
A2RTH5	A2RTH5	8	8	8		Lcmt1	>tr|A2RTH5|A2RTH5_MOUSE Leucine carboxyl methyltransferase 1 OS=Mus musculus GN=Lcmt1 PE=2 SV=1	1	8	8	8	1	1	0	5	0	0	5	2	1	1	0	5	0	0	5	2	1	1	0	5	0	0	5	2	31	31	31	38.192	332	332	5.39					12	5	1
S4R1M5;S4R265;S4R2L4;A2RTL5	S4R1M5;S4R265;S4R2L4;A2RTL5	1;1;1;1	1;1;1;1	1;1;1;1	Arginine/serine-rich coiled-coil protein 2	Rsrc2	>tr|S4R1M5|S4R1M5_MOUSE Arginine/serine-rich coiled-coil protein 2 OS=Mus musculus GN=Rsrc2 PE=4 SV=1;>tr|S4R265|S4R265_MOUSE Arginine/serine-rich coiled-coil protein 2 OS=Mus musculus GN=Rsrc2 PE=4 SV=1;>tr|S4R2L4|S4R2L4_MOUSE Arginine/serine-rich coiled-	4	1	1	1	0	1	0	0	0	0	0	0	0	1	0	0	0	0	0	0	0	1	0	0	0	0	0	0	10.8	10.8	10.8	22.514	203	203;387;434;376	5					1
Q91YZ8;A3KFU5;A3KFU8;Q6PHQ9;D3Z5M2;V9GXG3	Q91YZ8;A3KFU5;A3KFU8;Q6PHQ9;D3Z5M2	25;25;25;25;24;10	12;12;12;12;11;3	11;11;11;11;10;2		Pabpc4;Gm10110	>tr|Q91YZ8|Q91YZ8_MOUSE Polyadenylate-binding protein OS=Mus musculus GN=Pabpc4 PE=2 SV=1;>tr|A3KFU5|A3KFU5_MOUSE Polyadenylate-binding protein OS=Mus musculus GN=Pabpc4 PE=3 SV=1;>tr|A3KFU8|A3KFU8_MOUSE Polyadenylate-binding protein OS=Mus musculus GN=Pab	6	25	12	11	6	3	5	5	4	24	9	7	3	1	3	2	2	11	5	3	3	1	3	2	2	10	5	3	37.9	20.7	19.2	67.852	615	615;631;644;660;615;168	3.53			19	18	1
G8JL40;A3KG93;Q6ZQ88;F6Z4I3;F6ZC60	G8JL40;A3KG93;Q6ZQ88	20;20;20;8;4	20;20;20;8;4	20;20;20;8;4	Lysine-specific histone demethylase 1A	Kdm1a	>tr|G8JL40|G8JL40_MOUSE Lysine-specific histone demethylase 1A (Fragment) OS=Mus musculus GN=Kdm1a PE=1 SV=1;>tr|A3KG93|A3KG93_MOUSE Lysine-specific histone demethylase 1A OS=Mus musculus GN=Kdm1a PE=4 SV=1;>sp|Q6ZQ88|KDM1A_MOUSE Lysine-specific histone de	5	20	20	20	1	13	11	12	2	8	6	11	1	13	11	12	2	8	6	11	1	13	11	12	2	8	6	11	42	42	42	75.422	683	683;873;853;322;250	2.78	2	16	71
A3KGB4	A3KGB4	1	1	1	TBC1 domain family member 8B	Tbc1d8b	>sp|A3KGB4|TBC8B_MOUSE TBC1 domain family member 8B OS=Mus musculus GN=Tbc1d8b PE=2 SV=1	1	1	1	1	0	0	1	1	0	0	0	0	0	0	1	1	0	0	0	0	0	0	1	1	0	0	0	0	1.3	1.3	1.3	127.89	1114	1114	1	2
E9Q2Z4;J3QM43;A3KGL9;B7ZCQ3;F6W687;P09602	E9Q2Z4;J3QM43;A3KGL9;B7ZCQ3;F6W687;P09602	1;1;1;1;1;1	1;1;1;1;1;1	1;1;1;1;1;1	Non-histone chromosomal protein HMG-17	Gm16494;Gm6594;Hmgn2	>tr|E9Q2Z4|E9Q2Z4_MOUSE Protein Gm16494 OS=Mus musculus GN=Gm16494 PE=4 SV=1;>tr|J3QM43|J3QM43_MOUSE Uncharacterized protein OS=Mus musculus GN=Gm6594 PE=4 SV=1;>tr|A3KGL9|A3KGL9_MOUSE Non-histone chromosomal protein HMG-17 OS=Mus musculus GN=Hmgn2 PE=1 SV	6	1	1	1	0	1	0	0	0	1	0	0	0	1	0	0	0	1	0	0	0	1	0	0	0	1	0	0	17.2	17.2	17.2	9.3114	87	87;95;96;109;112;90	11.2
A3KGQ6;Q9D898	A3KGQ6;Q9D898	2;2	2;2	2;2	Actin-related protein 2/3 complex subunit 5;Actin-related protein 2/3 complex subunit 5-like protein	Arpc5l	>tr|A3KGQ6|A3KGQ6_MOUSE Actin-related protein 2/3 complex subunit 5 OS=Mus musculus GN=Arpc5l PE=3 SV=1;>sp|Q9D898|ARP5L_MOUSE Actin-related protein 2/3 complex subunit 5-like protein OS=Mus musculus GN=Arpc5l PE=1 SV=1	2	2	2	2	0	1	2	0	2	0	2	0	0	1	2	0	2	0	2	0	0	1	2	0	2	0	2	0	16.3	16.3	16.3	17.109	153	153;153	8.43
A3KGU5;E9Q447;P16546-2;A3KGU7;P16546;A3KGU9;A3KGU4	A3KGU5;E9Q447;P16546-2;A3KGU7;P16546	78;78;78;76;76;10;6	78;78;78;76;76;10;6	78;78;78;76;76;10;6	Spectrin alpha chain, non-erythrocytic 1	Sptan1	>tr|A3KGU5|A3KGU5_MOUSE Spectrin alpha chain, non-erythrocytic 1 OS=Mus musculus GN=Sptan1 PE=1 SV=1;>tr|E9Q447|E9Q447_MOUSE Spectrin alpha chain, non-erythrocytic 1 OS=Mus musculus GN=Sptan1 PE=1 SV=1;>sp|P16546-2|SPTN1_MOUSE Isoform 2 of Spectrin alpha c	7	78	78	78	1	66	0	1	2	57	3	1	1	66	0	1	2	57	3	1	1	66	0	1	2	57	3	1	39.5	39.5	39.5	282.89	2457	2457;2478;2452;2477;2472;477;136	2.12	6	149	29
A3KGW4;A3KGW6;A3KGW5	A3KGW4;A3KGW6;A3KGW5	1;1;1	1;1;1	1;1;1	Probable inactive glycosyltransferase 25 family member 3	Cercam	>tr|A3KGW4|A3KGW4_MOUSE Probable inactive glycosyltransferase 25 family member 3 (Fragment) OS=Mus musculus GN=Cercam PE=4 SV=4;>tr|A3KGW6|A3KGW6_MOUSE Probable inactive glycosyltransferase 25 family member 3 (Fragment) OS=Mus musculus GN=Cercam PE=4 SV=1;	3	1	1	1	0	0	1	0	0	0	0	0	0	0	1	0	0	0	0	0	0	0	1	0	0	0	0	0	15.4	15.4	15.4	10.809	91	91;159;592	3			1
A3RLD5;Q61597;P04344	A3RLD5;Q61597;P04344	1;1;1	1;1;1	1;1;1	Gamma-crystallin C;Gamma-crystallin B	Crygc;Crygb	>tr|A3RLD5|A3RLD5_MOUSE Gamma-crystallin C OS=Mus musculus GN=Crygc PE=2 SV=1;>sp|Q61597|CRGC_MOUSE Gamma-crystallin C OS=Mus musculus GN=Crygc PE=1 SV=3;>sp|P04344|CRGB_MOUSE Gamma-crystallin B OS=Mus musculus GN=Crygb PE=2 SV=4	3	1	1	1	0	0	1	1	0	0	0	0	0	0	1	1	0	0	0	0	0	0	1	1	0	0	0	0	10.3	10.3	10.3	21.045	175	175;174;175	7.33							2
A4Q9F1	A4Q9F1	1	1	1	Protein monoglycylase TTLL8	Ttll8	>sp|A4Q9F1|TTLL8_MOUSE Protein monoglycylase TTLL8 OS=Mus musculus GN=Ttll8 PE=1 SV=1	1	1	1	1	0	0	0	0	1	0	0	0	0	0	0	0	1	0	0	0	0	0	0	0	1	0	0	0	2	2	2	94.914	832	832	2.5		1	1
E0CY24;E0CXL4;B7ZNY3;F6S7Z1;G3XA13;A5D6P2;Q99NH2;F6UGU7;E0CX45;F6TSJ9;E0CXR8;E0CZE2;E0CZ83;Q99NH2-4;Q99NH2-2;E9PYJ2;Q99NH2-5;Q99NH2-3;Q4JJC0;F6URI7	E0CY24;E0CXL4;B7ZNY3;F6S7Z1;G3XA13;A5D6P2;Q99NH2;F6UGU7;E0CX45;F6TSJ9;E0CXR8;E0CZE2;E0CZ83;Q99NH2-4;Q99NH2-2;E9PYJ2;Q99NH2-5;Q99NH2-3	5;5;5;5;5;5;5;4;4;4;4;4;4;4;4;3;3;3;2;1	5;5;5;5;5;5;5;4;4;4;4;4;4;4;4;3;3;3;2;1	5;5;5;5;5;5;5;4;4;4;4;4;4;4;4;3;3;3;2;1	Partitioning defective 3 homolog	Pard3	>tr|E0CY24|E0CY24_MOUSE Partitioning defective 3 homolog OS=Mus musculus GN=Pard3 PE=1 SV=1;>tr|E0CXL4|E0CXL4_MOUSE Partitioning defective 3 homolog OS=Mus musculus GN=Pard3 PE=1 SV=1;>tr|B7ZNY3|B7ZNY3_MOUSE Pard3 protein OS=Mus musculus GN=Pard3 PE=2 SV=1	20	5	5	5	0	2	0	0	0	2	0	2	0	2	0	0	0	2	0	2	0	2	0	0	0	2	0	2	7.2	7.2	7.2	138.96	1247	1247;1289;1319;1324;1333;1334;1333;919;943;984;990;1024;1094;895;1029;741;606;744;422;269	2.33		4	2
A6BLY7	A6BLY7	2	1	1	Keratin, type I cytoskeletal 28	Krt28	>sp|A6BLY7|K1C28_MOUSE Keratin, type I cytoskeletal 28 OS=Mus musculus GN=Krt28 PE=1 SV=1	1	2	1	1	0	0	0	0	0	0	1	2	0	0	0	0	0	0	1	1	0	0	0	0	0	0	1	1	3.5	1.9	1.9	50.346	462	462	3.33	1			1	1
A6H5Y3	A6H5Y3	2	2	2	Methionine synthase	Mtr	>sp|A6H5Y3|METH_MOUSE Methionine synthase OS=Mus musculus GN=Mtr PE=2 SV=1	1	2	2	2	0	0	0	1	1	0	0	0	0	0	0	1	1	0	0	0	0	0	0	1	1	0	0	0	1.6	1.6	1.6	139.07	1253	1253	2.5		1	1
A6H611	A6H611	4	4	4	Mitochondrial intermediate peptidase	Mipep	>sp|A6H611|MIPEP_MOUSE Mitochondrial intermediate peptidase OS=Mus musculus GN=Mipep PE=2 SV=1	1	4	4	4	1	0	2	0	0	0	2	2	1	0	2	0	0	0	2	2	1	0	2	0	0	0	2	2	7.9	7.9	7.9	80.851	711	711	3.29			5	2
A6H630;A6H630-2	A6H630;A6H630-2	3;2	3;2	3;2	UPF0364 protein C6orf211 homolog		>sp|A6H630|CF211_MOUSE UPF0364 protein C6orf211 homolog OS=Mus musculus PE=2 SV=1;>sp|A6H630-2|CF211_MOUSE Isoform 2 of UPF0364 protein C6orf211 homolog OS=Mus musculus	2	3	3	3	0	1	0	0	0	0	0	2	0	1	0	0	0	0	0	2	0	1	0	0	0	0	0	2	5.2	5.2	5.2	50.548	439	439;208	5.33					2	1
F6SJC5;A6H6E9	F6SJC5;A6H6E9	1;1	1;1	1;1	Tetratricopeptide repeat protein 23-like	Ttc23l	>tr|F6SJC5|F6SJC5_MOUSE Tetratricopeptide repeat protein 23-like (Fragment) OS=Mus musculus GN=Ttc23l PE=4 SV=1;>sp|A6H6E9|TT23L_MOUSE Tetratricopeptide repeat protein 23-like OS=Mus musculus GN=Ttc23l PE=2 SV=1	2	1	1	1	0	1	1	0	0	1	1	0	0	1	1	0	0	1	1	0	0	1	1	0	0	1	1	0	4.5	4.5	4.5	19.796	179	179;458	1.4	3	2
D3Z1Z4;A6P3E4;Q7TSJ7;G3X8U9;Q91Y86	D3Z1Z4;A6P3E4;Q7TSJ7;G3X8U9;Q91Y86	3;3;3;3;3	3;3;3;3;3	2;2;2;2;2	Mitogen-activated protein kinase 8	Mapk8	>tr|D3Z1Z4|D3Z1Z4_MOUSE Mitogen-activated protein kinase 8 OS=Mus musculus GN=Mapk8 PE=1 SV=1;>tr|A6P3E4|A6P3E4_MOUSE Mitogen-activated protein kinase OS=Mus musculus GN=Mapk8 PE=2 SV=1;>tr|Q7TSJ7|Q7TSJ7_MOUSE Mitogen-activated protein kinase OS=Mus muscul	5	3	3	2	0	1	1	0	0	1	2	3	0	1	1	0	0	1	2	3	0	1	1	0	0	0	1	2	17.9	17.9	13	35.332	308	308;384;427;427;384	5.11				1	6	2
A6PW47;Q99K74-2;Q99K74;Q99K74-3	A6PW47;Q99K74-2;Q99K74;Q99K74-3	6;6;6;3	6;6;6;3	6;6;6;3	Mediator of RNA polymerase II transcription subunit 24	Med24	>tr|A6PW47|A6PW47_MOUSE Mediator of RNA polymerase II transcription subunit 24 OS=Mus musculus GN=Med24 PE=1 SV=1;>sp|Q99K74-2|MED24_MOUSE Isoform 2 of Mediator of RNA polymerase II transcription subunit 24 OS=Mus musculus GN=Med24;>sp|Q99K74|MED24_MOUSE M	4	6	6	6	0	6	4	3	0	3	2	2	0	6	4	3	0	3	2	2	0	6	4	3	0	3	2	2	9.3	9.3	9.3	111.86	1006	1006;956;987;758	3			21
A6PWD2-3;A6PWD2	A6PWD2-3;A6PWD2	1;1	1;1	1;1	Forkhead-associated domain-containing protein 1	Fhad1	>sp|A6PWD2-3|FHAD1_MOUSE Isoform 3 of Forkhead-associated domain-containing protein 1 OS=Mus musculus GN=Fhad1;>sp|A6PWD2|FHAD1_MOUSE Forkhead-associated domain-containing protein 1 OS=Mus musculus GN=Fhad1 PE=2 SV=1	2	1	1	1	0	0	1	0	0	0	0	0	0	0	1	0	0	0	0	0	0	0	1	0	0	0	0	0	4.5	4.5	4.5	52.482	463	463;1420	4				1
A6PWX1;Q8BG21	A6PWX1;Q8BG21	1;1	1;1	1;1	Calcium channel flower homolog	Cacfd1	>tr|A6PWX1|A6PWX1_MOUSE Calcium channel flower homolog OS=Mus musculus GN=Cacfd1 PE=4 SV=1;>sp|Q8BG21|FLOWR_MOUSE Calcium channel flower homolog OS=Mus musculus GN=Cacfd1 PE=2 SV=1	2	1	1	1	0	0	0	0	0	1	0	0	0	0	0	0	0	1	0	0	0	0	0	0	0	1	0	0	19.3	19.3	19.3	12.045	109	109;171	11
A6PWX9;Q9CWU6;A6PWX7;F6V305;A6PWX8;A6PWX5;D6RJ83;Q9CWU6-2	A6PWX9;Q9CWU6;A6PWX7;F6V305;A6PWX8;A6PWX5	4;4;3;3;3;2;1;1	4;4;3;3;3;2;1;1	4;4;3;3;3;2;1;1	Ubiquinol-cytochrome-c reductase complex assembly factor 1	Uqcc1	>tr|A6PWX9|A6PWX9_MOUSE Ubiquinol-cytochrome-c reductase complex assembly factor 1 OS=Mus musculus GN=Uqcc1 PE=4 SV=1;>sp|Q9CWU6|UQCC1_MOUSE Ubiquinol-cytochrome-c reductase complex assembly factor 1 OS=Mus musculus GN=Uqcc1 PE=2 SV=1;>tr|A6PWX7|A6PWX7_MOU	8	4	4	4	0	1	3	1	2	0	4	1	0	1	3	1	2	0	4	1	0	1	3	1	2	0	4	1	19.3	19.3	19.3	31.32	269	269;295;227;243;262;215;120;158	7.42							9
A6PWY4-2;A6PWY4;Z4YK23;A6PWY4-3	A6PWY4-2;A6PWY4	3;3;1;1	3;3;1;1	3;3;1;1	WD repeat-containing protein 76	Wdr76	>sp|A6PWY4-2|WDR76_MOUSE Isoform 2 of WD repeat-containing protein 76 OS=Mus musculus GN=Wdr76;>sp|A6PWY4|WDR76_MOUSE WD repeat-containing protein 76 OS=Mus musculus GN=Wdr76 PE=2 SV=1	4	3	3	3	0	2	2	2	0	0	2	1	0	2	2	2	0	0	2	1	0	2	2	2	0	0	2	1	8.6	8.6	8.6	57.96	524	524;622;320;418	4.2				8	2
A6X8Z5	A6X8Z5	1	1	1	Rho GTPase-activating protein 31	Arhgap31	>sp|A6X8Z5|RHG31_MOUSE Rho GTPase-activating protein 31 OS=Mus musculus GN=Arhgap31 PE=1 SV=1	1	1	1	1	0	1	0	0	0	1	0	0	0	1	0	0	0	1	0	0	0	1	0	0	0	1	0	0	1.3	1.3	1.3	155.27	1425	1425	4.5				1	1
E9Q5L2;E9PVD2;A6X935-2;A6X935	E9Q5L2;E9PVD2;A6X935-2;A6X935	5;5;5;5	5;5;5;5	5;5;5;5	Inter alpha-trypsin inhibitor, heavy chain 4	Itih4	>tr|E9Q5L2|E9Q5L2_MOUSE Inter alpha-trypsin inhibitor, heavy chain 4 OS=Mus musculus GN=Itih4 PE=4 SV=1;>tr|E9PVD2|E9PVD2_MOUSE Inter alpha-trypsin inhibitor, heavy chain 4 OS=Mus musculus GN=Itih4 PE=4 SV=1;>sp|A6X935-2|ITIH4_MOUSE Isoform 2 of Inter alph	4	5	5	5	5	0	0	0	3	0	0	0	5	0	0	0	3	0	0	0	5	0	0	0	3	0	0	0	8	8	8	102.82	925	925;941;903;942	5.73			1	2	3	6
A6ZI44;D3YV98	A6ZI44;D3YV98	29;15	1;1	1;1		Aldoa	>tr|A6ZI44|A6ZI44_MOUSE Fructose-bisphosphate aldolase OS=Mus musculus GN=Aldoa PE=2 SV=1;>tr|D3YV98|D3YV98_MOUSE Fructose-bisphosphate aldolase (Fragment) OS=Mus musculus GN=Aldoa PE=4 SV=1	2	29	1	1	13	22	5	15	15	22	13	13	0	1	0	0	0	0	0	0	0	1	0	0	0	0	0	0	78.5	4.8	4.8	45.12	418	418;193	8
A7NSI0	A7NSI0	2	2	2		Tspan13	>tr|A7NSI0|A7NSI0_MOUSE Tetraspanin-13 (Fragment) OS=Mus musculus GN=Tspan13 PE=4 SV=1	1	2	2	2	0	0	1	1	0	0	1	1	0	0	1	1	0	0	1	1	0	0	1	1	0	0	1	1	12	12	12	14.653	133	133	4			1	2	1
A8DUK4;E9Q223	A8DUK4;E9Q223	3;2	1;1	1;1		Hbbt1;Hbb-bs	>tr|A8DUK4|A8DUK4_MOUSE Beta-globin OS=Mus musculus GN=Hbbt1 PE=3 SV=1;>tr|E9Q223|E9Q223_MOUSE Protein Hbb-bs (Fragment) OS=Mus musculus GN=Hbb-bs PE=3 SV=1	2	3	1	1	2	1	0	0	1	2	0	0	1	0	0	0	0	0	0	0	1	0	0	0	0	0	0	0	21.8	8.8	8.8	15.748	147	147;103	3.11	2	3	1	1		1	1
A8R0V6	A8R0V6	1	1	1		Esp24	>tr|A8R0V6|A8R0V6_MOUSE Exocrine gland-secreting peptide 24 OS=Mus musculus GN=Esp24 PE=2 SV=1	1	1	1	1	1	0	0	0	0	0	0	0	1	0	0	0	0	0	0	0	1	0	0	0	0	0	0	0	38.2	38.2	38.2	7.738	68	68	3			1
A8Y5J3;Q9CWS4;D6RH69	A8Y5J3;Q9CWS4	3;3;1	3;3;1	3;3;1	Integrator complex subunit 11	Cpsf3l	>tr|A8Y5J3|A8Y5J3_MOUSE Integrator complex subunit 11 OS=Mus musculus GN=Cpsf3l PE=4 SV=1;>sp|Q9CWS4|INT11_MOUSE Integrator complex subunit 11 OS=Mus musculus GN=Cpsf3l PE=2 SV=1	3	3	3	3	0	0	3	3	1	1	2	2	0	0	3	3	1	1	2	2	0	0	3	3	1	1	2	2	6.9	6.9	6.9	65.42	578	578;600;94	3.53			8	6	1
A8Y5K6;Q9EST3;Q5NBZ4;Q9EST3-2	A8Y5K6;Q9EST3;Q5NBZ4;Q9EST3-2	2;2;1;1	2;2;1;1	2;2;1;1	Eukaryotic translation initiation factor 4E transporter	Eif4enif1	>tr|A8Y5K6|A8Y5K6_MOUSE Eukaryotic translation initiation factor 4E transporter OS=Mus musculus GN=Eif4enif1 PE=1 SV=2;>sp|Q9EST3|4ET_MOUSE Eukaryotic translation initiation factor 4E transporter OS=Mus musculus GN=Eif4enif1 PE=1 SV=2;>tr|Q5NBZ4|Q5NBZ4_MOU	4	2	2	2	0	2	0	0	0	1	0	1	0	2	0	0	0	1	0	1	0	2	0	0	0	1	0	1	5.6	5.6	5.6	87.881	808	808;983;239;959	2.75		1	3
A8Y5T6;Q8CFI5	A8Y5T6;Q8CFI5	1;1	1;1	1;1	Probable proline--tRNA ligase, mitochondrial	Pars2	>tr|A8Y5T6|A8Y5T6_MOUSE Probable proline--tRNA ligase, mitochondrial OS=Mus musculus GN=Pars2 PE=3 SV=1;>sp|Q8CFI5|SYPM_MOUSE Probable proline--tRNA ligase, mitochondrial OS=Mus musculus GN=Pars2 PE=2 SV=2	2	1	1	1	0	0	0	0	0	0	1	0	0	0	0	0	0	0	1	0	0	0	0	0	0	0	1	0	4.7	4.7	4.7	57.735	511	511;475	4				1
B0QZH9;Q8BSN5;Q8BSN5-3;Q8BSN5-2	B0QZH9;Q8BSN5;Q8BSN5-3;Q8BSN5-2	2;2;1;1	2;2;1;1	2;2;1;1	PHD finger protein 23	Phf23	>tr|B0QZH9|B0QZH9_MOUSE PHD finger protein 23 (Fragment) OS=Mus musculus GN=Phf23 PE=4 SV=1;>sp|Q8BSN5|PHF23_MOUSE PHD finger protein 23 OS=Mus musculus GN=Phf23 PE=2 SV=2;>sp|Q8BSN5-3|PHF23_MOUSE Isoform 3 of PHD finger protein 23 OS=Mus musculus GN=Phf23	4	2	2	2	0	2	1	1	0	0	0	1	0	2	1	1	0	0	0	1	0	2	1	1	0	0	0	1	13	13	13	20.871	193	193;401;271;334	4.4				3	2
B0QZL8;Q5NCI0-2;Q5NCI0	B0QZL8;Q5NCI0-2;Q5NCI0	1;1;1	1;1;1	1;1;1	Up-regulator of cell proliferation	Urgcp	>tr|B0QZL8|B0QZL8_MOUSE Up-regulator of cell proliferation (Fragment) OS=Mus musculus GN=Urgcp PE=4 SV=1;>sp|Q5NCI0-2|URGCP_MOUSE Isoform 2 of Up-regulator of cell proliferation OS=Mus musculus GN=Urgcp;>sp|Q5NCI0|URGCP_MOUSE Up-regulator of cell prolifera	3	1	1	1	0	0	1	0	0	0	0	0	0	0	1	0	0	0	0	0	0	0	1	0	0	0	0	0	15	15	15	11.455	100	100;883;926	4				1
B0QZN5;P63044	B0QZN5;P63044	4;4	2;2	2;2	Vesicle-associated membrane protein 2	Vamp2	>tr|B0QZN5|B0QZN5_MOUSE Vesicle-associated membrane protein 2 OS=Mus musculus GN=Vamp2 PE=4 SV=1;>sp|P63044|VAMP2_MOUSE Vesicle-associated membrane protein 2 OS=Mus musculus GN=Vamp2 PE=1 SV=2	2	4	2	2	0	2	0	0	0	4	0	0	0	0	0	0	0	2	0	0	0	0	0	0	0	2	0	0	25.2	10.4	10.4	17.862	163	163;116	12
B0V2M3;Q99PP2;B8JJA0;Q99PP2-2	B0V2M3;Q99PP2	15;14;6;5	15;14;6;5	15;14;6;5	Zinc finger protein 318	Zfp318;Znf318	>tr|B0V2M3|B0V2M3_MOUSE Zinc finger protein 318 OS=Mus musculus GN=Zfp318 PE=4 SV=1;>sp|Q99PP2|ZN318_MOUSE Zinc finger protein 318 (Fragment) OS=Mus musculus GN=Znf318 PE=1 SV=2	4	15	15	15	0	0	9	12	0	0	10	5	0	0	9	12	0	0	10	5	0	0	9	12	0	0	10	5	9.1	9.1	9.1	246.32	2237	2237;2064;1154;981	1.06	34	2
B0V2V8;Q3UH70;Q9ESU6-2;Q9ESU6;B0V2V6;D6RGP2	B0V2V8;Q3UH70;Q9ESU6-2;Q9ESU6;B0V2V6	9;9;9;9;6;1	9;9;9;9;6;1	7;7;7;7;5;1	Bromodomain-containing protein 4	Brd4	>tr|B0V2V8|B0V2V8_MOUSE Bromodomain-containing protein 4 OS=Mus musculus GN=Brd4 PE=1 SV=1;>tr|Q3UH70|Q3UH70_MOUSE Bromodomain-containing protein 4 OS=Mus musculus GN=Brd4 PE=2 SV=1;>sp|Q9ESU6-2|BRD4_MOUSE Isoform 2 of Bromodomain-containing protein 4 OS=M	6	9	9	7	0	6	1	0	0	8	0	2	0	6	1	0	0	8	0	2	0	5	0	0	0	6	0	1	18.1	18.1	15.2	83.334	745	745;1401;723;1400;557;146	2.17		20	4
B1APT1;Q9CZJ0;B1AX06;E9PYE1;E9Q0C0;E9PWC1;Q91ZG2	B1APT1;Q9CZJ0	5;5;1;1;1;1;1	5;5;1;1;1;1;1	5;5;1;1;1;1;1	Metallophosphoesterase MPPED2	Mpped2	>tr|B1APT1|B1APT1_MOUSE Metallophosphoesterase MPPED2 (Fragment) OS=Mus musculus GN=Mpped2 PE=4 SV=1;>sp|Q9CZJ0|MPPD2_MOUSE Metallophosphoesterase MPPED2 OS=Mus musculus GN=Mpped2 PE=2 SV=1	7	5	5	5	0	0	1	2	0	0	3	0	0	0	1	2	0	0	3	0	0	0	1	2	0	0	3	0	33.9	33.9	33.9	32.191	283	283;294;67;152;168;203;326	6						6
B1AQD9;Q9Z2R6;B1AQD7	B1AQD9;Q9Z2R6	7;7;3	6;6;2	6;6;2	Protein unc-119 homolog A	Unc119	>tr|B1AQD9|B1AQD9_MOUSE Protein unc-119 homolog A OS=Mus musculus GN=Unc119 PE=1 SV=1;>sp|Q9Z2R6|U119A_MOUSE Protein unc-119 homolog A OS=Mus musculus GN=Unc119 PE=1 SV=1	3	7	6	6	1	1	6	3	2	1	6	2	0	0	5	2	1	1	5	1	0	0	5	2	1	1	5	1	40.5	37	37	29.217	262	262;240;175	6.29						13	3
B1AQF4;Q9D7X3;H3BKL8;Q3V2Y9;H3BKD1	B1AQF4;Q9D7X3;H3BKL8;Q3V2Y9	4;4;3;2;1	4;4;3;2;1	4;4;3;2;1	Dual specificity protein phosphatase 3	Dusp3	>tr|B1AQF4|B1AQF4_MOUSE Dual-specificity protein phosphatase 3 OS=Mus musculus GN=Dusp3 PE=4 SV=1;>sp|Q9D7X3|DUS3_MOUSE Dual specificity protein phosphatase 3 OS=Mus musculus GN=Dusp3 PE=1 SV=1;>tr|H3BKL8|H3BKL8_MOUSE Dual-specificity protein phosphatase 3	5	4	4	4	1	2	3	4	2	0	3	0	1	2	3	4	2	0	3	0	1	2	3	4	2	0	3	0	26.7	26.7	26.7	23.223	210	210;185;145;117;118	8.05							5
B1AQH0;P61809	B1AQH0;P61809	1;1	1;1	1;1	Cyclin-dependent kinase 5 activator 1;Cyclin-dependent kinase 5 activator 1, p35;Cyclin-dependent kinase 5 activator 1, p25	Cdk5r1	>tr|B1AQH0|B1AQH0_MOUSE Cyclin-dependent kinase 5 activator 1 (Fragment) OS=Mus musculus GN=Cdk5r1 PE=4 SV=1;>sp|P61809|CD5R1_MOUSE Cyclin-dependent kinase 5 activator 1 OS=Mus musculus GN=Cdk5r1 PE=1 SV=1	2	1	1	1	0	0	0	0	1	0	0	0	0	0	0	0	1	0	0	0	0	0	0	0	1	0	0	0	14.5	14.5	14.5	14.532	138	138;307	2		1
D6RDB5;F8VQ11;B1AQY2;Q69ZH9	D6RDB5;F8VQ11;B1AQY2;Q69ZH9	2;2;2;2	2;2;2;2	2;2;2;2	Rho GTPase-activating protein 23	Arhgap23	>tr|D6RDB5|D6RDB5_MOUSE Rho GTPase-activating protein 23 OS=Mus musculus GN=Arhgap23 PE=4 SV=1;>tr|F8VQ11|F8VQ11_MOUSE Rho GTPase-activating protein 23 OS=Mus musculus GN=Arhgap23 PE=4 SV=1;>tr|B1AQY2|B1AQY2_MOUSE Rho GTPase-activating protein 23 OS=Mus mu	4	2	2	2	0	1	1	0	0	1	0	0	0	1	1	0	0	1	0	0	0	1	1	0	0	1	0	0	4.6	4.6	4.6	70.284	634	634;1277;1488;1483	1.67	1	2
B7ZC46;B1AQY9;B1AQZ0;Q8CHH9;Q8CHH9-2;E0CYM4	B7ZC46;B1AQY9;B1AQZ0;Q8CHH9;Q8CHH9-2	5;5;5;5;5;1	4;4;4;4;4;1	4;4;4;4;4;1	Septin-8	2008-09-01	>tr|B7ZC46|B7ZC46_MOUSE Septin-8 OS=Mus musculus GN=Sept8 PE=1 SV=1;>tr|B1AQY9|B1AQY9_MOUSE Septin-8 OS=Mus musculus GN=Sept8 PE=1 SV=1;>tr|B1AQZ0|B1AQZ0_MOUSE Septin-8 OS=Mus musculus GN=Sept8 PE=1 SV=1;>sp|Q8CHH9|SEPT8_MOUSE Septin-8 OS=Mus musculus GN=S	6	5	4	4	0	1	1	0	0	2	2	0	0	1	1	0	0	1	2	0	0	1	1	0	0	1	2	0	18.4	15.2	15.2	50.895	440	440;442;484;429;430;51	4.6				3	1	1
F7C528;E9Q614;B1AR17	F7C528;E9Q614;B1AR17	16;16;16	1;1;1	1;1;1		Chd3	>tr|F7C528|F7C528_MOUSE Protein Chd3 (Fragment) OS=Mus musculus GN=Chd3 PE=4 SV=1;>tr|E9Q614|E9Q614_MOUSE Protein Chd3 OS=Mus musculus GN=Chd3 PE=4 SV=1;>tr|B1AR17|B1AR17_MOUSE Protein Chd3 OS=Mus musculus GN=Chd3 PE=4 SV=1	3	16	1	1	0	7	11	15	1	6	11	12	0	0	0	0	0	0	1	0	0	0	0	0	0	0	1	0	9.3	0.7	0.7	213.92	1886	1886;2021;2055	1	1
B1AR51;F7DC70	B1AR51;F7DC70	2;1	2;1	2;1		Dnah9	>tr|B1AR51|B1AR51_MOUSE Dynein, axonemal, heavy chain 9 OS=Mus musculus GN=Dnah9 PE=4 SV=1;>tr|F7DC70|F7DC70_MOUSE Protein Dnah9 (Fragment) OS=Mus musculus GN=Dnah9 PE=4 SV=1	2	2	2	2	0	0	0	1	0	0	1	1	0	0	0	1	0	0	1	1	0	0	0	1	0	0	1	1	0.8	0.8	0.8	512.36	4484	4484;1958	5				1	1	1
B1AR74;B1AR76;F7CPM1;F7C0F2;Q0VF62;Q8CCN5;Q8CCN5-2	B1AR74;B1AR76;F7CPM1;F7C0F2;Q0VF62;Q8CCN5	4;3;3;3;3;3;1	4;3;3;3;3;3;1	4;3;3;3;3;3;1	Breast carcinoma-amplified sequence 3 homolog	Bcas3	>tr|B1AR74|B1AR74_MOUSE Breast carcinoma-amplified sequence 3 homolog OS=Mus musculus GN=Bcas3 PE=4 SV=1;>tr|B1AR76|B1AR76_MOUSE Breast carcinoma-amplified sequence 3 homolog (Fragment) OS=Mus musculus GN=Bcas3 PE=1 SV=1;>tr|F7CPM1|F7CPM1_MOUSE Breast carc	7	4	4	4	0	0	0	2	0	1	0	2	0	0	0	2	0	1	0	2	0	0	0	2	0	1	0	2	6.8	6.8	6.8	102.77	943	943;458;477;693;913;928;527	2.6	1		4
B1ARB3;Q08481-4;Q08481;Q08481-2;Q08481-3	B1ARB3;Q08481-4;Q08481;Q08481-2;Q08481-3	2;2;2;1;1	2;2;2;1;1	1;1;1;1;1	Platelet endothelial cell adhesion molecule	Pecam1	>tr|B1ARB3|B1ARB3_MOUSE Platelet endothelial cell adhesion molecule OS=Mus musculus GN=Pecam1 PE=4 SV=1;>sp|Q08481-4|PECA1_MOUSE Isoform 4 of Platelet endothelial cell adhesion molecule OS=Mus musculus GN=Pecam1;>sp|Q08481|PECA1_MOUSE Platelet endothelial	5	2	2	1	0	0	1	0	0	0	1	0	0	0	1	0	0	0	1	0	0	0	1	0	0	0	1	0	3.1	3.1	1.8	81.917	732	732;626;727;697;716	7							2
B1AS46;Q9CWL2-2;Q9CWL2;B1AS48	B1AS46;Q9CWL2-2;Q9CWL2;B1AS48	7;7;7;4	7;7;7;4	7;7;7;4	Zinc finger protein castor homolog 1	Casz1	>tr|B1AS46|B1AS46_MOUSE Zinc finger protein castor homolog 1 OS=Mus musculus GN=Casz1 PE=4 SV=1;>sp|Q9CWL2-2|CASZ1_MOUSE Isoform 2 of Zinc finger protein castor homolog 1 OS=Mus musculus GN=Casz1;>sp|Q9CWL2|CASZ1_MOUSE Zinc finger protein castor homolog 1	4	7	7	7	0	0	5	4	0	2	2	1	0	0	5	4	0	2	2	1	0	0	5	4	0	2	2	1	6.6	6.6	6.6	191.28	1762	1762;1166;1761;702	1.2	12	3
E9QA68;B1ASA5	E9QA68;B1ASA5	2;2	2;2	2;2		Zfp362	>tr|E9QA68|E9QA68_MOUSE Protein Zfp362 (Fragment) OS=Mus musculus GN=Zfp362 PE=4 SV=1;>tr|B1ASA5|B1ASA5_MOUSE Protein Zfp362 OS=Mus musculus GN=Zfp362 PE=2 SV=1	2	2	2	2	0	1	1	1	0	0	0	0	0	1	1	1	0	0	0	0	0	1	1	1	0	0	0	0	9.5	9.5	9.5	39.998	367	367;418	4.75				2	1	1
B2FDE4;B1ASN7	B2FDE4;B1ASN7	1;1	1;1	1;1		Efcab3	>tr|B2FDE4|B2FDE4_MOUSE EF-hand calcium-binding domain-containing protein 3 (Fragment) OS=Mus musculus GN=Efcab3 PE=4 SV=1;>tr|B1ASN7|B1ASN7_MOUSE EF-hand calcium-binding domain-containing protein 3 (Fragment) OS=Mus musculus GN=Efcab3 PE=4 SV=2	2	1	1	1	0	0	1	0	0	0	0	0	0	0	1	0	0	0	0	0	0	0	1	0	0	0	0	0	13.9	13.9	13.9	16.371	144	144;359	1	1
Q9D186;B1ASQ2;Q9DCZ4	Q9D186;B1ASQ2;Q9DCZ4	4;4;4	4;4;4	4;4;4	Apolipoprotein O	Apoo	>tr|Q9D186|Q9D186_MOUSE Apolipoprotein O OS=Mus musculus GN=Apoo PE=2 SV=1;>tr|B1ASQ2|B1ASQ2_MOUSE Apolipoprotein O OS=Mus musculus GN=Apoo PE=4 SV=1;>sp|Q9DCZ4|APOO_MOUSE Apolipoprotein O OS=Mus musculus GN=Apoo PE=2 SV=1	3	4	4	4	0	1	0	0	4	1	3	0	0	1	0	0	4	1	3	0	0	1	0	0	4	1	3	0	37.2	37.2	37.2	18.798	164	164;198;212	8.67
B1ASU9;O55047-3;O55047	B1ASU9;O55047-3;O55047	2;2;2	1;1;1	1;1;1	Serine/threonine-protein kinase tousled-like 2	Tlk2	>tr|B1ASU9|B1ASU9_MOUSE Serine/threonine-protein kinase tousled-like 2 OS=Mus musculus GN=Tlk2 PE=4 SV=1;>sp|O55047-3|TLK2_MOUSE Isoform 3 of Serine/threonine-protein kinase tousled-like 2 OS=Mus musculus GN=Tlk2;>sp|O55047|TLK2_MOUSE Serine/threonine-prot	3	2	1	1	0	0	0	1	0	1	0	1	0	0	0	0	0	1	0	0	0	0	0	0	0	1	0	0	6.1	3.5	3.5	85.341	750	750;602;718	4				1
B1ASW5;Q5NCF2;B1ASW6	B1ASW5;Q5NCF2;B1ASW6	2;2;1	2;2;1	2;2;1	Trafficking protein particle complex subunit 1	Trappc1	>tr|B1ASW5|B1ASW5_MOUSE Trafficking protein particle complex 1, isoform CRA_a OS=Mus musculus GN=Trappc1 PE=4 SV=1;>sp|Q5NCF2|TPPC1_MOUSE Trafficking protein particle complex subunit 1 OS=Mus musculus GN=Trappc1 PE=1 SV=1;>tr|B1ASW6|B1ASW6_MOUSE Traffickin	3	2	2	2	0	0	1	0	0	2	0	0	0	0	1	0	0	2	0	0	0	0	1	0	0	2	0	0	21.5	21.5	21.5	15.752	135	135;145;165	10.7
B1ASZ3;Q64516-1;Q64516-2;Q64516;Q9WU65;Q8C635	B1ASZ3;Q64516-1;Q64516-2;Q64516	5;5;5;5;2;1	5;5;5;5;2;1	5;5;5;5;2;1	Glycerol kinase	Gyk;Gk	>tr|B1ASZ3|B1ASZ3_MOUSE Glycerol kinase OS=Mus musculus GN=Gyk PE=3 SV=1;>sp|Q64516-1|GLPK_MOUSE Isoform 1 of Glycerol kinase OS=Mus musculus GN=Gk;>sp|Q64516-2|GLPK_MOUSE Isoform 2 of Glycerol kinase OS=Mus musculus GN=Gk;>sp|Q64516|GLPK_MOUSE Glycerol ki	6	5	5	5	0	4	0	1	0	0	1	2	0	4	0	1	0	0	1	2	0	4	0	1	0	0	1	2	12.9	12.9	12.9	59.832	552	552;524;553;559;554;549	4.5				4	4
B1AT82;Q9D0M1;B1AT84;B1AT83	B1AT82;Q9D0M1;B1AT84	12;12;6;3	12;12;6;3	11;11;6;3	Phosphoribosyl pyrophosphate synthase-associated protein 1	Prpsap1	>tr|B1AT82|B1AT82_MOUSE MCG6846, isoform CRA_c OS=Mus musculus GN=Prpsap1 PE=4 SV=1;>sp|Q9D0M1|KPRA_MOUSE Phosphoribosyl pyrophosphate synthase-associated protein 1 OS=Mus musculus GN=Prpsap1 PE=1 SV=1;>tr|B1AT84|B1AT84_MOUSE Phosphoribosyl pyrophosphate s	4	12	12	11	5	11	0	6	4	6	7	7	5	11	0	6	4	6	7	7	4	10	0	5	3	5	6	6	42.1	42.1	38.4	42.467	385	385;356;175;195	5.8					33	1	22
B1AT92;Q60631-2;Q60631	B1AT92;Q60631-2;Q60631	1;1;1	1;1;1	1;1;1	Growth factor receptor-bound protein 2	Grb2	>tr|B1AT92|B1AT92_MOUSE Growth factor receptor-bound protein 2 OS=Mus musculus GN=Grb2 PE=4 SV=1;>sp|Q60631-2|GRB2_MOUSE Isoform 2 of Growth factor receptor-bound protein 2 OS=Mus musculus GN=Grb2;>sp|Q60631|GRB2_MOUSE Growth factor receptor-bound protein	3	1	1	1	0	0	0	0	1	0	1	0	0	0	0	0	1	0	1	0	0	0	0	0	1	0	1	0	5.9	5.9	5.9	23.587	203	203;176;217	7							2
B7ZC94;B1ATC3;Q3UHC0	B7ZC94;B1ATC3;Q3UHC0	6;6;6	6;6;6	5;5;5	Trinucleotide repeat-containing gene 6C protein	Tnrc6c	>tr|B7ZC94|B7ZC94_MOUSE Trinucleotide repeat-containing gene 6C protein (Fragment) OS=Mus musculus GN=Tnrc6c PE=1 SV=1;>tr|B1ATC3|B1ATC3_MOUSE Trinucleotide repeat-containing gene 6C protein OS=Mus musculus GN=Tnrc6c PE=4 SV=1;>sp|Q3UHC0|TNR6C_MOUSE Trinuc	3	6	6	5	2	0	2	3	3	0	0	2	2	0	2	3	3	0	0	2	2	0	1	2	3	0	0	1	5.5	5.5	4.8	180.23	1732	1732;1900;1690	2.17		10	2
B1AV77;B1ATI0;P47740;P47739	B1AV77;B1ATI0;P47740	10;10;10;1	10;10;10;1	10;10;10;1	Aldehyde dehydrogenase;Fatty aldehyde dehydrogenase	Aldh3a2	>tr|B1AV77|B1AV77_MOUSE Aldehyde dehydrogenase OS=Mus musculus GN=Aldh3a2 PE=3 SV=1;>tr|B1ATI0|B1ATI0_MOUSE Aldehyde dehydrogenase OS=Mus musculus GN=Aldh3a2 PE=3 SV=1;>sp|P47740|AL3A2_MOUSE Fatty aldehyde dehydrogenase OS=Mus musculus GN=Aldh3a2 PE=2 SV=2	4	10	10	10	0	9	2	0	0	2	3	0	0	9	2	0	0	2	3	0	0	9	2	0	0	2	3	0	25.3	25.3	25.3	54.33	487	487;532;484;453	5.33				6		12
B1ATP7;Q80Y81-2;Q80Y81;B1ATP9	B1ATP7;Q80Y81-2;Q80Y81	8;8;8;2	8;8;8;2	8;8;8;2	Zinc phosphodiesterase ELAC protein 2	Elac2	>tr|B1ATP7|B1ATP7_MOUSE Zinc phosphodiesterase ELAC protein 2 OS=Mus musculus GN=Elac2 PE=1 SV=1;>sp|Q80Y81-2|RNZ2_MOUSE Isoform 2 of Zinc phosphodiesterase ELAC protein 2 OS=Mus musculus GN=Elac2;>sp|Q80Y81|RNZ2_MOUSE Zinc phosphodiesterase ELAC protein 2	4	8	8	8	1	1	3	4	1	4	5	4	1	1	3	4	1	4	5	4	1	1	3	4	1	4	5	4	17.6	17.6	17.6	91.946	823	823;824;831;207	3	1	1	20	3
B1ATU5;Q8C2P3	B1ATU5;Q8C2P3	1;1	1;1	1;1	tRNA-dihydrouridine(16/17) synthase [NAD(P)(+)]-like	Dus1l	>tr|B1ATU5|B1ATU5_MOUSE tRNA-dihydrouridine(16/17) synthase [NAD(P)(+)]-like OS=Mus musculus GN=Dus1l PE=4 SV=1;>sp|Q8C2P3|DUS1L_MOUSE tRNA-dihydrouridine(16/17) synthase [NAD(P)(+)]-like OS=Mus musculus GN=Dus1l PE=2 SV=1	2	1	1	1	0	0	1	1	0	0	0	0	0	0	1	1	0	0	0	0	0	0	1	1	0	0	0	0	3.3	3.3	3.3	54.164	482	482;475	4				3
B1ATZ0;B1ATZ1;Q3UMA3;Q99LI8	B1ATZ0;B1ATZ1;Q3UMA3;Q99LI8	2;2;2;2	2;2;2;2	2;2;2;2	Hepatocyte growth factor-regulated tyrosine kinase substrate	Hgs	>tr|B1ATZ0|B1ATZ0_MOUSE Hepatocyte growth factor-regulated tyrosine kinase substrate OS=Mus musculus GN=Hgs PE=1 SV=1;>tr|B1ATZ1|B1ATZ1_MOUSE Hepatocyte growth factor-regulated tyrosine kinase substrate OS=Mus musculus GN=Hgs PE=1 SV=1;>tr|Q3UMA3|Q3UMA3_MO	4	2	2	2	0	1	1	1	1	1	2	2	0	1	1	1	1	1	2	2	0	1	1	1	1	1	2	2	5.7	5.7	5.7	85.778	766	766;767;776;775	3.1			9	1
B1AU25;Q9Z0X1	B1AU25;Q9Z0X1	27;27	27;27	27;27	Apoptosis-inducing factor 1, mitochondrial	Aifm1	>tr|B1AU25|B1AU25_MOUSE Apoptosis-inducing factor 1, mitochondrial OS=Mus musculus GN=Aifm1 PE=1 SV=1;>sp|Q9Z0X1|AIFM1_MOUSE Apoptosis-inducing factor 1, mitochondrial OS=Mus musculus GN=Aifm1 PE=1 SV=1	2	27	27	27	2	19	5	15	7	17	7	10	2	19	5	15	7	17	7	10	2	19	5	15	7	17	7	10	49.5	49.5	49.5	66.113	608	608;612	4.29	1		13	38	44
F6Y3R0;B1AU43	F6Y3R0;B1AU43	1;1	1;1	1;1		Cdkl3	>tr|F6Y3R0|F6Y3R0_MOUSE Cyclin-dependent kinase-like 3 (Fragment) OS=Mus musculus GN=Cdkl3 PE=4 SV=1;>tr|B1AU43|B1AU43_MOUSE Cyclin-dependent kinase-like 3 OS=Mus musculus GN=Cdkl3 PE=4 SV=1	2	1	1	1	0	0	1	0	0	0	0	0	0	0	1	0	0	0	0	0	0	0	1	0	0	0	0	0	32.6	32.6	32.6	10.168	92	92;610	5					1
B1AU74;Q9CWP6-2;Q9CWP6-3;Q9CWP6;Q9CWP6-4	B1AU74;Q9CWP6-2;Q9CWP6-3;Q9CWP6;Q9CWP6-4	3;3;3;3;2	3;3;3;3;2	3;3;3;3;2	Motile sperm domain-containing protein 2	Mospd2	>tr|B1AU74|B1AU74_MOUSE Motile sperm domain-containing protein 2 OS=Mus musculus GN=Mospd2 PE=4 SV=1;>sp|Q9CWP6-2|MSPD2_MOUSE Isoform 2 of Motile sperm domain-containing protein 2 OS=Mus musculus GN=Mospd2;>sp|Q9CWP6-3|MSPD2_MOUSE Isoform 3 of Motile sperm	5	3	3	3	0	3	0	0	0	0	0	0	0	3	0	0	0	0	0	0	0	3	0	0	0	0	0	0	6.6	6.6	6.6	59.81	518	518;481;486;518;164	5					3
B1AU75;Q99MD9;B1AU76;Q99MD9-2	B1AU75;Q99MD9;B1AU76	28;28;17;13	28;28;17;13	28;28;17;13	Nuclear autoantigenic sperm protein	Nasp	>tr|B1AU75|B1AU75_MOUSE Nuclear autoantigenic sperm protein OS=Mus musculus GN=Nasp PE=4 SV=1;>sp|Q99MD9|NASP_MOUSE Nuclear autoantigenic sperm protein OS=Mus musculus GN=Nasp PE=1 SV=2;>tr|B1AU76|B1AU76_MOUSE Nuclear autoantigenic sperm protein OS=Mus mus	4	28	28	28	1	26	1	1	6	22	1	6	1	26	1	1	6	22	1	6	1	26	1	1	6	22	1	6	49.4	49.4	49.4	84.012	773	773;773;448;421	3.49		11	93	15	36
B1AUN2;B1AUN3;Q3UKV0	B1AUN2;B1AUN3;Q3UKV0	12;10;10	12;10;10	12;10;10		Eif2b3	>tr|B1AUN2|B1AUN2_MOUSE MCG14442 OS=Mus musculus GN=Eif2b3 PE=4 SV=1;>tr|B1AUN3|B1AUN3_MOUSE Protein Eif2b3 OS=Mus musculus GN=Eif2b3 PE=4 SV=1;>tr|Q3UKV0|Q3UKV0_MOUSE Protein Eif2b3 OS=Mus musculus GN=Eif2b3 PE=2 SV=1	3	12	12	12	0	8	6	7	0	7	6	7	0	8	6	7	0	7	6	7	0	8	6	7	0	7	6	7	29.2	29.2	29.2	50.488	452	452;401;445	4.39				33	21
G3UYM2;G3UXR9;G8JL47;B1AUR6-2;B1AUR6	G3UYM2;G3UXR9;G8JL47;B1AUR6-2;B1AUR6	1;1;1;1;1	1;1;1;1;1	1;1;1;1;1	Protein MMS22-like	Mms22l	>tr|G3UYM2|G3UYM2_MOUSE Protein MMS22-like (Fragment) OS=Mus musculus GN=Mms22l PE=4 SV=1;>tr|G3UXR9|G3UXR9_MOUSE Protein MMS22-like (Fragment) OS=Mus musculus GN=Mms22l PE=4 SV=1;>tr|G8JL47|G8JL47_MOUSE Protein MMS22-like OS=Mus musculus GN=Mms22l PE=4 SV	5	1	1	1	0	0	1	0	0	0	0	0	0	0	1	0	0	0	0	0	0	0	1	0	0	0	0	0	11.9	11.9	11.9	11.31	101	101;734;1198;963;1238	2		1
B1AUX2;Q61191;F6SJS2	B1AUX2;Q61191	22;22;4	22;22;4	22;22;4	Host cell factor 1;HCF N-terminal chain 1;HCF N-terminal chain 2;HCF N-terminal chain 3;HCF N-terminal chain 4;HCF N-terminal chain 5;HCF N-terminal chain 6;HCF C-terminal chain 1;HCF C-terminal chain 2;HCF C-terminal chain 3;HCF C-terminal chain 4;HCF C-terminal chain 5;HCF C-terminal chain 6	Hcfc1	>tr|B1AUX2|B1AUX2_MOUSE Host cell factor 1 OS=Mus musculus GN=Hcfc1 PE=1 SV=1;>sp|Q61191|HCFC1_MOUSE Host cell factor 1 OS=Mus musculus GN=Hcfc1 PE=1 SV=2	3	22	22	22	0	16	7	7	1	16	7	7	0	16	7	7	1	16	7	7	0	16	7	7	1	16	7	7	15.7	15.7	15.7	215.05	2090	2090;2045;612	2.3	17	37	40	3
B1AUY7;Q9QY36;B1AUY8;B1AUY9;B1AUZ1;Q3V4D5	B1AUY7;Q9QY36;B1AUY8;B1AUY9;B1AUZ1;Q3V4D5	9;9;8;5;5;5	9;9;8;5;5;5	6;6;5;2;2;2	N-alpha-acetyltransferase 10	Naa10	>tr|B1AUY7|B1AUY7_MOUSE N-alpha-acetyltransferase 10 OS=Mus musculus GN=Naa10 PE=4 SV=1;>sp|Q9QY36|NAA10_MOUSE N-alpha-acetyltransferase 10 OS=Mus musculus GN=Naa10 PE=1 SV=1;>tr|B1AUY8|B1AUY8_MOUSE N-alpha-acetyltransferase 10 OS=Mus musculus GN=Naa10 PE=	6	9	9	6	1	4	5	3	1	0	6	2	1	4	5	3	1	0	6	2	1	2	4	2	1	0	5	1	57.9	57.9	38.6	26.318	233	233;235;220;170;206;225	6.9						16	16
B1AV75;Q3UJP5	B1AV75;Q3UJP5	2;2	2;2	2;2	Protein C8orf37 homolog	2610301B20Rik	>tr|B1AV75|B1AV75_MOUSE Protein 2610301B20Rik OS=Mus musculus GN=2610301B20Rik PE=4 SV=1;>sp|Q3UJP5|CH037_MOUSE Protein C8orf37 homolog OS=Mus musculus PE=1 SV=1	2	2	2	2	0	1	2	2	0	0	1	2	0	1	2	2	0	0	1	2	0	1	2	2	0	0	1	2	13.8	13.8	13.8	23.935	210	210;209	6.92						3	8
B1AVH7	B1AVH7	2	2	2	TBC1 domain family member 2A	Tbc1d2	>sp|B1AVH7|TBD2A_MOUSE TBC1 domain family member 2A OS=Mus musculus GN=Tbc1d2 PE=2 SV=1	1	2	2	2	1	0	2	1	0	1	1	1	1	0	2	1	0	1	1	1	1	0	2	1	0	1	1	1	3.8	3.8	3.8	104.26	922	922	4.12		3	1	1	1		1
B1AW75;Q3TEX6;B1AW74;Q5XJY6	B1AW75;Q3TEX6;B1AW74;Q5XJY6	1;1;1;1	1;1;1;1	1;1;1;1	Fanconi anemia group B protein homolog	Fancb	>tr|B1AW75|B1AW75_MOUSE Fanconi anemia group B protein homolog OS=Mus musculus GN=Fancb PE=4 SV=1;>tr|Q3TEX6|Q3TEX6_MOUSE Fanconi anemia group B protein homolog OS=Mus musculus GN=Fancb PE=2 SV=1;>tr|B1AW74|B1AW74_MOUSE Fanconi anemia group B protein homol	4	1	1	1	0	0	0	0	0	0	0	1	0	0	0	0	0	0	0	1	0	0	0	0	0	0	0	1	1.7	1.7	1.7	81.782	715	715;853;862;703	2		1
B1AWE0;Q6PFA2;B1AWE1;B1AWD8;B1AWD9;O08585	B1AWE0;Q6PFA2;B1AWE1;B1AWD8;B1AWD9;O08585	7;7;4;4;4;4	7;7;4;4;4;4	7;7;4;4;4;4	Clathrin light chain A	Clta	>tr|B1AWE0|B1AWE0_MOUSE Clathrin light chain A OS=Mus musculus GN=Clta PE=1 SV=1;>tr|Q6PFA2|Q6PFA2_MOUSE Clathrin light chain A OS=Mus musculus GN=Clta PE=2 SV=1;>tr|B1AWE1|B1AWE1_MOUSE Clathrin light chain A OS=Mus musculus GN=Clta PE=1 SV=1;>tr|B1AWD8|B1	6	7	7	7	0	6	0	0	2	4	1	1	0	6	0	0	2	4	1	1	0	6	0	0	2	4	1	1	36.1	36.1	36.1	23.478	216	216;218;230;236;248;235	7.95						3	1
Q3TYM2;B1AWK4;P97367-3;P97367-2;P97367-4;P97367;P97368-2;P97368;Q148B2	Q3TYM2;B1AWK4;P97367-3;P97367-2;P97367-4;P97367	9;9;9;9;9;9;3;3;1	3;3;3;3;3;3;0;0;0	3;3;3;3;3;3;0;0;0	Homeobox protein Meis2	Meis2	>tr|Q3TYM2|Q3TYM2_MOUSE Homeobox protein Meis2 OS=Mus musculus GN=Meis2 PE=2 SV=1;>tr|B1AWK4|B1AWK4_MOUSE Homeobox protein Meis2 OS=Mus musculus GN=Meis2 PE=4 SV=1;>sp|P97367-3|MEIS2_MOUSE Isoform Meis2B of Homeobox protein Meis2 OS=Mus musculus GN=Meis2;>	9	9	3	3	0	6	0	5	1	2	2	7	0	1	0	1	0	0	1	3	0	1	0	1	0	0	1	3	34.1	13.2	13.2	42.966	393	393;400;394;401;470;477;361;378;313	4			3	4	1	1
B1AWL2	B1AWL2	85	85	33		Zfp462	>tr|B1AWL2|B1AWL2_MOUSE Protein Zfp462 OS=Mus musculus GN=Zfp462 PE=4 SV=1	1	85	85	33	32	4	79	67	5	4	68	44	32	4	79	67	5	4	68	44	14	2	31	27	3	2	26	21	42.4	42.4	18	282.71	2495	2495	1.86	415	153	25	3		5
B1AWL4	B1AWL4	54	1	1		Zfp462	>tr|B1AWL4|B1AWL4_MOUSE Protein Zfp462 OS=Mus musculus GN=Zfp462 PE=4 SV=1	1	54	1	1	18	2	50	42	2	2	44	24	0	0	1	1	0	0	1	1	0	0	1	1	0	0	1	1	45.1	1.2	1.2	160.7	1407	1407	1	7
B1AWL5	B1AWL5	55	3	2		Zfp462	>tr|B1AWL5|B1AWL5_MOUSE Protein Zfp462 OS=Mus musculus GN=Zfp462 PE=4 SV=1	1	55	3	2	19	2	50	43	2	2	44	24	1	0	2	3	0	0	2	1	1	0	1	2	0	0	1	1	45.2	3	2.3	160.83	1408	1408	1.5	15	2
B1AWT2;B1AWT3;Q7TT45	B1AWT2;B1AWT3;Q7TT45	2;2;2	1;1;1	1;1;1	Ras-related GTP-binding protein D	Rragd	>tr|B1AWT2|B1AWT2_MOUSE Ras-related GTP binding D, isoform CRA_a OS=Mus musculus GN=Rragd PE=4 SV=1;>tr|B1AWT3|B1AWT3_MOUSE Ras-related GTP-binding protein D OS=Mus musculus GN=Rragd PE=4 SV=1;>sp|Q7TT45|RRAGD_MOUSE Ras-related GTP-binding protein D OS=Mus	3	2	1	1	0	1	1	0	0	0	1	1	0	0	1	0	0	0	0	0	0	0	1	0	0	0	0	0	5.8	3.5	3.5	45.145	399	399;454;449	4				1
B1AWT7;F6SPK0;Q9JJZ4	B1AWT7;F6SPK0;Q9JJZ4	1;1;1	1;1;1	1;1;1	Ubiquitin-conjugating enzyme E2 J1	Ube2j1	>tr|B1AWT7|B1AWT7_MOUSE Ubiquitin-conjugating enzyme E2 J1 (Fragment) OS=Mus musculus GN=Ube2j1 PE=4 SV=1;>tr|F6SPK0|F6SPK0_MOUSE Ubiquitin-conjugating enzyme E2 J1 (Fragment) OS=Mus musculus GN=Ube2j1 PE=1 SV=1;>sp|Q9JJZ4|UB2J1_MOUSE Ubiquitin-conjugating	3	1	1	1	0	0	0	0	0	0	1	1	0	0	0	0	0	0	1	1	0	0	0	0	0	0	1	1	9.6	9.6	9.6	16.784	157	157;262;318	5					2
B1AX58;Q99K51;Q3V0K9;Q61233	B1AX58;Q99K51	11;11;3;2	11;11;3;2	11;11;3;2	Plastin-3	Pls3	>tr|B1AX58|B1AX58_MOUSE Plastin-3 OS=Mus musculus GN=Pls3 PE=4 SV=1;>sp|Q99K51|PLST_MOUSE Plastin-3 OS=Mus musculus GN=Pls3 PE=1 SV=3	4	11	11	11	0	0	1	2	0	7	3	2	0	0	1	2	0	7	3	2	0	0	1	2	0	7	3	2	23.9	23.9	23.9	71.745	639	639;630;630;627	4.24			4	5	8
B1AX78;Q2TPA8;B1AX77	B1AX78;Q2TPA8	4;4;1	4;4;1	4;4;1	Hydroxysteroid dehydrogenase-like protein 2	Hsdl2	>tr|B1AX78|B1AX78_MOUSE Hydroxysteroid dehydrogenase-like protein 2 OS=Mus musculus GN=Hsdl2 PE=1 SV=1;>sp|Q2TPA8|HSDL2_MOUSE Hydroxysteroid dehydrogenase-like protein 2 OS=Mus musculus GN=Hsdl2 PE=1 SV=1	3	4	4	4	0	4	1	1	0	1	1	1	0	4	1	1	0	1	1	1	0	4	1	1	0	1	1	1	16.2	16.2	16.2	41.866	370	370;490;149	3.78	1	1		4	3
B1AX95;Q9DBS2	B1AX95;Q9DBS2	3;3	3;3	3;3	Tumor protein p63-regulated gene 1-like protein	Tprgl;Tprg1l	>tr|B1AX95|B1AX95_MOUSE Tumor protein p63-regulated gene 1-like protein OS=Mus musculus GN=Tprgl PE=4 SV=1;>sp|Q9DBS2|TPRGL_MOUSE Tumor protein p63-regulated gene 1-like protein OS=Mus musculus GN=Tprg1l PE=1 SV=1	2	3	3	3	0	0	3	2	0	0	2	0	0	0	3	2	0	0	2	0	0	0	3	2	0	0	2	0	25.1	25.1	25.1	23.064	207	207;266	6.29						5	2
B1AXI9;J3QMP9;Q62036	B1AXI9;J3QMP9;Q62036	4;4;4	4;4;4	4;4;4	Centrosomal protein of 131 kDa	Cep131	>tr|B1AXI9|B1AXI9_MOUSE 5-azacytidine induced gene 1 OS=Mus musculus GN=Cep131 PE=2 SV=1;>tr|J3QMP9|J3QMP9_MOUSE Centrosomal protein of 131 kDa OS=Mus musculus GN=Cep131 PE=1 SV=1;>sp|Q62036|CP131_MOUSE Centrosomal protein of 131 kDa OS=Mus musculus GN=Cep	3	4	4	4	0	4	0	0	0	1	0	0	0	4	0	0	0	1	0	0	0	4	0	0	0	1	0	0	6.1	6.1	6.1	120.23	1059	1059;1060;1060	3			6
B1AXN9;P18654;B1AXP0;B1AXN8;B1AXN5;A2CEE6;A2CEE5;E9PUP0;A2CEE7;E9QK39;Q7TPS0-2;Q7TPS0-3;Q7TPS0;B2GVN8	B1AXN9;P18654	23;23;4;2;2;2;2;2;2;2;2;2;2;1	23;23;4;2;2;2;2;2;2;2;2;2;2;1	19;19;1;1;1;1;1;1;1;1;1;1;1;1	Ribosomal protein S6 kinase alpha-3	Rps6ka3	>tr|B1AXN9|B1AXN9_MOUSE Ribosomal protein S6 kinase alpha-3 OS=Mus musculus GN=Rps6ka3 PE=4 SV=1;>sp|P18654|KS6A3_MOUSE Ribosomal protein S6 kinase alpha-3 OS=Mus musculus GN=Rps6ka3 PE=1 SV=2	14	23	23	19	0	0	8	11	1	13	12	12	0	0	8	11	1	13	12	12	0	0	6	8	1	10	10	10	41	41	33.1	80.669	712	712;740;211;135;172;737;760;776;781;860;720;759;764;162	3.25			48	16
B1AXS6;B1AXS8;B1AXS7;Q9JLM4;B0R077;Q8CG95	B1AXS6;B1AXS8;B1AXS7;Q9JLM4	5;5;5;5;2;2	4;4;4;4;1;1	4;4;4;4;1;1	Zinc finger MYM-type protein 3	Zmym3	>tr|B1AXS6|B1AXS6_MOUSE Zinc finger MYM-type protein 3 OS=Mus musculus GN=Zmym3 PE=4 SV=1;>tr|B1AXS8|B1AXS8_MOUSE Zinc finger MYM-type protein 3 OS=Mus musculus GN=Zmym3 PE=4 SV=1;>tr|B1AXS7|B1AXS7_MOUSE Zinc finger MYM-type protein 3 OS=Mus musculus GN=Zm	6	5	4	4	0	0	4	4	0	0	4	1	0	0	3	4	0	0	4	1	0	0	3	4	0	0	4	1	5.3	4.8	4.8	142.06	1278	1278;1356;1368;1370;495;497	1.38	10	6
B1AXZ0;Q80UJ0;Q3UR02;Q80Y51;B1AXZ6;B1AXZ4;B1AXZ5;Q60899;H3BLG7;A2A9R4	B1AXZ0;Q80UJ0;Q3UR02;Q80Y51;B1AXZ6;B1AXZ4;B1AXZ5;Q60899	7;7;7;7;7;7;7;7;1;1	7;7;7;7;7;7;7;7;1;1	3;3;3;3;3;3;3;3;0;0	ELAV-like protein 2	Elavl2	>tr|B1AXZ0|B1AXZ0_MOUSE ELAV-like protein OS=Mus musculus GN=Elavl2 PE=3 SV=1;>tr|Q80UJ0|Q80UJ0_MOUSE ELAV-like protein OS=Mus musculus GN=Elavl2 PE=2 SV=2;>tr|Q3UR02|Q3UR02_MOUSE ELAV-like protein OS=Mus musculus GN=Elavl2 PE=2 SV=1;>tr|Q80Y51|Q80Y51_MOUS	10	7	7	3	3	6	0	3	4	4	2	2	3	6	0	3	4	4	2	2	1	3	0	2	2	2	1	1	28.9	28.9	12.4	38.001	346	346;347;359;373;376;388;389;360;125;137	5.8					15		10
E9PV45;B1AY13;B1AY13-2	E9PV45;B1AY13	10;10;1	10;10;1	10;10;1	Ubiquitin carboxyl-terminal hydrolase;Ubiquitin carboxyl-terminal hydrolase 24	Usp24	>tr|E9PV45|E9PV45_MOUSE Ubiquitin carboxyl-terminal hydrolase OS=Mus musculus GN=Usp24 PE=1 SV=1;>sp|B1AY13|UBP24_MOUSE Ubiquitin carboxyl-terminal hydrolase 24 OS=Mus musculus GN=Usp24 PE=1 SV=1	3	10	10	10	0	6	4	1	0	4	3	0	0	6	4	1	0	4	3	0	0	6	4	1	0	4	3	0	6.2	6.2	6.2	294.13	2618	2618;2617;418	1.58	8	11
B1AYU4;B1AYU7;Q8C5N3-2;Q8C5N3;A2AK44;A2AK42	B1AYU4;B1AYU7;Q8C5N3-2;Q8C5N3;A2AK44;A2AK42	5;5;5;5;4;4	5;5;5;5;4;4	5;5;5;5;4;4	Pre-mRNA-splicing factor CWC22 homolog	Cwc22;Gm13695;Gm13697	>tr|B1AYU4|B1AYU4_MOUSE Pre-mRNA-splicing factor CWC22 homolog OS=Mus musculus GN=Cwc22 PE=1 SV=1;>tr|B1AYU7|B1AYU7_MOUSE Pre-mRNA-splicing factor CWC22 homolog OS=Mus musculus GN=Cwc22 PE=4 SV=1;>sp|Q8C5N3-2|CWC22_MOUSE Isoform 2 of Pre-mRNA-splicing fact	6	5	5	5	0	3	1	2	1	4	1	2	0	3	1	2	1	4	1	2	0	3	1	2	1	4	1	2	9.4	9.4	9.4	82.752	723	723;903;902;908;830;830	2.93		1	14
B1AZ42;P0C0A3	B1AZ42;P0C0A3	2;2	2;2	2;2	Charged multivesicular body protein 6	Chmp6	>tr|B1AZ42|B1AZ42_MOUSE Charged multivesicular body protein 6 (Fragment) OS=Mus musculus GN=Chmp6 PE=4 SV=1;>sp|P0C0A3|CHMP6_MOUSE Charged multivesicular body protein 6 OS=Mus musculus GN=Chmp6 PE=2 SV=2	2	2	2	2	0	1	1	0	1	0	1	1	0	1	1	0	1	0	1	1	0	1	1	0	1	0	1	1	50	50	50	9.032	78	78;200	6.6				1		1	2
B1AZI6;E9Q5E2;F6QCT0;B1AZI7;F6RBN0;Q8C690	B1AZI6;E9Q5E2	21;13;2;2;2;1	21;13;2;2;2;1	21;13;2;2;2;1	THO complex subunit 2	Thoc2;BC005561	>sp|B1AZI6|THOC2_MOUSE THO complex subunit 2 OS=Mus musculus GN=Thoc2 PE=1 SV=1;>tr|E9Q5E2|E9Q5E2_MOUSE Protein BC005561 OS=Mus musculus GN=BC005561 PE=4 SV=1	6	21	21	21	0	17	8	7	1	8	6	11	0	17	8	7	1	8	6	11	0	17	8	7	1	8	6	11	17.6	17.6	17.6	182.77	1594	1594;1589;53;87;125;232	2.3	1	53	8				1
B1B0C7;E9PZ16;Q05793	B1B0C7;E9PZ16;Q05793	6;6;5	6;6;5	6;6;5	Basement membrane-specific heparan sulfate proteoglycan core protein;Endorepellin;LG3 peptide	Hspg2	>tr|B1B0C7|B1B0C7_MOUSE Basement membrane-specific heparan sulfate proteoglycan core protein OS=Mus musculus GN=Hspg2 PE=4 SV=1;>tr|E9PZ16|E9PZ16_MOUSE Basement membrane-specific heparan sulfate proteoglycan core protein OS=Mus musculus GN=Hspg2 PE=4 SV=1;	3	6	6	6	0	3	1	0	0	2	0	0	0	3	1	0	0	2	0	0	0	3	1	0	0	2	0	0	2.4	2.4	2.4	469.02	4375	4375;4383;3707	1.83	4	1			1
B1B0F6;Q8BW87;Q9DB50	B1B0F6;Q8BW87;Q9DB50	3;2;2	1;0;0	1;0;0	AP-1 complex subunit sigma-2	Ap1s2	>tr|B1B0F6|B1B0F6_MOUSE AP-1 complex subunit sigma-2 (Fragment) OS=Mus musculus GN=Ap1s2 PE=4 SV=1;>tr|Q8BW87|Q8BW87_MOUSE AP-1 complex subunit sigma-2 OS=Mus musculus GN=Ap1s2 PE=2 SV=1;>sp|Q9DB50|AP1S2_MOUSE AP-1 complex subunit sigma-2 OS=Mus musculus G	3	3	1	1	0	0	2	1	0	0	2	0	0	0	0	0	0	0	1	0	0	0	0	0	0	0	1	0	34.1	21.2	21.2	15.58	132	132;160;160	3			1
B1B1D8;Q9D773;B1B1D7	B1B1D8;Q9D773	7;7;3	7;7;3	7;7;3	39S ribosomal protein L2, mitochondrial	Mrpl2	>tr|B1B1D8|B1B1D8_MOUSE 39S ribosomal protein L2, mitochondrial OS=Mus musculus GN=Mrpl2 PE=4 SV=1;>sp|Q9D773|RM02_MOUSE 39S ribosomal protein L2, mitochondrial OS=Mus musculus GN=Mrpl2 PE=2 SV=1	3	7	7	7	0	5	6	5	0	0	5	2	0	5	6	5	0	0	5	2	0	5	6	5	0	0	5	2	36.5	36.5	36.5	33.099	304	304;306;247	7.03						13	9
B1PL19;Q9JIP4	B1PL19;Q9JIP4	1;1	1;1	1;1	Pannexin-1	Panx1	>tr|B1PL19|B1PL19_MOUSE Pannexin-1 OS=Mus musculus GN=Panx1 PE=2 SV=1;>sp|Q9JIP4|PANX1_MOUSE Pannexin-1 OS=Mus musculus GN=Panx1 PE=1 SV=3	2	1	1	1	0	1	0	0	0	0	0	0	0	1	0	0	0	0	0	0	0	1	0	0	0	0	0	0	20.5	20.5	20.5	12.338	112	112;426	6						1
B2C3G8;P42230;A2A5D3;P42232	B2C3G8;P42230;A2A5D3;P42232	2;2;1;1	2;2;1;1	2;2;1;1	Signal transducer and activator of transcription;Signal transducer and activator of transcription 5A;Signal transducer and activator of transcription 5B	Stat5a;Stat5b	>tr|B2C3G8|B2C3G8_MOUSE Signal transducer and activator of transcription OS=Mus musculus GN=Stat5a PE=2 SV=1;>sp|P42230|STA5A_MOUSE Signal transducer and activator of transcription 5A OS=Mus musculus GN=Stat5a PE=1 SV=1;>tr|A2A5D3|A2A5D3_MOUSE Signal trans	4	2	2	2	0	0	2	0	0	0	2	0	0	0	2	0	0	0	2	0	0	0	2	0	0	0	2	0	4	4	4	91.622	797	797;793;125;786	3			5
B2CKC6;Q9D9T8	B2CKC6;Q9D9T8	1;1	1;1	1;1	EF-hand domain-containing protein 1	Efhc1	>tr|B2CKC6|B2CKC6_MOUSE EF-hand domain containing 1 OS=Mus musculus GN=Efhc1 PE=2 SV=1;>sp|Q9D9T8|EFHC1_MOUSE EF-hand domain-containing protein 1 OS=Mus musculus GN=Efhc1 PE=1 SV=1	2	1	1	1	0	1	0	1	0	0	0	0	0	1	0	1	0	0	0	0	0	1	0	1	0	0	0	0	1.5	1.5	1.5	75.081	648	648;648	4.67				1	2
B2KFM4;E9PVR0;Q2TBA9;B2KFM9;P35710-2;P35710;B2KFM8;P35710-3	B2KFM4;E9PVR0;Q2TBA9;B2KFM9;P35710-2;P35710;B2KFM8;P35710-3	4;4;4;4;4;4;2;2	4;4;4;4;4;4;2;2	4;4;4;4;4;4;2;2	Transcription factor SOX-5	Sox5	>tr|B2KFM4|B2KFM4_MOUSE Transcription factor SOX-5 OS=Mus musculus GN=Sox5 PE=4 SV=1;>tr|E9PVR0|E9PVR0_MOUSE Transcription factor SOX-5 OS=Mus musculus GN=Sox5 PE=4 SV=1;>tr|Q2TBA9|Q2TBA9_MOUSE Sox5 protein OS=Mus musculus GN=Sox5 PE=2 SV=1;>tr|B2KFM9|B2KF	8	4	4	4	0	0	0	0	0	0	0	4	0	0	0	0	0	0	0	4	0	0	0	0	0	0	0	4	10.6	10.6	10.6	75.208	679	679;714;715;763;679;763;214;392	3			4
B2KFW1;E9Q8Y3;B2KFW1-2	B2KFW1	8;3;2	8;3;2	8;3;2	Zinc finger and SCAN domain-containing protein 20	Zscan20	>sp|B2KFW1|ZSC20_MOUSE Zinc finger and SCAN domain-containing protein 20 OS=Mus musculus GN=Zscan20 PE=2 SV=2	3	8	8	8	0	0	0	3	0	0	1	6	0	0	0	3	0	0	1	6	0	0	0	3	0	0	1	6	12	12	12	115.38	1030	1030;300;601	2.73		8	1		1	1
B2KGA7;Q505B7-2;Q505B7;A8Y5E9	B2KGA7;Q505B7-2;Q505B7;A8Y5E9	4;4;4;3	4;4;4;3	4;4;4;3	Protein archease	Zbtb8os	>tr|B2KGA7|B2KGA7_MOUSE Protein archease OS=Mus musculus GN=Zbtb8os PE=4 SV=1;>sp|Q505B7-2|ARCH_MOUSE Isoform 2 of Protein archease OS=Mus musculus GN=Zbtb8os;>sp|Q505B7|ARCH_MOUSE Protein archease OS=Mus musculus GN=Zbtb8os PE=2 SV=2;>tr|A8Y5E9|A8Y5E9_MOU	4	4	4	4	1	3	3	3	2	1	3	1	1	3	3	3	2	1	3	1	1	3	3	3	2	1	3	1	25.1	25.1	25.1	19.58	167	167;146;168;136	8.05							7
B2KGF0;Q8VEE0;M0QWJ2;A0A087WQM3;M0QWQ0	B2KGF0;Q8VEE0;M0QWJ2;A0A087WQM3;M0QWQ0	2;2;1;1;1	2;2;1;1;1	2;2;1;1;1	Ribulose-phosphate 3-epimerase	Rpe	>tr|B2KGF0|B2KGF0_MOUSE Ribulose-phosphate 3-epimerase OS=Mus musculus GN=Rpe PE=3 SV=1;>sp|Q8VEE0|RPE_MOUSE Ribulose-phosphate 3-epimerase OS=Mus musculus GN=Rpe PE=2 SV=1;>tr|M0QWJ2|M0QWJ2_MOUSE Ribulose-phosphate 3-epimerase OS=Mus musculus GN=Rpe PE=4	5	2	2	2	0	1	1	0	0	0	1	1	0	1	1	0	0	0	1	1	0	1	1	0	0	0	1	1	17	17	17	25.647	235	235;228;41;50;71	6.43			2				3
B2LVG5;Q8BQZ5;Q8BQZ5-3;Q8BQZ5-2;M0QWM8;F7B6Z5	B2LVG5;Q8BQZ5	6;6;2;2;1;1	6;6;2;2;1;1	2;2;0;0;0;0	Cleavage and polyadenylation specificity factor subunit 4	Cpsf4	>tr|B2LVG5|B2LVG5_MOUSE Cleavage and polyadenylation specific factor 4 isoform 1 OS=Mus musculus GN=Cpsf4 PE=2 SV=1;>sp|Q8BQZ5|CPSF4_MOUSE Cleavage and polyadenylation specificity factor subunit 4 OS=Mus musculus GN=Cpsf4 PE=2 SV=1	6	6	6	2	0	0	5	3	0	0	3	2	0	0	5	3	0	0	3	2	0	0	2	0	0	0	0	0	25.5	25.5	16.9	27.419	243	243;211;212;221;62;208	6.35						11	6
B2LVG6	B2LVG6	5	1	1		Cpsf4	>tr|B2LVG6|B2LVG6_MOUSE Cleavage and polyadenylation specific factor 4 isoform 2 OS=Mus musculus GN=Cpsf4 PE=2 SV=1	1	5	1	1	0	0	4	4	0	0	4	2	0	0	1	1	0	0	1	0	0	0	1	1	0	0	1	0	25.8	8.2	8.2	27.547	244	244	6.33						2	1
D3Z5B1;B2RPU8;Q9D1L0	D3Z5B1;B2RPU8;Q9D1L0	1;1;1	1;1;1	1;1;1	Coiled-coil-helix-coiled-coil-helix domain-containing protein 2, mitochondrial	Zbed5;Chchd2	>tr|D3Z5B1|D3Z5B1_MOUSE Protein Zbed5 (Fragment) OS=Mus musculus GN=Zbed5 PE=4 SV=4;>tr|B2RPU8|B2RPU8_MOUSE MCG130675 OS=Mus musculus GN=Zbed5 PE=2 SV=1;>sp|Q9D1L0|CHCH2_MOUSE Coiled-coil-helix-coiled-coil-helix domain-containing protein 2, mitochondrial O	3	1	1	1	1	1	0	0	1	1	1	0	1	1	0	0	1	1	1	0	1	1	0	0	1	1	1	0	13.1	13.1	13.1	19.183	183	183;756;153	9.25
B2RPZ5;Q8CDU6	B2RPZ5;Q8CDU6	2;2	2;2	2;2	Probable E3 ubiquitin-protein ligase HECTD2	Hectd2	>tr|B2RPZ5|B2RPZ5_MOUSE Hectd2 protein OS=Mus musculus GN=Hectd2 PE=2 SV=1;>sp|Q8CDU6|HECD2_MOUSE Probable E3 ubiquitin-protein ligase HECTD2 OS=Mus musculus GN=Hectd2 PE=2 SV=2	2	2	2	2	0	0	0	0	0	1	1	0	0	0	0	0	0	1	1	0	0	0	0	0	0	1	1	0	4	4	4	87.859	775	775;774	7.5			1
B2RQ57;F8VQH0;Q4JIM5;G3UWQ2;A0A087WQB7	B2RQ57;F8VQH0;Q4JIM5;G3UWQ2	3;3;3;2;1	3;3;3;2;1	3;3;3;2;1	Abelson tyrosine-protein kinase 2	Abl2	>tr|B2RQ57|B2RQ57_MOUSE Non-specific protein-tyrosine kinase OS=Mus musculus GN=Abl2 PE=2 SV=1;>tr|F8VQH0|F8VQH0_MOUSE Non-specific protein-tyrosine kinase OS=Mus musculus GN=Abl2 PE=1 SV=1;>sp|Q4JIM5|ABL2_MOUSE Abelson tyrosine-protein kinase 2 OS=Mus mus	5	3	3	3	0	3	0	0	0	0	0	0	0	3	0	0	0	0	0	0	0	3	0	0	0	0	0	0	6	6	6	117.76	1078	1078;1182;1182;139;269	3			3
E9QAI5;B2RQC6;G3UWN2;B2RQC6-2;E9QAT6;F6S3Z3	E9QAI5;B2RQC6;G3UWN2;B2RQC6-2	80;80;78;78;34;6	80;80;78;78;34;6	80;80;78;78;34;6	CAD protein;Glutamine-dependent carbamoyl-phosphate synthase;Aspartate carbamoyltransferase;Dihydroorotase	Cad	>tr|E9QAI5|E9QAI5_MOUSE CAD protein OS=Mus musculus GN=Cad PE=3 SV=1;>sp|B2RQC6|PYR1_MOUSE CAD protein OS=Mus musculus GN=Cad PE=2 SV=1;>tr|G3UWN2|G3UWN2_MOUSE CAD protein OS=Mus musculus GN=Cad PE=3 SV=1;>sp|B2RQC6-2|PYR1_MOUSE Isoform 2 of CAD protein OS	6	80	80	80	12	51	45	34	13	59	36	18	12	51	45	34	13	59	36	18	12	51	45	34	13	59	36	18	46.2	46.2	46.2	236.25	2162	2162;2225;2164;2154;971;194	1.95	125	273	52	10	4	1	3
B2RQC7	B2RQC7	4	1	1		Dip2b	>tr|B2RQC7|B2RQC7_MOUSE DIP2 disco-interacting protein 2 homolog B (Drosophila) OS=Mus musculus GN=Dip2b PE=2 SV=1	1	4	1	1	0	2	2	0	0	1	0	0	0	0	1	0	0	0	0	0	0	0	1	0	0	0	0	0	5.3	1.9	1.9	146.7	1340	1340	2		1
B2RQG2	B2RQG2	5	5	5		Phf3	>tr|B2RQG2|B2RQG2_MOUSE PHD finger protein 3 OS=Mus musculus GN=Phf3 PE=2 SV=1	1	5	5	5	0	2	1	0	0	1	1	0	0	2	1	0	0	1	1	0	0	2	1	0	0	1	1	0	4.6	4.6	4.6	225.54	2025	2025	1.6	2	3
B2RQS1;Q9ERG2	B2RQS1;Q9ERG2	9;8	9;8	9;8	Striatin-3	Strn3	>tr|B2RQS1|B2RQS1_MOUSE Striatin-3 OS=Mus musculus GN=Strn3 PE=2 SV=1;>sp|Q9ERG2|STRN3_MOUSE Striatin-3 OS=Mus musculus GN=Strn3 PE=1 SV=1	2	9	9	9	0	0	4	3	1	7	5	2	0	0	4	3	1	7	5	2	0	0	4	3	1	7	5	2	19.4	19.4	19.4	77.731	712	712;796	3.3			16	7
B2RR83	B2RR83	2	2	2	Probable ATP-dependent RNA helicase YTHDC2	Ythdc2	>sp|B2RR83|YTDC2_MOUSE Probable ATP-dependent RNA helicase YTHDC2 OS=Mus musculus GN=Ythdc2 PE=1 SV=1	1	2	2	2	0	1	1	0	1	1	1	0	0	1	1	0	1	1	1	0	0	1	1	0	1	1	1	0	2.1	2.1	2.1	161.09	1445	1445	3.2		1	2	2
B2RRD7;E9PXP1;Q80XK2;Q3U109	B2RRD7;E9PXP1;Q80XK2;Q3U109	1;1;1;1	1;1;1;1	1;1;1;1		Brpf1	>tr|B2RRD7|B2RRD7_MOUSE Bromodomain and PHD finger containing, 1 OS=Mus musculus GN=Brpf1 PE=2 SV=1;>tr|E9PXP1|E9PXP1_MOUSE Protein Brpf1 OS=Mus musculus GN=Brpf1 PE=1 SV=1;>tr|Q80XK2|Q80XK2_MOUSE Bromodomain and PHD finger containing, 1 OS=Mus musculus GN	4	1	1	1	0	1	0	0	0	0	0	0	0	1	0	0	0	0	0	0	0	1	0	0	0	0	0	0	1.6	1.6	1.6	137.31	1212	1212;1213;1246;1247	2		1
K3W4L0;B2RRE2;E9QAX2;Q9JMH9-4;Q9JMH9-1;Q9JMH9;Q9JMH9-6;E9Q405;Q9JMH9-5;Q9JMH9-7;Q9JMH9-2;E9QA74	K3W4L0;B2RRE2;E9QAX2;Q9JMH9-4;Q9JMH9-1;Q9JMH9;Q9JMH9-6;E9Q405;Q9JMH9-5;Q9JMH9-7;Q9JMH9-2;E9QA74	4;4;4;4;4;4;4;3;3;3;3;2	4;4;4;4;4;4;4;3;3;3;3;2	4;4;4;4;4;4;4;3;3;3;3;2	Unconventional myosin-XVIIIa	Myo18a	>tr|K3W4L0|K3W4L0_MOUSE Unconventional myosin-XVIIIa OS=Mus musculus GN=Myo18a PE=1 SV=1;>tr|B2RRE2|B2RRE2_MOUSE Myo18a protein OS=Mus musculus GN=Myo18a PE=2 SV=1;>tr|E9QAX2|E9QAX2_MOUSE Unconventional myosin-XVIIIa OS=Mus musculus GN=Myo18a PE=1 SV=1;>sp	12	4	4	4	0	2	0	0	0	3	0	1	0	2	0	0	0	3	0	1	0	2	0	0	0	3	0	1	3	3	3	230.99	2036	2036;2047;2083;1998;2035;2050;2062;1700;1704;1716;1719;1642	2		6
B2RRE4;J3QPN0	B2RRE4;J3QPN0	15;14	15;14	15;14	Zinc finger protein 518B	Znf518b;Zfp518b	>sp|B2RRE4|Z518B_MOUSE Zinc finger protein 518B OS=Mus musculus GN=Znf518b PE=2 SV=1;>tr|J3QPN0|J3QPN0_MOUSE MCG141317 OS=Mus musculus GN=Zfp518b PE=4 SV=1	2	15	15	15	1	0	7	12	0	0	9	8	1	0	7	12	0	0	9	8	1	0	7	12	0	0	9	8	25.4	25.4	25.4	119	1077	1077;1082	1.8	18	36	1
B2RRE7;G3UXQ0	B2RRE7	5;1	5;1	5;1	OTU domain-containing protein 4	Otud4	>sp|B2RRE7|OTUD4_MOUSE OTU domain-containing protein 4 OS=Mus musculus GN=Otud4 PE=1 SV=1	2	5	5	5	0	3	1	0	0	3	1	1	0	3	1	0	0	3	1	1	0	3	1	0	0	3	1	1	6.3	6.3	6.3	123.05	1107	1107;211	2.67		3	6
B2RRF6	B2RRF6	55	55	55	Zinc finger protein 518A	Znf518a	>sp|B2RRF6|Z518A_MOUSE Zinc finger protein 518A OS=Mus musculus GN=Znf518a PE=2 SV=1	1	55	55	55	14	0	44	47	0	0	39	26	14	0	44	47	0	0	39	26	14	0	44	47	0	0	39	26	46	46	46	165.6	1478	1478	1.81	181	116	12			3
B2RRI2;Q689Z5;Q689Z5-2	B2RRI2;Q689Z5;Q689Z5-2	8;8;8	8;8;8	8;8;8	Protein strawberry notch homolog 1	Sbno1	>tr|B2RRI2|B2RRI2_MOUSE Protein strawberry notch homolog 1 OS=Mus musculus GN=Sbno1 PE=2 SV=1;>sp|Q689Z5|SBNO1_MOUSE Protein strawberry notch homolog 1 OS=Mus musculus GN=Sbno1 PE=1 SV=2;>sp|Q689Z5-2|SBNO1_MOUSE Isoform 2 of Protein strawberry notch homolo	3	8	8	8	0	7	0	0	0	4	0	0	0	7	0	0	0	4	0	0	0	7	0	0	0	4	0	0	9.9	9.9	9.9	153.92	1391	1391;1390;1391	2.5		7	7
Q8C4Y1;B2RS19;P28574	Q8C4Y1;B2RS19;P28574	1;1;1	1;1;1	1;1;1	Protein max	Max	>tr|Q8C4Y1|Q8C4Y1_MOUSE Max protein OS=Mus musculus GN=Max PE=2 SV=1;>tr|B2RS19|B2RS19_MOUSE Max protein OS=Mus musculus GN=Max PE=2 SV=1;>sp|P28574|MAX_MOUSE Protein max OS=Mus musculus GN=Max PE=1 SV=1	3	1	1	1	0	0	0	0	1	1	0	0	0	0	0	0	1	1	0	0	0	0	0	0	1	1	0	0	13.9	13.9	13.9	17.171	151	151;160;160	9.5
B2RSH2	B2RSH2	9	3	3	Guanine nucleotide-binding protein G(i) subunit alpha-1	Gnai1	>sp|B2RSH2|GNAI1_MOUSE Guanine nucleotide-binding protein G(i) subunit alpha-1 OS=Mus musculus GN=Gnai1 PE=2 SV=1	1	9	3	3	2	1	0	4	1	1	9	9	0	0	0	2	0	0	3	3	0	0	0	2	0	0	3	3	32.5	14.1	14.1	40.361	354	354	5.2					8	2
B2RT41	B2RT41	2	2	2		Zfc3h1	>tr|B2RT41|B2RT41_MOUSE Protein Zfc3h1 OS=Mus musculus GN=Zfc3h1 PE=2 SV=1	1	2	2	2	0	0	0	0	0	1	0	1	0	0	0	0	0	1	0	1	0	0	0	0	0	1	0	1	1.5	1.5	1.5	225.05	1992	1992	4		1				1
B2RUP0;Q8C5L7	B2RUP0;Q8C5L7	9;9	9;9	9;9	RNA-binding protein 34	Rbm34	>tr|B2RUP0|B2RUP0_MOUSE RNA binding motif protein 34 OS=Mus musculus GN=Rbm34 PE=2 SV=1;>sp|Q8C5L7|RBM34_MOUSE RNA-binding protein 34 OS=Mus musculus GN=Rbm34 PE=1 SV=1	2	9	9	9	1	6	4	2	1	1	3	3	1	6	4	2	1	1	3	3	1	6	4	2	1	1	3	3	24	24	24	49.116	442	442;375	4.43				14	8	1
B2RW38	B2RW38	3	3	3		Ccdc147	>sp|B2RW38|CFA58_MOUSE Cilia- and flagella-associated protein 58 OS=Mus musculus GN=Cfap58 PE=2 SV=1	1	3	3	3	1	1	0	0	2	1	1	1	1	1	0	0	2	1	1	1	1	1	0	0	2	1	1	1	4.8	4.8	4.8	103.52	873	873	5.27		1	1		5	2
B2RWS6	B2RWS6	7	5	5	Histone acetyltransferase p300	Ep300	>sp|B2RWS6|EP300_MOUSE Histone acetyltransferase p300 OS=Mus musculus GN=Ep300 PE=1 SV=2	1	7	5	5	0	4	0	0	0	3	2	0	0	4	0	0	0	3	0	0	0	4	0	0	0	3	0	0	4	2.6	2.6	263.3	2412	2412	2.12		7	1
B2RX31	B2RX31	1	1	1		Zscan25	>tr|B2RX31|B2RX31_MOUSE MCG126735 OS=Mus musculus GN=Zscan25 PE=2 SV=1	1	1	1	1	0	0	0	1	0	0	0	1	0	0	0	1	0	0	0	1	0	0	0	1	0	0	0	1	2.2	2.2	2.2	60.715	543	543	3			2
B2RXC6	B2RXC6	1	1	1	DNA-directed RNA polymerase	Polr3a	>tr|B2RXC6|B2RXC6_MOUSE DNA-directed RNA polymerase OS=Mus musculus GN=Polr3a PE=2 SV=1	1	1	1	1	0	1	0	0	0	1	0	0	0	1	0	0	0	1	0	0	0	1	0	0	0	1	0	0	1.1	1.1	1.1	155.74	1390	1390	3			2
B2RXW8;B2RXQ2;S4R1D4	B2RXW8;B2RXQ2;S4R1D4	3;3;2	3;3;2	3;3;2		Ppfia1	>tr|B2RXW8|B2RXW8_MOUSE Ppfia1 protein OS=Mus musculus GN=Ppfia1 PE=2 SV=1;>tr|B2RXQ2|B2RXQ2_MOUSE Ppfia1 protein OS=Mus musculus GN=Ppfia1 PE=2 SV=1;>tr|S4R1D4|S4R1D4_MOUSE Protein Ppfia1 (Fragment) OS=Mus musculus GN=Ppfia1 PE=4 SV=1	3	3	3	3	0	2	1	0	0	1	0	1	0	2	1	0	0	1	0	1	0	2	1	0	0	1	0	1	4.2	4.2	4.2	140.13	1241	1241;1266;562	2.67		2	4
B2RXS4	B2RXS4	2	2	2	Plexin-B2	Plxnb2	>sp|B2RXS4|PLXB2_MOUSE Plexin-B2 OS=Mus musculus GN=Plxnb2 PE=1 SV=1	1	2	2	2	0	1	0	0	0	1	0	0	0	1	0	0	0	1	0	0	0	1	0	0	0	1	0	0	1.6	1.6	1.6	206.23	1842	1842	3.5			1	1
B2RY56;S4R2B0;S4R2A4;S4R2J1;S4R1X9;S4R2F7	B2RY56;S4R2B0	30;22;4;3;1;1	30;22;4;3;1;1	30;22;4;3;1;1	RNA-binding protein 25	Rbm25	>sp|B2RY56|RBM25_MOUSE RNA-binding protein 25 OS=Mus musculus GN=Rbm25 PE=1 SV=2;>tr|S4R2B0|S4R2B0_MOUSE RNA-binding protein 25 (Fragment) OS=Mus musculus GN=Rbm25 PE=1 SV=1	6	30	30	30	2	14	20	16	3	12	17	22	2	14	20	16	3	12	17	22	2	14	20	16	3	12	17	22	37	37	37	99.551	838	838;585;194;174;163;194	2.38	9	112	72	4		1
B7FAU9;Q8BTM8;B7FAV1;F6XC15;J3JS91;F6Z2C0;Q8BTM8-2;F7AVL7	B7FAU9;Q8BTM8;B7FAV1	105;105;104;20;10;10;3;2	105;105;104;20;10;10;3;2	102;102;101;18;9;10;2;2	Filamin-A	Flna	>tr|B7FAU9|B7FAU9_MOUSE Filamin, alpha OS=Mus musculus GN=Flna PE=4 SV=1;>sp|Q8BTM8|FLNA_MOUSE Filamin-A OS=Mus musculus GN=Flna PE=1 SV=5;>tr|B7FAV1|B7FAV1_MOUSE Filamin, alpha (Fragment) OS=Mus musculus GN=Flna PE=4 SV=1	8	105	105	102	35	82	41	46	44	81	46	47	35	82	41	46	44	81	46	47	34	79	38	44	43	80	43	45	48.7	48.7	48.7	280.5	2639	2639;2647;2583;511;277;280;249;74	3.19	227	240	81	11	52	64	54
D6REF6;B7ZBY0;Q91WK7	D6REF6;B7ZBY0;Q91WK7	1;1;1	1;1;1	1;1;1	Ankyrin repeat domain-containing protein 54	Ankrd54	>tr|D6REF6|D6REF6_MOUSE Ankyrin repeat domain-containing protein 54 OS=Mus musculus GN=Ankrd54 PE=4 SV=1;>tr|B7ZBY0|B7ZBY0_MOUSE Ankyrin repeat domain-containing protein 54 (Fragment) OS=Mus musculus GN=Ankrd54 PE=4 SV=4;>sp|Q91WK7|ANR54_MOUSE Ankyrin repe	3	1	1	1	0	1	0	0	0	0	0	0	0	1	0	0	0	0	0	0	0	1	0	0	0	0	0	0	12.4	12.4	12.4	14.265	137	137;200;299	8
B7ZC23	B7ZC23	8	1	1		Ncoa5	>tr|B7ZC23|B7ZC23_MOUSE Nuclear receptor coactivator 5 OS=Mus musculus GN=Ncoa5 PE=1 SV=1	1	8	1	1	3	1	4	5	3	6	5	5	0	0	0	0	0	1	0	0	0	0	0	0	0	1	0	0	50.2	4	4	31.554	299	299	12
B7ZCA2	B7ZCA2	1	1	1		Tex19.1	>tr|B7ZCA2|B7ZCA2_MOUSE Testis-expressed protein 19.1 (Fragment) OS=Mus musculus GN=Tex19.1 PE=4 SV=4	1	1	1	1	0	0	0	0	0	0	1	0	0	0	0	0	0	0	1	0	0	0	0	0	0	0	1	0	93.8	93.8	93.8	1.688	16	16	3			1
B7ZCH5;Q9JHB4-2;Q9JHB4	B7ZCH5;Q9JHB4-2;Q9JHB4	1;1;1	1;1;1	1;1;1	WD repeat-containing protein 31	Wdr31	>tr|B7ZCH5|B7ZCH5_MOUSE WD repeat-containing protein 31 (Fragment) OS=Mus musculus GN=Wdr31 PE=4 SV=1;>sp|Q9JHB4-2|WDR31_MOUSE Isoform 2 of WD repeat-containing protein 31 OS=Mus musculus GN=Wdr31;>sp|Q9JHB4|WDR31_MOUSE WD repeat-containing protein 31 OS=M	3	1	1	1	0	0	0	0	0	0	1	0	0	0	0	0	0	0	1	0	0	0	0	0	0	0	1	0	22.9	22.9	22.9	9.3098	83	83;366;367	2		1
B7ZCI2;B7ZCI3;Q0II04	B7ZCI2;B7ZCI3;Q0II04	2;1;1	2;1;1	1;1;1	Nebulette	Nebl	>tr|B7ZCI2|B7ZCI2_MOUSE Nebulette OS=Mus musculus GN=Nebl PE=4 SV=1;>tr|B7ZCI3|B7ZCI3_MOUSE Nebulette OS=Mus musculus GN=Nebl PE=4 SV=1;>sp|Q0II04|NEBL_MOUSE Nebulette OS=Mus musculus GN=Nebl PE=2 SV=1	3	2	2	1	0	0	0	0	0	0	1	0	0	0	0	0	0	0	1	0	0	0	0	0	0	0	1	0	3.1	3.1	2.2	116.01	1014	1014;526;452	6						1
B7ZCN0;B7ZCM9;E0CXG8;P0C872;D6RGQ7;B7ZCM8;P0C871	B7ZCN0;B7ZCM9;E0CXG8;P0C872	5;5;4;4;2;1;1	5;5;4;4;2;1;1	5;5;4;4;2;1;1	JmjC domain-containing protein 7	Gm28042;Jmjd7	>tr|B7ZCN0|B7ZCN0_MOUSE Protein Gm28042 OS=Mus musculus GN=Gm28042 PE=4 SV=1;>tr|B7ZCM9|B7ZCM9_MOUSE Protein Gm28042 OS=Mus musculus GN=Gm28042 PE=4 SV=1;>tr|E0CXG8|E0CXG8_MOUSE Protein Gm28042 OS=Mus musculus GN=Gm28042 PE=4 SV=1;>sp|P0C872|JMJD7_MOUSE Jm	7	5	5	5	0	2	1	3	0	1	2	0	0	2	1	3	0	1	2	0	0	2	1	3	0	1	2	0	8	8	8	100.51	892	892;1014;243;316;48;791;782	6.08					2	7	3
B7ZCU2;B7ZCU5;B7ZCU4;B7ZCU3;B7ZCU0;J3QNK8;Q8CBW3-5;Q8CBW3-2;Q8CBW3-4;Q8CBW3-3;Q8CBW3	B7ZCU2;B7ZCU5;B7ZCU4;B7ZCU3;B7ZCU0;J3QNK8;Q8CBW3-5;Q8CBW3-2;Q8CBW3-4;Q8CBW3-3;Q8CBW3	5;5;5;5;5;5;5;5;5;5;5	5;5;5;5;5;5;5;5;5;5;5	5;5;5;5;5;5;5;5;5;5;5	Abl interactor 1	Abi1	>tr|B7ZCU2|B7ZCU2_MOUSE Abl interactor 1 OS=Mus musculus GN=Abi1 PE=1 SV=1;>tr|B7ZCU5|B7ZCU5_MOUSE Abl interactor 1 OS=Mus musculus GN=Abi1 PE=1 SV=1;>tr|B7ZCU4|B7ZCU4_MOUSE Abl interactor 1 OS=Mus musculus GN=Abi1 PE=1 SV=1;>tr|B7ZCU3|B7ZCU3_MOUSE Abl int	11	5	5	5	0	4	0	0	0	3	2	0	0	4	0	0	0	3	2	0	0	4	0	0	0	3	2	0	20.6	20.6	20.6	43.174	393	393;422;451;452;480;481;388;446;475;476;481	4.82				2	9
B7ZMP1;B7ZMP1-2;E9Q1R1	B7ZMP1;B7ZMP1-2	3;2;1	3;2;1	3;2;1	Probable Xaa-Pro aminopeptidase 3	Xpnpep3	>sp|B7ZMP1|XPP3_MOUSE Probable Xaa-Pro aminopeptidase 3 OS=Mus musculus GN=Xpnpep3 PE=2 SV=1;>sp|B7ZMP1-2|XPP3_MOUSE Isoform 2 of Probable Xaa-Pro aminopeptidase 3 OS=Mus musculus GN=Xpnpep3	3	3	3	3	0	3	2	2	0	1	1	0	0	3	2	2	0	1	1	0	0	3	2	2	0	1	1	0	11.9	11.9	11.9	56.677	506	506;386;205	4.36				7	4
B7ZP47;Q65Z40;F6YCH1;G3UXQ2	B7ZP47;Q65Z40	15;15;5;1	15;15;5;1	15;15;5;1	Wings apart-like protein homolog	Wapal	>tr|B7ZP47|B7ZP47_MOUSE Wapal protein OS=Mus musculus GN=Wapal PE=2 SV=1;>sp|Q65Z40|WAPL_MOUSE Wings apart-like protein homolog OS=Mus musculus GN=Wapal PE=1 SV=2	4	15	15	15	0	7	9	5	1	6	3	8	0	7	9	5	1	6	3	8	0	7	9	5	1	6	3	8	22.5	22.5	22.5	133.35	1194	1194;1200;430;160	2.32		28	13
B8JJ57;B8JJ56;J3QN94;Q99PN3-2;Q99PN3;B8JJ53	B8JJ57;B8JJ56;J3QN94;Q99PN3-2;Q99PN3;B8JJ53	2;2;2;2;2;1	2;2;2;2;2;1	2;2;2;2;2;1	Tripartite motif-containing protein 26	Trim26	>tr|B8JJ57|B8JJ57_MOUSE Tripartite motif-containing protein 26 (Fragment) OS=Mus musculus GN=Trim26 PE=4 SV=1;>tr|B8JJ56|B8JJ56_MOUSE Tripartite motif-containing protein 26 (Fragment) OS=Mus musculus GN=Trim26 PE=4 SV=1;>tr|J3QN94|J3QN94_MOUSE Tripartite m	6	2	2	2	0	0	0	2	0	0	0	1	0	0	0	2	0	0	0	1	0	0	0	2	0	0	0	1	14.6	14.6	14.6	29.168	253	253;394;545;326;545;195	4				3
B8JJC1;Q8BJ37	B8JJC1;Q8BJ37	4;4	4;4	4;4	Tyrosyl-DNA phosphodiesterase 1	Tdp1	>tr|B8JJC1|B8JJC1_MOUSE Tyrosyl-DNA phosphodiesterase 1 OS=Mus musculus GN=Tdp1 PE=4 SV=1;>sp|Q8BJ37|TYDP1_MOUSE Tyrosyl-DNA phosphodiesterase 1 OS=Mus musculus GN=Tdp1 PE=2 SV=2	2	4	4	4	0	0	1	1	0	4	1	0	0	0	1	1	0	4	1	0	0	0	1	1	0	4	1	0	9.9	9.9	9.9	68.59	609	609;609	3.5			4	4
B8JJI0;Q8CDG5	B8JJI0;Q8CDG5	1;1	1;1	1;1	CREB3 regulatory factor	Crebrf	>tr|B8JJI0|B8JJI0_MOUSE CREB3 regulatory factor (Fragment) OS=Mus musculus GN=Crebrf PE=4 SV=1;>sp|Q8CDG5|CRERF_MOUSE CREB3 regulatory factor OS=Mus musculus GN=Crebrf PE=2 SV=1	2	1	1	1	0	0	0	1	0	0	1	1	0	0	0	1	0	0	1	1	0	0	0	1	0	0	1	1	5.1	5.1	5.1	39.254	351	351;640	3.67			1	2
B8JK51;Q8K015-2;Q8K015	B8JK51;Q8K015-2;Q8K015	1;1;1	1;1;1	1;1;1	Centromere protein O	Cenpo	>tr|B8JK51|B8JK51_MOUSE Centromere protein O (Fragment) OS=Mus musculus GN=Cenpo PE=4 SV=1;>sp|Q8K015-2|CENPO_MOUSE Isoform 2 of Centromere protein O OS=Mus musculus GN=Cenpo;>sp|Q8K015|CENPO_MOUSE Centromere protein O OS=Mus musculus GN=Cenpo PE=2 SV=1	3	1	1	1	0	0	0	1	0	0	1	0	0	0	0	1	0	0	1	0	0	0	0	1	0	0	1	0	5	5	5	25.31	221	221;205;298	5.33					2	1
B8ZXI1;Z4YJE9;B8ZXI1-2	B8ZXI1;Z4YJE9;B8ZXI1-2	8;7;7	8;7;7	8;7;7	Queuine tRNA-ribosyltransferase subunit QTRTD1	Qtrtd1	>sp|B8ZXI1|QTRD1_MOUSE Queuine tRNA-ribosyltransferase subunit QTRTD1 OS=Mus musculus GN=Qtrtd1 PE=1 SV=2;>tr|Z4YJE9|Z4YJE9_MOUSE Queuine tRNA-ribosyltransferase subunit QTRTD1 OS=Mus musculus GN=Qtrtd1 PE=3 SV=1;>sp|B8ZXI1-2|QTRD1_MOUSE Isoform 2 of Queui	3	8	8	8	0	7	3	2	1	0	3	3	0	7	3	2	1	0	3	3	0	7	3	2	1	0	3	3	28.7	28.7	28.7	46.288	415	415;345;344	5				7	6	7
B9EHJ3;P39447	B9EHJ3;P39447	28;28	28;28	28;28	Tight junction protein ZO-1	Tjp1	>tr|B9EHJ3|B9EHJ3_MOUSE Tight junction protein ZO-1 OS=Mus musculus GN=Tjp1 PE=2 SV=1;>sp|P39447|ZO1_MOUSE Tight junction protein ZO-1 OS=Mus musculus GN=Tjp1 PE=1 SV=2	2	28	28	28	0	20	1	1	3	23	2	4	0	20	1	1	3	23	2	4	0	20	1	1	3	23	2	4	22	22	22	188.85	1685	1685;1745	2.03	2	55	4
B9EJ54;E9Q880	B9EJ54	57;10	57;10	57;10		Nup205	>tr|B9EJ54|B9EJ54_MOUSE MCG21756, isoform CRA_b OS=Mus musculus GN=Nup205 PE=2 SV=1	2	57	57	57	1	40	24	24	1	38	19	22	1	40	24	24	1	38	19	22	1	40	24	24	1	38	19	22	33.1	33.1	33.1	227.46	2008	2008;322	2.07	5	194	13	4
G3X9N6;B9EJ86	G3X9N6;B9EJ86	2;2	2;2	2;2	Oxysterol-binding protein	Osbpl8	>tr|G3X9N6|G3X9N6_MOUSE Oxysterol-binding protein OS=Mus musculus GN=Osbpl8 PE=3 SV=1;>tr|B9EJ86|B9EJ86_MOUSE Oxysterol-binding protein OS=Mus musculus GN=Osbpl8 PE=2 SV=1	2	2	2	2	0	1	0	0	0	1	0	0	0	1	0	0	0	1	0	0	0	1	0	0	0	1	0	0	3.5	3.5	3.5	96.98	847	847;889	3			2
B9EJR8	B9EJR8	4	4	4		Heatr2	>sp|B9EJR8|DAAF5_MOUSE Dynein assembly factor 5, axonemal OS=Mus musculus GN=Dnaaf5 PE=2 SV=1	1	4	4	4	0	0	1	0	0	3	0	0	0	0	1	0	0	3	0	0	0	0	1	0	0	3	0	0	10.6	10.6	10.6	93.85	853	853	4.25				3	1
B9EJX5;Q8C176	B9EJX5;Q8C176	3;3	3;3	3;3	Transcription initiation factor TFIID subunit 2	Taf2	>tr|B9EJX5|B9EJX5_MOUSE TAF2 RNA polymerase II, TATA box binding protein (TBP)-associated factor OS=Mus musculus GN=Taf2 PE=2 SV=1;>sp|Q8C176|TAF2_MOUSE Transcription initiation factor TFIID subunit 2 OS=Mus musculus GN=Taf2 PE=2 SV=2	2	3	3	3	0	0	2	1	0	1	2	0	0	0	2	1	0	1	2	0	0	0	2	1	0	1	2	0	2.3	2.3	2.3	136.92	1198	1198;1104	3.17	3	2
B9EK86	B9EK86	1	1	1		Vmn1r180	>tr|B9EK86|B9EK86_MOUSE Protein Vmn1r180 OS=Mus musculus GN=Vmn1r180 PE=2 SV=1	1	1	1	1	0	0	0	0	0	1	0	0	0	0	0	0	0	1	0	0	0	0	0	0	0	1	0	0	5.6	5.6	5.6	34.641	305	305	3			1
B9EKJ3;Q80TL7-2;Q80TL7	B9EKJ3;Q80TL7-2;Q80TL7	4;4;3	4;4;3	4;4;3	Protein MON2 homolog	Mon2	>tr|B9EKJ3|B9EKJ3_MOUSE Mon2 protein OS=Mus musculus GN=Mon2 PE=2 SV=1;>sp|Q80TL7-2|MON2_MOUSE Isoform 2 of Protein MON2 homolog OS=Mus musculus GN=Mon2;>sp|Q80TL7|MON2_MOUSE Protein MON2 homolog OS=Mus musculus GN=Mon2 PE=2 SV=2	3	4	4	4	0	4	0	0	0	1	0	1	0	4	0	0	0	1	0	1	0	4	0	0	0	1	0	1	3.1	3.1	3.1	188.35	1709	1709;1708;1715	2.14		6	1
B9EKS2;Q6ZPY7;Q6ZPY7-2	B9EKS2;Q6ZPY7;Q6ZPY7-2	14;13;9	14;13;9	14;13;9	Lysine-specific demethylase 3B	Kdm3b	>tr|B9EKS2|B9EKS2_MOUSE Jumonji domain containing 1B OS=Mus musculus GN=Kdm3b PE=2 SV=1;>sp|Q6ZPY7|KDM3B_MOUSE Lysine-specific demethylase 3B OS=Mus musculus GN=Kdm3b PE=2 SV=2;>sp|Q6ZPY7-2|KDM3B_MOUSE Isoform 2 of Lysine-specific demethylase 3B OS=Mus mus	3	14	14	14	0	9	0	3	0	10	0	3	0	9	0	3	0	10	0	3	0	9	0	3	0	10	0	3	13.5	13.5	13.5	191.46	1762	1762;1562;1124	2		25
CON__A2I7N0	CON__A2I7N0	9	3	0			>A2I7N0 TREMBL:A2I7N0;Q28922;Q3ZEJ6 (Bos taurus) SERPINA3-4	1	9	3	0	1	6	3	2	1	5	1	3	1	2	1	1	0	0	0	2	0	0	0	0	0	0	0	0	19	8.5	0	46.311	411	411	4.14			1	4	2
CON__A2I7N3	CON__A2I7N3	8	3	3			>A2I7N3 TREMBL:A2I7N3;Q27984 (Bos taurus) SERPINA3-7	1	8	3	3	0	7	3	1	2	1	4	1	0	3	0	0	0	1	0	0	0	3	0	0	0	1	0	0	15.1	4.8	4.8	46.941	417	417	5.17					5	1
CON__ENSEMBL:ENSBTAP00000007350;CON__P01030	CON__ENSEMBL:ENSBTAP00000007350;CON__P01030	26;18	26;18	24;16			>ENSEMBL:ENSBTAP00000007350 (Bos taurus) similar to Complement C4-A precursor;>P01030 SWISS-PROT:P01030 (Bos taurus) similar to Complement C4-A precursor	2	26	26	24	5	10	7	9	2	10	6	3	5	10	7	9	2	10	6	3	4	9	7	9	1	10	6	3	22.9	22.9	21.7	192.99	1742	1742;1741	5.18	2	2	9	16	13	21	3
CON__ENSEMBL:ENSBTAP00000011227	CON__ENSEMBL:ENSBTAP00000011227	2	2	2			>ENSEMBL:ENSBTAP00000011227 (Bos taurus) 15 kDa protein	1	2	2	2	2	0	0	0	0	0	0	0	2	0	0	0	0	0	0	0	2	0	0	0	0	0	0	0	39.4	39.4	39.4	14.629	137	137	3.33		1		2
CON__ENSEMBL:ENSBTAP00000014147	CON__ENSEMBL:ENSBTAP00000014147	4	4	4			>ENSEMBL:ENSBTAP00000014147 (Bos taurus) 12 kDa protein	1	4	4	4	2	1	4	3	0	0	2	2	2	1	4	3	0	0	2	2	2	1	4	3	0	0	2	2	53.1	53.1	53.1	11.756	113	113	7.19							14
CON__ENSEMBL:ENSBTAP00000016046	CON__ENSEMBL:ENSBTAP00000016046	2	2	2			>ENSEMBL:ENSBTAP00000016046 (Bos taurus) similar to fibulin-1 C isoform 1	1	2	2	2	0	0	1	1	0	0	1	1	0	0	1	1	0	0	1	1	0	0	1	1	0	0	1	1	6.1	6.1	6.1	77.456	706	706	2.5	1		3
CON__ENSEMBL:ENSBTAP00000018229	CON__ENSEMBL:ENSBTAP00000018229	13	2	2			>ENSEMBL:ENSBTAP00000018229 (Bos taurus) 54 kDa protein	1	13	2	2	2	11	7	1	3	6	6	3	0	2	1	0	0	0	2	1	0	2	1	0	0	0	2	1	31.8	4.2	4.2	53.661	475	475	4.33				6	3
CON__ENSEMBL:ENSBTAP00000018574	CON__ENSEMBL:ENSBTAP00000018574	3	3	3			>ENSEMBL:ENSBTAP00000018574 (Bos taurus) 55 kDa protein	1	3	3	3	0	1	1	0	0	2	1	1	0	1	1	0	0	2	1	1	0	1	1	0	0	2	1	1	13.1	13.1	13.1	55.207	496	496	4.71			1	3	2
CON__ENSEMBL:ENSBTAP00000024146;Q6GQT1	CON__ENSEMBL:ENSBTAP00000024146	61;2	61;2	61;2			>ENSEMBL:ENSBTAP00000024146 (Bos taurus) similar to alpha-2-macroglobulin isoform 1	2	61	61	61	14	47	30	24	19	42	25	19	14	47	30	24	19	42	25	19	14	47	30	24	19	42	25	19	54.4	54.4	54.4	164.34	1477	1477;1474	3.18	86	121	122	59	39	12	11
CON__ENSEMBL:ENSBTAP00000024466;CON__ENSEMBL:ENSBTAP00000024462	CON__ENSEMBL:ENSBTAP00000024466;CON__ENSEMBL:ENSBTAP00000024462	7;7	7;7	7;7			>ENSEMBL:ENSBTAP00000024466 (Bos taurus) 44 kDa protein;>ENSEMBL:ENSBTAP00000024462 (Bos taurus) 47 kDa protein	2	7	7	7	7	2	6	4	2	2	4	4	7	2	6	4	2	2	4	4	7	2	6	4	2	2	4	4	30.7	30.7	30.7	43.9	401	401;419	3.38	6	19	14	33	10	2	1
CON__ENSEMBL:ENSBTAP00000032840	CON__ENSEMBL:ENSBTAP00000032840	5	4	4			>ENSEMBL:ENSBTAP00000032840 (Bos taurus) similar to apolipoprotein B, partial	1	5	4	4	2	1	1	0	0	2	0	0	1	1	1	0	0	2	0	0	1	1	1	0	0	2	0	0	9.2	7.8	7.8	92.273	825	825	5.6		2			1		1
CON__ENSEMBL:ENSBTAP00000033053	CON__ENSEMBL:ENSBTAP00000033053	1	1	1			>ENSEMBL:ENSBTAP00000033053 (Bos taurus) 15 kDa protein	1	1	1	1	1	0	1	0	0	0	0	0	1	0	1	0	0	0	0	0	1	0	1	0	0	0	0	0	15.1	15.1	15.1	14.759	139	139	4				2
CON__ENSEMBL:ENSBTAP00000034412	CON__ENSEMBL:ENSBTAP00000034412	4	4	4			>ENSEMBL:ENSBTAP00000034412 (Bos taurus) similar to C4b-binding protein alpha chain	1	4	4	4	0	2	4	3	1	1	2	1	0	2	4	3	1	1	2	1	0	2	4	3	1	1	2	1	21.1	21.1	21.1	22.336	199	199	8.18							7
CON__ENSEMBL:ENSBTAP00000037665	CON__ENSEMBL:ENSBTAP00000037665	4	4	4			>ENSEMBL:ENSBTAP00000037665 (Bos taurus) similar to Pregnancy zone protein, partial	1	4	4	4	1	4	2	1	3	2	2	0	1	4	2	1	3	2	2	0	1	4	2	1	3	2	2	0	11.8	11.8	11.8	65.19	578	578	5.94		5	3
CON__ENSEMBL:ENSBTAP00000038253	CON__ENSEMBL:ENSBTAP00000038253	9	2	2			>ENSEMBL:ENSBTAP00000038253 (Bos taurus) 63 kDa protein	1	9	2	2	6	6	7	5	6	5	6	6	1	0	1	0	0	0	1	0	1	0	1	0	0	0	1	0	12	5.9	5.9	63.165	606	606	3.33		1		2
CON__ENSEMBL:ENSP00000377550;CON__P13646-1	CON__ENSEMBL:ENSP00000377550;CON__P13646-1	11;10	5;5	4;4			>ENSEMBL:ENSP00000377550 Tax_Id=9606 Gene_Symbol=KRT13 46 kDa protein;>P13646-1 SWISS-PROT:P13646-1 Tax_Id=9606 Gene_Symbol=KRT13 Isoform 1 of Keratin, type I cytoskeletal 13	2	11	5	4	7	4	4	6	6	1	5	5	2	0	0	2	3	0	1	0	1	0	0	2	3	0	1	0	29.8	19.8	17.6	45.771	420	420;458	4		2		5
CON__O43790;CON__Q14533;CON__Q6NT21;CON__P78385;E9Q1Y9;CON__Q61726;Q9ERE2	CON__O43790;CON__Q14533;CON__Q6NT21;CON__P78385	10;7;6;6;3;3;3	9;6;5;5;2;2;2	4;2;2;2;0;0;0			>O43790 SWISS-PROT:O43790 Keratin, type II cuticular Hb6 (Hair keratin, type II Hb6) (ghHb6) - Homo sapiens (Human).;>Q14533 SWISS-PROT:Q14533 Keratin, type II cuticular Hb1 (Hair keratin, type II Hb1) (ghHKb1) (ghHb1) (MLN 137) - Homo sapiens (Human).;>Q6	7	10	9	4	8	2	0	0	0	0	1	0	8	2	0	0	0	0	0	0	4	1	0	0	0	0	0	0	30.2	28.8	16.9	53.5	486	486;505;493;493;479;479;481	2.6	8
CON__O76011;CON__Q8IUT8	CON__O76011;CON__Q8IUT8	4;4	1;1	1;1			>O76011 SWISS-PROT:O76011 Keratin, type I cuticular HA4 (Hair keratin, type I HA4);>Q8IUT8 TREMBL:Q8IUT8 Type I hair keratin 4 - Homo sapiens (Human).	2	4	1	1	4	0	0	0	0	1	0	0	1	0	0	0	0	0	0	0	1	0	0	0	0	0	0	0	16.5	5.3	5.3	44.689	394	394;436	1	1
CON__P00711	CON__P00711	1	1	1			>P00711 SWISS-PROT:P00711 Alpha-lactalbumin - Bos taurus (Bovine).	1	1	1	1	0	0	0	0	0	1	0	0	0	0	0	0	0	1	0	0	0	0	0	0	0	1	0	0	11.4	11.4	11.4	14.186	123	123	12
CON__P00735	CON__P00735	3	3	3			>P00735 SWISS-PROT:P00735 (Bos taurus) Prothrombin precursor (Fragment)	1	3	3	3	0	3	0	0	0	0	0	0	0	3	0	0	0	0	0	0	0	3	0	0	0	0	0	0	7.5	7.5	7.5	70.505	625	625	8
CON__P00761	CON__P00761	2	2	2			>P00761 SWISS-PROT:P00761|TRYP_PIG Trypsin - Sus scrofa (Pig).	1	2	2	2	2	2	2	2	2	2	1	2	2	2	2	2	2	2	1	2	2	2	2	2	2	2	1	2	12.1	12.1	12.1	24.409	231	231	5.59	11	9	9	11	12	10	12
CON__P00978	CON__P00978	2	2	2			>P00978 SWISS-PROT:P00978 (Bos taurus) AMBP protein precursor	1	2	2	2	1	1	1	1	0	2	1	1	1	1	1	1	0	2	1	1	1	1	1	1	0	2	1	1	4	4	4	39.234	352	352	3.45		4	4			3
CON__Q2KJ62;CON__P01044-1;CON__P01045-1;Q6S9I0;Q6S9I2;D3YTY9;Q6S9I3;O08677-2;O08677-3;O08677	CON__Q2KJ62;CON__P01044-1;CON__P01045-1	8;8;7;1;1;1;1;1;1;1	8;8;7;1;1;1;1;1;1;1	8;8;7;1;1;1;1;1;1;1			>Q2KJ62 TREMBL:Q2KJ62 (Bos taurus) KNG protein;>P01044-1 SWISS-PROT:P01044-1 (Bos taurus) Isoform HMW of Kininogen-1 precursor;>P01045-1 SWISS-PROT:P01045-1 (Bos taurus) Isoform HMW of Kininogen-2 precursor	10	8	8	8	1	7	2	1	0	2	1	1	1	7	2	1	0	2	1	1	1	7	2	1	0	2	1	1	11.3	11.3	11.3	68.964	621	621;621;619;433;462;480;644;432;480;661	4.38			4	2	10
CON__P01966	CON__P01966	8	8	7			>P01966 SWISS-PROT:P01966 (Bos taurus) Hemoglobin subunit alpha	1	8	8	7	1	7	0	0	1	4	0	0	1	7	0	0	1	4	0	0	1	6	0	0	1	4	0	0	62	62	55.6	15.184	142	142	10.4			1	1		1	1
CON__P02070	CON__P02070	5	1	1			>P02070 SWISS-PROT:P02070 (Bos taurus) Hemoglobin subunit beta	1	5	1	1	1	3	0	0	1	5	1	0	0	0	0	0	0	1	0	0	0	0	0	0	0	1	0	0	32.4	8.3	8.3	15.954	145	145	12
CON__P02533;CON__Q6IFX2;Q6IFX2;CON__P19012;CON__A2A4G1;B1AQ77;Q61414;CON__P08727;CON__Q61782;CON__P35900;CON__Q9D312;Q9D312;CON__Q8N1A0;Q8CCX5-2;Q8CCX5	CON__P02533	33;12;12;8;8;8;8;7;5;3;3;3;1;1;1	29;11;11;5;4;4;4;4;5;3;3;3;1;1;1	13;3;3;0;0;0;0;0;2;0;0;0;0;0;0			>P02533 SWISS-PROT:P02533 Tax_Id=9606 Gene_Symbol=KRT14 Keratin, type I cytoskeletal 14	15	33	29	13	18	22	12	16	22	11	11	14	17	20	10	15	20	10	11	12	6	9	4	6	11	5	4	4	62.9	57.6	28.6	51.621	472	472;452;452;456;456;456;452;400;93;424;431;431;295;254;294	4.55	42	38	51	47	88	37	25
CON__P02538;CON__O95678;Q3UV17;CON__P07744;P07744;CON__Q8VED5;Q8VED5	CON__P02538	32;10;7;6;6;5;5	25;4;2;1;1;1;1	3;0;0;0;0;0;0			>P02538 SWISS-PROT:P02538 Tax_Id=9606 Gene_Symbol=KRT6A Keratin, type II cytoskeletal 6A	7	32	25	3	17	30	8	15	20	15	8	12	14	24	5	10	15	11	5	10	1	3	0	0	0	2	0	0	52.3	44	5.7	60.044	564	564;551;594;525;525;531;531	3.96	26	45	42	48	39	14	12
CON__P02584	CON__P02584	10	3	3			>P02584 SWISS-PROT:P02584 (Bos taurus) Profilin-1	1	10	3	3	1	8	3	2	3	7	4	3	0	1	0	0	0	2	0	0	0	1	0	0	0	2	0	0	64.3	25	25	15.057	140	140	12
CON__P02662	CON__P02662	8	8	8			>P02662 SWISS-PROT:P02662 Alpha-S1-casein - Bos taurus (Bovine).	1	8	8	8	6	6	4	3	3	4	4	4	6	6	4	3	3	4	4	4	6	6	4	3	3	4	4	4	42.2	42.2	42.2	22.975	199	199	6.26	2	6	7	3	8	23	19
CON__P02663	CON__P02663	4	4	4			>P02663 SWISS-PROT:P02663 Alpha-S2-casein [Contains: Casocidin-1 - Bos taurus (Bovine).	1	4	4	4	0	4	1	0	0	1	0	1	0	4	1	0	0	1	0	1	0	4	1	0	0	1	0	1	28	28	28	24.348	207	207	3.6	3	1	1	1	1	2	1
CON__P02666	CON__P02666	3	3	3			>P02666 SWISS-PROT:P02666 Beta-casein - Bos taurus (Bovine).	1	3	3	3	1	3	1	2	1	3	1	1	1	3	1	2	1	3	1	1	1	3	1	2	1	3	1	1	15.8	15.8	15.8	23.583	209	209	6.68				2	4	6	3
CON__P02668	CON__P02668	3	3	3			>P02668 SWISS-PROT:P02668 Kappa-casein [Contains: Casoxin C; Casoxin 6; Casoxin A; Casoxin B; Casoplatelin] - Bos taurus (Bovine).	1	3	3	3	0	3	0	1	1	2	0	1	0	3	0	1	1	2	0	1	0	3	0	1	1	2	0	1	36.7	36.7	36.7	18.974	169	169	6.92		2	2		4	3	5
CON__P02754	CON__P02754	4	4	4			>P02754 SWISS-PROT:P02754 Beta-lactoglobulin - Bos taurus (Bovine).	1	4	4	4	3	3	4	1	3	2	4	3	3	3	4	1	3	2	4	3	3	3	4	1	3	2	4	3	45.7	45.7	45.7	18.281	162	162	7.39	1	2	1	1	5	2	2
CON__P02768-1	CON__P02768-1	31	26	26			>P02768-1 SWISS-PROT:P02768-1 Tax_Id=9606 Gene_Symbol=ALB Isoform 1 of Serum albumin precursor	1	31	26	26	11	9	4	27	11	9	5	12	8	6	2	25	7	5	3	10	8	6	2	25	7	5	3	10	56.5	51.4	51.4	69.366	609	609	3.82	4	6	28	52	4	3	5
CON__P02769	CON__P02769	63	63	58			>P02769 SWISS-PROT:P02769 (Bos taurus) Bovine serum albumin precursor	1	63	63	58	21	18	15	15	32	60	16	22	21	18	15	15	32	60	16	22	18	15	13	13	29	56	14	20	81.5	81.5	79.2	69.293	607	607	4.85	48	29	132	186	124	56	49
CON__P04259;Q6IFZ8	CON__P04259	32;2	6;0	2;0			>P04259 SWISS-PROT:P04259 Tax_Id=9606 Gene_Symbol=KRT6B Keratin, type II cytoskeletal 6B	2	32	6	2	16	29	7	15	22	14	7	11	1	5	0	1	4	4	0	0	0	1	0	0	1	1	0	0	52.3	10.3	4.6	59.998	564	564;552	3.46		10	7	4	3	3	1
CON__P04264	CON__P04264	51	51	40			>P04264 SWISS-PROT:P04264 Tax_Id=9606 Gene_Symbol=KRT1 Keratin, type II cytoskeletal 1	1	51	51	40	32	41	31	31	43	39	31	32	32	41	31	31	43	39	31	32	24	31	22	23	34	30	23	23	68.9	68.9	64.3	66.017	644	644	4.66	207	229	218	286	169	146	161
CON__P05784;P05784	CON__P05784;P05784	3;3	1;1	1;1	Keratin, type I cytoskeletal 18	Krt18	>P05784 SWISS-PROT:P05784 Tax_Id=10090 Gene_Symbol=Krt18 Keratin, type I cytoskeletal 18;>sp|P05784|K1C18_MOUSE Keratin, type I cytoskeletal 18 OS=Mus musculus GN=Krt18 PE=1 SV=5	2	3	1	1	0	0	2	0	0	0	0	1	0	0	1	0	0	0	0	0	0	0	1	0	0	0	0	0	8	4.7	4.7	47.538	423	423;423	4				1
CON__P05787	CON__P05787	5	2	0			>P05787 SWISS-PROT:P05787 Tax_Id=9606 Gene_Symbol=KRT8 Keratin, type II cytoskeletal 8	1	5	2	0	0	2	1	1	1	1	2	1	0	0	1	0	0	0	1	1	0	0	0	0	0	0	0	0	9.5	5.2	0	53.704	483	483	4				3
CON__P06868	CON__P06868	7	7	7			>P06868 SWISS-PROT:P06868 (Bos taurus) Plasminogen precursor	1	7	7	7	0	0	5	3	0	2	5	4	0	0	5	3	0	2	5	4	0	0	5	3	0	2	5	4	9	9	9	91.215	812	812	5.73			8	2			10
CON__P08779;CON__Q9Z2K1;CON__Q3ZAW8;Q9Z2K1	CON__P08779	31;9;9;9	18;3;3;3	18;3;3;3			>P08779 SWISS-PROT:P08779 Tax_Id=9606 Gene_Symbol=KRT16 Keratin, type I cytoskeletal 16	4	31	18	18	14	22	10	21	22	10	9	12	7	15	4	14	14	6	6	7	7	15	4	14	14	6	6	7	66.2	46.1	46.1	51.267	473	473;469;474;469	4.03	27	38	36	29	60	18	16
CON__P12763	CON__P12763	16	16	16			>P12763 SWISS-PROT:P12763 (Bos taurus) Alpha-2-HS-glycoprotein precursor	1	16	16	16	6	13	9	9	10	13	8	7	6	13	9	9	10	13	8	7	6	13	9	9	10	13	8	7	52.6	52.6	52.6	38.418	359	359	5.27			2	73	70	43	15
CON__P13645;P08730-2;CON__Q7Z3Y7;CON__Q148H6;CON__Q99456;CON__Q7Z3Y8	CON__P13645	40;5;3;2;2;1	39;4;3;2;1;1	29;0;1;0;0;0			>P13645 SWISS-PROT:P13645 Tax_Id=9606 Gene_Symbol=KRT10 Keratin, type I cytoskeletal 10	6	40	39	29	27	28	25	27	33	23	24	26	27	28	24	27	33	23	24	26	20	20	18	20	25	18	18	18	54.5	54.5	46	59.51	593	593;311;486;464;494;459	4.65	165	142	169	252	218	129	134
CON__P13647;Q99M73;P03995-2;P03995	CON__P13647	30;3;1;1	16;0;0;0	7;0;0;0			>P13647 SWISS-PROT:P13647 Tax_Id=9606 Gene_Symbol=KRT5 Keratin, type II cytoskeletal 5	4	30	16	7	14	24	9	14	20	14	10	11	10	11	5	8	12	7	6	7	5	5	2	4	7	3	2	4	42.4	29.5	13.2	62.378	590	590;603;428;430	4.29	21	28	30	43	38	17	10
CON__P15497	CON__P15497	18	18	18			>P15497 SWISS-PROT:P15497 (Bos taurus) Apolipoprotein A-I precursor	1	18	18	18	2	10	0	0	11	2	6	1	2	10	0	0	11	2	6	1	2	10	0	0	11	2	6	1	62.3	62.3	62.3	30.276	265	265	7.49	2	1	1		1	2	19
CON__P17690	CON__P17690	4	4	4			>P17690 SWISS-PROT:P17690 (Bos taurus) Beta-2-glycoprotein 1 precursor	1	4	4	4	0	2	1	3	1	3	1	1	0	2	1	3	1	3	1	1	0	2	1	3	1	3	1	1	20.9	20.9	20.9	38.252	345	345	4.42				7	5
CON__P17697	CON__P17697	2	2	2			>P17697 SWISS-PROT:P17697 (Bos taurus) Clusterin precursor	1	2	2	2	1	1	0	0	1	1	0	0	1	1	0	0	1	1	0	0	1	1	0	0	1	1	0	0	6.4	6.4	6.4	51.113	439	439	5			1	2			2
CON__P19013	CON__P19013	2	1	1			>P19013 SWISS-PROT:P19013 Tax_Id=9606 Gene_Symbol=KRT4 keratin 4	1	2	1	1	2	0	0	0	0	0	0	0	1	0	0	0	0	0	0	0	1	0	0	0	0	0	0	0	4	2	2	63.91	594	594	4				1
CON__P28800	CON__P28800	2	2	2			>P28800 SWISS-PROT:P28800 (Bos taurus) Alpha-2-antiplasmin precursor	1	2	2	2	0	1	0	0	0	1	0	1	0	1	0	0	0	1	0	1	0	1	0	0	0	1	0	1	8.9	8.9	8.9	54.71	492	492	4.5				2	2
CON__P34955	CON__P34955	22	22	22			>P34955 SWISS-PROT:P34955 (Bos taurus) Alpha-1-antiproteinase precursor	1	22	22	22	6	19	7	3	9	13	8	8	6	19	7	3	9	13	8	8	6	19	7	3	9	13	8	8	41.8	41.8	41.8	46.103	416	416	4.75		1	8	45	47	11	2
CON__P35527	CON__P35527	41	41	40			>P35527 SWISS-PROT:P35527 Tax_Id=9606 Gene_Symbol=KRT9 Keratin, type I cytoskeletal 9	1	41	41	40	27	31	26	24	30	26	25	26	27	31	26	24	30	26	25	26	27	31	25	24	30	26	25	26	61.3	61.3	61.3	62.129	623	623	4.59	112	146	110	225	107	91	105
CON__P35908	CON__P35908	42	38	29			>P35908 SWISS-PROT:P35908 Tax_Id=9606 Gene_Symbol=KRT2 Keratin, type II cytoskeletal 2 epidermal	1	42	38	29	30	34	22	29	34	27	27	24	28	31	20	27	31	24	25	22	22	22	15	20	24	20	22	19	74.1	71.6	62.5	65.865	645	645	4.41	102	107	120	162	102	67	67
CON__P41361;A0A0A6YXS8;A0A0A6YX49;A0A0A6YWH7	CON__P41361	8;1;1;1	8;1;1;1	6;0;0;0			>P41361 SWISS-PROT:P41361 (Bos taurus) Antithrombin-III precursor	4	8	8	6	0	7	3	0	2	2	3	1	0	7	3	0	2	2	3	1	0	6	3	0	2	2	2	1	26.5	26.5	21.5	52.347	465	465;92;103;286	4.78				9	15	3
CON__P50448	CON__P50448	2	2	2			>P50448 SWISS-PROT:P50448 (Bos taurus) Factor XIIa inhibitor precursor	1	2	2	2	0	0	0	0	0	1	1	0	0	0	0	0	0	1	1	0	0	0	0	0	0	1	1	0	8.3	8.3	8.3	51.723	468	468	5				1		1
CON__P78386;P97861;Q6IMF0;Q9Z2T6	CON__P78386;P97861;Q6IMF0;Q9Z2T6	7;4;4;4	1;0;0;0	1;0;0;0	Keratin, type II cuticular Hb6;Keratin, type II cuticular Hb3;Keratin, type II cuticular Hb5	Krt86;Krt83;Krt85	>P78386 SWISS-PROT:P78386 Keratin, type II cuticular Hb5 (Hair keratin, type II Hb5) - Homo sapiens (Human).;>sp|P97861|KRT86_MOUSE Keratin, type II cuticular Hb6 OS=Mus musculus GN=Krt86 PE=2 SV=2;>sp|Q6IMF0|KRT83_MOUSE Keratin, type II cuticular Hb3 OS=M	4	7	1	1	5	1	0	0	0	0	1	0	1	0	0	0	0	0	0	0	1	0	0	0	0	0	0	0	17.2	4.3	4.3	55.802	507	507;486;495;507	1	1
CON__P81644	CON__P81644	3	3	3			>P81644 SWISS-PROT:P81644 (Bos taurus) Apolipoprotein A-II precursor	1	3	3	3	0	0	0	0	1	2	0	0	0	0	0	0	1	2	0	0	0	0	0	0	1	2	0	0	54	54	54	11.202	100	100	10				1
CON__Q03247	CON__Q03247	6	6	6			>Q03247 SWISS-PROT:Q03247 (Bos taurus) Apolipoprotein E precursor	1	6	6	6	0	5	0	0	1	4	0	0	0	5	0	0	1	4	0	0	0	5	0	0	1	4	0	0	27.5	27.5	27.5	35.979	316	316	8.08						1	5
CON__Q04695	CON__Q04695	18	8	4			>Q04695 SWISS-PROT:Q04695 Tax_Id=9606 Gene_Symbol=KRT17 Keratin, type I cytoskeletal 17	1	18	8	4	10	10	5	7	11	4	4	9	4	5	0	2	6	1	1	4	2	2	0	1	3	1	1	2	42.1	29.2	15	48.105	432	432	4.06	3	4	3	2	18	2
CON__Q05B55	CON__Q05B55	8	8	8			>Q05B55 TREMBL:Q05B55 (Bos taurus) Similar to Ig kappa chain C region	1	8	8	8	4	0	7	5	3	0	3	3	4	0	7	5	3	0	3	3	4	0	7	5	3	0	3	3	36.7	36.7	36.7	26.59	240	240	6.81	1					2	26
CON__Q0IIK2;CON__Q29443	CON__Q0IIK2;CON__Q29443	44;43	44;43	44;43			>Q0IIK2 TREMBL:Q0IIK2 (Bos taurus) Transferrin;>Q29443 SWISS-PROT:Q29443 Serotransferrin - Bos taurus (Bovine).	2	44	44	44	21	11	26	22	17	36	21	23	21	11	26	22	17	36	21	23	21	11	26	22	17	36	21	23	64.5	64.5	64.5	77.738	704	704;685	4.05	25	7	157	87	18	10	5
CON__Q0V8M9;E9PVS1;Q61704	CON__Q0V8M9	6;2;2	6;2;2	6;2;2			>Q0V8M9 TREMBL:Q0V8M9;Q9TRI0 (Bos taurus) similar to inter-alpha (globulin) inhibitor H3 isoform 2	3	6	6	6	0	2	2	0	0	3	2	2	0	2	2	0	0	3	2	2	0	2	2	0	0	3	2	2	11.7	11.7	11.7	99.536	891	891;699;889	4.55		3	4	1
CON__Q0VCM5	CON__Q0VCM5	4	4	4			>Q0VCM5 TREMBL:Q0VCM5 (Bos taurus) Similar to Inter-alpha-trypsin inhibitor heavy chain H1	1	4	4	4	0	3	2	0	0	0	0	0	0	3	2	0	0	0	0	0	0	3	2	0	0	0	0	0	8.5	8.5	8.5	101.24	906	906	3.2		3	1				1
CON__Q14525	CON__Q14525	7	6	1			>Q14525 SWISS-PROT:Q14525 Keratin, type I cuticular HA3-II (Hair keratin, type I HA3-II)	1	7	6	1	5	0	0	0	0	2	0	1	5	0	0	0	0	2	0	0	1	0	0	0	0	0	0	0	21	19.3	3.2	46.213	404	404	6.45	5					1
CON__Q14CN4-1	CON__Q14CN4-1	3	1	1			>Q14CN4-1 SWISS-PROT:Q14CN4-1 Tax_Id=9606 Gene_Symbol=KRT72 Isoform 1 of Keratin, type II cytoskeletal 72	1	3	1	1	1	2	0	0	1	1	0	0	1	0	0	0	0	0	0	0	1	0	0	0	0	0	0	0	6.8	2.2	2.2	55.877	511	511	4				1
CON__Q9UE12;CON__Q15323;CON__Q14532;CON__Q92764;CON__Q497I4;CON__REFSEQ:XP_986630;Q61897;Q497I4	CON__Q9UE12;CON__Q15323;CON__Q14532	6;6;3;2;2;2;2;2	2;2;1;0;0;1;1;0	0;0;0;0;0;0;0;0			>Q9UE12 TREMBL:Q9UE12 Type I hair keratin 1 - Homo sapiens (Human).;>Q15323 SWISS-PROT:Q15323 Keratin, type I cuticular HA1 (Hair keratin, type I HA1);>Q14532 SWISS-PROT:Q14532 Keratin, type I cuticular HA2 (Hair keratin, type I HA2)	8	6	2	0	5	0	0	0	0	1	0	1	2	0	0	0	0	0	0	0	0	0	0	0	0	0	0	0	18.3	6.7	0	47.237	416	416;416;448;425;455;476;404;455	1	2
CON__Q1RMK2	CON__Q1RMK2	2	2	2			>Q1RMK2 TREMBL:Q1RMK2 (Bos taurus) IGHM protein	1	2	2	2	1	0	0	0	1	1	0	0	1	0	0	0	1	1	0	0	1	0	0	0	1	1	0	0	6.9	6.9	6.9	65.056	597	597	3.11	2	2	2		2	1
CON__Q1RMN8	CON__Q1RMN8	3	3	3			>Q1RMN8 TREMBL:Q1RMN8 (Bos taurus) Similar to Immunoglobulin lambda-like polypeptide 1	1	3	3	3	2	1	3	2	1	0	1	1	2	1	3	2	1	0	1	1	2	1	3	2	1	0	1	1	20.5	20.5	20.5	24.536	234	234	5.89	3	1				1	10
CON__Q28065	CON__Q28065	1	1	1			>Q28065 SWISS-PROT:Q28065 (Bos taurus) C4b-binding protein alpha chain precursor	1	1	1	1	0	0	1	0	0	0	1	1	0	0	1	0	0	0	1	1	0	0	1	0	0	0	1	1	3.4	3.4	3.4	68.886	610	610	3			3
CON__Q28107;O88783	CON__Q28107	15;2	15;2	15;2			>Q28107 SWISS-PROT:Q28107 (Bos taurus) Coagulation factor V precursor	2	15	15	15	1	8	10	3	1	1	6	3	1	8	10	3	1	1	6	3	1	8	10	3	1	1	6	3	10.6	10.6	10.6	248.98	2211	2211;2183	5.61				10	1	16	5
CON__Q28194;Q80YQ1;P35441	CON__Q28194;Q80YQ1;P35441	1;1;1	1;1;1	1;1;1	Thrombospondin-1	Thbs1	>Q28194 TREMBL:Q28194 (Bos taurus) Thrombospondin-1;>tr|Q80YQ1|Q80YQ1_MOUSE Thrombospondin 1 OS=Mus musculus GN=Thbs1 PE=2 SV=1;>sp|P35441|TSP1_MOUSE Thrombospondin-1 OS=Mus musculus GN=Thbs1 PE=1 SV=1	3	1	1	1	1	0	0	0	1	0	0	0	1	0	0	0	1	0	0	0	1	0	0	0	1	0	0	0	1	1	1	129.39	1170	1170;1171;1170	7							2
CON__Q2KIS7	CON__Q2KIS7	2	2	2			>Q2KIS7 SWISS-PROT:Q2KIS7 (Bos taurus) Tetranectin precursor	1	2	2	2	0	1	2	1	1	0	2	0	0	1	2	1	1	0	2	0	0	1	2	1	1	0	2	0	17.3	17.3	17.3	22.144	202	202	7.71							4
CON__Q2KIT0	CON__Q2KIT0	1	1	1			>Q2KIT0 TREMBL:Q2KIT0 (Bos taurus) Similar to collagen, type X, alpha 1	1	1	1	1	0	0	0	0	1	0	0	0	0	0	0	0	1	0	0	0	0	0	0	0	1	0	0	0	12	12	12	20.646	191	191	8
CON__Q2KJF1	CON__Q2KJF1	10	10	10			>Q2KJF1 TREMBL:Q2KJF1 (Bos taurus) Alpha-1-B glycoprotein	1	10	10	10	5	0	6	5	1	6	5	4	5	0	6	5	1	6	5	4	5	0	6	5	1	6	5	4	27.6	27.6	27.6	53.553	503	503	3.64			18	9	6
CON__Q2UVX4;H3BL60	CON__Q2UVX4	32;2	32;2	27;0			>Q2UVX4 SWISS-PROT:Q2UVX4 (Bos taurus) Complement C3 precursor	2	32	32	27	5	22	0	13	3	7	9	10	5	22	0	13	3	7	9	10	3	20	0	12	3	6	8	9	28.8	28.8	25.6	187.37	1662	1662;102	4.62	2		8	22	36	6	3
CON__Q3KUS7	CON__Q3KUS7	3	3	3			>Q3KUS7 TREMBL:Q3KUS7 (Bos taurus) Complement factor B	1	3	3	3	0	3	0	0	0	2	0	1	0	3	0	0	0	2	0	1	0	3	0	0	0	2	0	1	3.9	3.9	3.9	85.411	760	760	3			6
CON__Q3MHN5	CON__Q3MHN5	14	14	3			>Q3MHN5 SWISS-PROT:Q3MHN5 (Bos taurus) Vitamin D-binding protein precursor	1	14	14	3	2	12	6	1	3	8	5	3	2	12	6	1	3	8	5	3	0	3	0	0	0	2	1	1	31.6	31.6	4	53.341	474	474	4.55				21	26
CON__Q3SX09;P02089;P02088;P02104	CON__Q3SX09	13;2;2;1	13;2;2;1	8;0;0;0			>Q3SX09 TREMBL:Q3SX09 (Bos taurus) similar to HBG protein	4	13	13	8	1	7	0	0	1	13	1	0	1	7	0	0	1	13	1	0	0	4	0	0	0	8	0	0	61.7	61.7	39.8	22.06	201	201;147;147;147	9.48	2	2	2	1	1	2	3
CON__Q3SX14;P13020-2;P13020	CON__Q3SX14	4;1;1	4;1;1	4;1;1			>Q3SX14 TREMBL:Q3SX14 (Bos taurus) Similar to Gelsolin	3	4	4	4	0	0	1	1	2	4	0	0	0	0	1	1	2	4	0	0	0	0	1	1	2	4	0	0	10.8	10.8	10.8	85.686	781	781;731;780	3.5			4	4
CON__Q3SZ57	CON__Q3SZ57	16	16	16			>Q3SZ57 SWISS-PROT:Q3SZ57 (Bos taurus) Alpha-fetoprotein precursor	1	16	16	16	2	0	7	8	2	14	9	7	2	0	7	8	2	14	9	7	2	0	7	8	2	14	9	7	30.8	30.8	30.8	68.587	610	610	3.37			34	20
CON__Q3SZH5	CON__Q3SZH5	13	13	13			>Q3SZH5 TREMBL:Q3SZH5 (Bos taurus) Similar to Angiotensinogen	1	13	13	13	1	10	4	2	1	9	3	2	1	10	4	2	1	9	3	2	1	10	4	2	1	9	3	2	52.4	52.4	52.4	45.456	424	424	4.62				13	21
CON__Q3SZR3	CON__Q3SZR3	2	2	2			>Q3SZR3 SWISS-PROT:Q3SZR3 (Bos taurus) Alpha-1-acid glycoprotein precursor	1	2	2	2	2	2	0	0	2	1	1	1	2	2	0	0	2	1	1	1	2	2	0	0	2	1	1	1	13.4	13.4	13.4	23.182	202	202	5.42				2	5	3	2
CON__Q3SZV7	CON__Q3SZV7	4	4	4			>Q3SZV7 TREMBL:Q3SZV7 (Bos taurus) Similar to hemopexin	1	4	4	4	0	2	0	0	2	3	1	0	0	2	0	0	2	3	1	0	0	2	0	0	2	3	1	0	13.3	13.3	13.3	52.295	460	460	4.62				3	5
CON__Q3T052	CON__Q3T052	15	15	15			>Q3T052 TREMBL:Q3T052;Q5EA67 (Bos taurus) Inter-alpha (Globulin) inhibitor H4	1	15	15	15	0	12	5	1	0	9	2	3	0	12	5	1	0	9	2	3	0	12	5	1	0	9	2	3	30.2	30.2	30.2	101.51	916	916	2.85		5	29
CON__Q3Y5Z3	CON__Q3Y5Z3	4	4	4			>Q3Y5Z3 SWISS-PROT:Q3Y5Z3 (Bos taurus) Adiponectin precursor	1	4	4	4	2	1	3	1	0	1	2	1	2	1	3	1	0	1	2	1	2	1	3	1	0	1	2	1	19.2	19.2	19.2	26.133	240	240	6	1					7	2
CON__Q3ZBD7	CON__Q3ZBD7	11	1	1			>Q3ZBD7 SWISS-PROT:Q3ZBD7 (Bos taurus) Glucose-6-phosphate isomerase	1	11	1	1	3	8	10	9	5	8	9	9	0	0	0	0	0	1	0	0	0	0	0	0	0	1	0	0	24.1	5.4	5.4	62.87	557	557	5					1
CON__Q3ZBS7	CON__Q3ZBS7	10	10	10			>Q3ZBS7 TREMBL:Q3ZBS7 (Bos taurus) Vitronectin	1	10	10	10	4	8	6	6	4	8	6	7	4	8	6	6	4	8	6	7	4	8	6	6	4	8	6	7	22.3	22.3	22.3	54.099	484	484	4.65			20	37	19	11	2
CON__Q58D62	CON__Q58D62	12	12	12			>Q58D62 SWISS-PROT:Q58D62 (Bos taurus) Fetuin-B precursor	1	12	12	12	3	9	6	5	3	8	6	6	3	9	6	5	3	8	6	6	3	9	6	5	3	8	6	6	39.3	39.3	39.3	42.663	387	387	4.79				27	21	6	3
CON__Q5D862	CON__Q5D862	3	3	3			>Q5D862 SWISS-PROT:Q5D862 Tax_Id=9606 Gene_Symbol=FLG2 Filaggrin-2	1	3	3	3	1	1	1	0	2	1	2	2	1	1	1	0	2	1	2	2	1	1	1	0	2	1	2	2	2.4	2.4	2.4	248.07	2391	2391	6.36	2			1	2	1	2
CON__Q6IFZ6;Q6IFZ6	CON__Q6IFZ6;Q6IFZ6	6;6	1;1	1;1	Keratin, type II cytoskeletal 1b	Krt77	>Q6IFZ6 SWISS-PROT:Q6IFZ6 Tax_Id=10090 Gene_Symbol=Krt77 Keratin, type II cytoskeletal 1b;>sp|Q6IFZ6|K2C1B_MOUSE Keratin, type II cytoskeletal 1b OS=Mus musculus GN=Krt77 PE=1 SV=1	2	6	1	1	2	3	1	2	4	2	2	2	0	0	0	0	0	0	0	1	0	0	0	0	0	0	0	1	8.7	2.1	2.1	61.358	572	572;572	4				1
CON__Q6NXH9;Q6NXH9;CON__Q32MB2	CON__Q6NXH9;Q6NXH9;CON__Q32MB2	4;4;2	1;1;1	0;0;0	Keratin, type II cytoskeletal 73	Krt73	>Q6NXH9 TREMBL:Q6NXH9 Tax_Id=10090 Gene_Symbol=Krt73 Keratin 73;>sp|Q6NXH9|K2C73_MOUSE Keratin, type II cytoskeletal 73 OS=Mus musculus GN=Krt73 PE=1 SV=1;>Q32MB2 TREMBL:Q32MB2;Q86Y46 Tax_Id=9606 Gene_Symbol=KRT73 Keratin-73	3	4	1	0	2	2	1	1	2	1	1	1	1	0	0	0	0	0	0	0	0	0	0	0	0	0	0	0	6.1	2.2	0	58.911	539	539;539;540	4				1
CON__Q7Z794	CON__Q7Z794	12	9	8			>Q7Z794 SWISS-PROT:Q7Z794 Tax_Id=9606 Gene_Symbol=KRT77 Keratin 77	1	12	9	8	6	3	3	3	7	2	4	5	5	1	2	2	5	1	3	4	4	1	2	2	4	1	2	4	26.8	23.2	23.2	61.802	578	578	4.71	8	8	7	15	14	4	9
CON__Q86YZ3	CON__Q86YZ3	2	2	2			>Q86YZ3 SWISS-PROT:Q86YZ3 Tax_Id=9606 Gene_Symbol=HRNR Hornerin	1	2	2	2	2	2	2	0	2	0	1	0	2	2	2	0	2	0	1	0	2	2	2	0	2	0	1	0	2.5	2.5	2.5	282.39	2850	2850	3.73	8	1			1		1
CON__Q95121;E9PWS2;Q5ND37;B7ZC25	CON__Q95121	8;1;1;1	8;1;1;1	7;0;0;0			>Q95121 SWISS-PROT:Q95121 (Bos taurus) Pigment epithelium-derived factor precursor	4	8	8	7	0	7	2	1	0	3	2	1	0	7	2	1	0	3	2	1	0	6	1	1	0	3	2	1	34.9	34.9	31.5	46.228	416	416;147;206;213	5.44				3	4	11
CON__Q95M17	CON__Q95M17	3	3	3			>Q95M17 SWISS-PROT:Q95M17 (Bos taurus) Acidic mammalian chitinase precursor	1	3	3	3	0	0	3	0	0	0	2	0	0	0	3	0	0	0	2	0	0	0	3	0	0	0	2	0	10.8	10.8	10.8	52.129	472	472	4				5
CON__Q9D646;Q9D646;Q8K0Y2	CON__Q9D646;Q9D646;Q8K0Y2	3;3;2	1;1;1	0;0;0	Keratin, type I cuticular Ha4;Keratin, type I cuticular Ha3-I	Krt34;Krt33a	>Q9D646 TREMBL:Q9D646 Tax_Id=10090 Gene_Symbol=Krt34 10 days neonate skin cDNA, RIKEN full-length enriched library, clone:4733401E01 product:keratin complex 1, acidic, gene 4, full insert sequence;>sp|Q9D646|KRT34_MOUSE Keratin, type I cuticular Ha4 OS=Mus	3	3	1	0	3	0	0	0	0	1	0	0	1	0	0	0	0	0	0	0	0	0	0	0	0	0	0	0	10.2	3.3	0	44.56	392	392;392;404	1	1
CON__Q9N2I2	CON__Q9N2I2	4	4	4			>Q9N2I2 SWISS-PROT:Q9N2I2 (Bos taurus) Plasma serine protease inhibitor precursor	1	4	4	4	0	4	0	0	0	0	0	0	0	4	0	0	0	0	0	0	0	4	0	0	0	0	0	0	17.1	17.1	17.1	45.296	404	404	5.25					3	1
CON__Q9TRI1;G3X977;Q61703;Q3UEG7	CON__Q9TRI1	19;6;6;3	19;6;6;3	19;6;6;3			>Q9TRI1 TREMBL:Q9TRI1 (Bos taurus) similar to inter-alpha-trypsin inhibitor heavy chain2	4	19	19	19	1	16	6	3	4	9	7	5	1	16	6	3	4	9	7	5	1	16	6	3	4	9	7	5	28.2	28.2	28.2	106.19	946	946;950;946;452	2.82		20	45	5	1
CON__Q9TT36	CON__Q9TT36	4	4	4			>Q9TT36 SWISS-PROT:Q9TT36 (Bos taurus) Thyroxine-binding globulin precursor	1	4	4	4	0	4	0	0	0	0	0	1	0	4	0	0	0	0	0	1	0	4	0	0	0	0	0	1	14.4	14.4	14.4	46.017	411	411	4.8				1	4
CON__Q9TTE1	CON__Q9TTE1	14	14	8			>Q9TTE1 SWISS-PROT:Q9TTE1 (Bos taurus) Endopin-1 precursor	1	14	14	8	4	10	5	4	4	9	5	7	4	10	5	4	4	9	5	7	4	6	3	3	3	4	4	6	35.3	35.3	24.8	46.203	411	411	4.42			1	28	23
CON__REFSEQ:XP_001252647;CON__ENSEMBL:ENSBTAP00000038329	CON__REFSEQ:XP_001252647	12;1	12;1	7;1			>REFSEQ:XP_001252647 (Bos taurus) similar to endopin 2B	2	12	12	7	0	10	4	3	3	2	4	3	0	10	4	3	3	2	4	3	0	6	1	2	1	2	0	2	28.8	28.8	18.5	46.897	417	417;80	4.5				16	16
CON__REFSEQ:XP_585019	CON__REFSEQ:XP_585019	3	3	3			>REFSEQ:XP_585019 (Bos taurus) similar to afamin	1	3	3	3	0	0	0	0	0	3	0	0	0	0	0	0	0	3	0	0	0	0	0	0	0	3	0	0	6.8	6.8	6.8	69.561	604	604	4				3
CON__Streptavidin	CON__Streptavidin	4	4	4			>Streptavidin (S.avidinii)	1	4	4	4	0	0	0	0	2	0	1	3	0	0	0	0	2	0	1	3	0	0	0	0	2	0	1	3	43.1	43.1	43.1	16.622	160	160	1.14	6	1
D3YTL6;Q9D384	D3YTL6;Q9D384	1;1	1;1	1;1	U11/U12 small nuclear ribonucleoprotein 35 kDa protein	Snrnp35	>tr|D3YTL6|D3YTL6_MOUSE U11/U12 small nuclear ribonucleoprotein 35 kDa protein (Fragment) OS=Mus musculus GN=Snrnp35 PE=4 SV=1;>sp|Q9D384|U1SBP_MOUSE U11/U12 small nuclear ribonucleoprotein 35 kDa protein OS=Mus musculus GN=Snrnp35 PE=2 SV=1	2	1	1	1	0	0	1	0	0	0	0	0	0	0	1	0	0	0	0	0	0	0	1	0	0	0	0	0	11.6	11.6	11.6	13.993	121	121;244	6						1
D3YTR5;Q9Z2D8-2;Q9Z2D8;D3YTR4;F6WZH1	D3YTR5;Q9Z2D8-2;Q9Z2D8;D3YTR4;F6WZH1	7;7;7;6;5	7;7;7;6;5	7;7;7;6;5	Methyl-CpG-binding domain protein 3	Mbd3	>tr|D3YTR5|D3YTR5_MOUSE Methyl-CpG-binding domain protein 3 OS=Mus musculus GN=Mbd3 PE=4 SV=1;>sp|Q9Z2D8-2|MBD3_MOUSE Isoform 2 of Methyl-CpG-binding domain protein 3 OS=Mus musculus GN=Mbd3;>sp|Q9Z2D8|MBD3_MOUSE Methyl-CpG-binding domain protein 3 OS=Mus	5	7	7	7	0	6	2	4	0	0	2	5	0	6	2	4	0	0	2	5	0	6	2	4	0	0	2	5	34.9	34.9	34.9	29.07	261	261;253;285;281;185	6.04				2	11	4	2
D3YWT0;D3Z569;D3YTS1;Q9R0P6	D3YWT0;D3Z569;D3YTS1;Q9R0P6	8;8;8;8	8;8;8;8	8;8;8;8	Signal peptidase complex catalytic subunit SEC11A	Sec11a	>tr|D3YWT0|D3YWT0_MOUSE Signal peptidase I OS=Mus musculus GN=Sec11a PE=4 SV=1;>tr|D3Z569|D3Z569_MOUSE Signal peptidase I OS=Mus musculus GN=Sec11a PE=4 SV=1;>tr|D3YTS1|D3YTS1_MOUSE Signal peptidase I OS=Mus musculus GN=Sec11a PE=4 SV=1;>sp|Q9R0P6|SC11A_MO	4	8	8	8	4	1	8	0	3	0	8	0	4	1	8	0	3	0	8	0	4	1	8	0	3	0	8	0	46.5	46.5	46.5	19.569	170	170;190;247;179	8.1
D3YTT4;Q9D7B6	D3YTT4;Q9D7B6	6;6	6;6	6;6	Isobutyryl-CoA dehydrogenase, mitochondrial	Acad8	>tr|D3YTT4|D3YTT4_MOUSE Isobutyryl-CoA dehydrogenase, mitochondrial OS=Mus musculus GN=Acad8 PE=1 SV=1;>sp|Q9D7B6|ACAD8_MOUSE Isobutyryl-CoA dehydrogenase, mitochondrial OS=Mus musculus GN=Acad8 PE=1 SV=2	2	6	6	6	0	2	0	5	0	0	4	3	0	2	0	5	0	0	4	3	0	2	0	5	0	0	4	3	16.2	16.2	16.2	45.075	413	413;413	5.55					12	5	3
F8WH20;D3Z194;D3YTT6;Q9DBS9	F8WH20;D3Z194;D3YTT6;Q9DBS9	2;2;2;2	2;2;2;2	2;2;2;2	Oxysterol-binding protein;Oxysterol-binding protein-related protein 3	Osbpl3	>tr|F8WH20|F8WH20_MOUSE Oxysterol-binding protein OS=Mus musculus GN=Osbpl3 PE=1 SV=1;>tr|D3Z194|D3Z194_MOUSE Oxysterol-binding protein OS=Mus musculus GN=Osbpl3 PE=1 SV=1;>tr|D3YTT6|D3YTT6_MOUSE Oxysterol-binding protein OS=Mus musculus GN=Osbpl3 PE=1 SV=	4	2	2	2	0	0	2	0	0	0	1	0	0	0	2	0	0	0	1	0	0	0	2	0	0	0	1	0	2.6	2.6	2.6	93.02	819	819;850;886;855	4.8			2			3
D3YTT9;Q6KAQ7;Q6KAQ7-2;Q6KAQ7-3	D3YTT9;Q6KAQ7;Q6KAQ7-2;Q6KAQ7-3	7;7;5;5	7;7;5;5	7;7;5;5	ZZ-type zinc finger-containing protein 3	Zzz3	>tr|D3YTT9|D3YTT9_MOUSE ZZ-type zinc finger-containing protein 3 OS=Mus musculus GN=Zzz3 PE=1 SV=1;>sp|Q6KAQ7|ZZZ3_MOUSE ZZ-type zinc finger-containing protein 3 OS=Mus musculus GN=Zzz3 PE=1 SV=2;>sp|Q6KAQ7-2|ZZZ3_MOUSE Isoform 2 of ZZ-type zinc finger-con	4	7	7	7	0	0	3	7	0	0	1	5	0	0	3	7	0	0	1	5	0	0	3	7	0	0	1	5	12.4	12.4	12.4	102.21	909	909;910;409;413	2.14		19	3
D3YTU0;Q62442-2;Q62442	D3YTU0;Q62442-2;Q62442	1;1;1	1;1;1	1;1;1	Vesicle-associated membrane protein 1	Vamp1	>tr|D3YTU0|D3YTU0_MOUSE Vesicle-associated membrane protein 1 OS=Mus musculus GN=Vamp1 PE=4 SV=1;>sp|Q62442-2|VAMP1_MOUSE Isoform 2 of Vesicle-associated membrane protein 1 OS=Mus musculus GN=Vamp1;>sp|Q62442|VAMP1_MOUSE Vesicle-associated membrane protein	3	1	1	1	0	0	1	0	0	0	0	0	0	0	1	0	0	0	0	0	0	0	1	0	0	0	0	0	14.6	14.6	14.6	18.735	171	171;117;118	3			1
D3YTU2;Q3U0K8-3;Q3U0K8;Q3U0K8-2	D3YTU2;Q3U0K8-3;Q3U0K8;Q3U0K8-2	2;2;2;1	2;2;2;1	2;2;2;1	Prolyl 3-hydroxylase OGFOD1	Ogfod1	>tr|D3YTU2|D3YTU2_MOUSE Prolyl 3-hydroxylase OGFOD1 OS=Mus musculus GN=Ogfod1 PE=4 SV=1;>sp|Q3U0K8-3|OGFD1_MOUSE Isoform 3 of Prolyl 3-hydroxylase OGFOD1 OS=Mus musculus GN=Ogfod1;>sp|Q3U0K8|OGFD1_MOUSE Prolyl 3-hydroxylase OGFOD1 OS=Mus musculus GN=Ogfod1	4	2	2	2	0	2	0	2	0	0	1	2	0	2	0	2	0	0	1	2	0	2	0	2	0	0	1	2	7.4	7.4	7.4	61.159	530	530;544;545;502	4.29				5	2
D3YU12;Q8K2T1;G5E8S7;Q8K2T1-2;Q8K2T1-3	D3YU12;Q8K2T1;G5E8S7;Q8K2T1-2;Q8K2T1-3	10;10;7;7;5	10;10;7;7;5	10;10;7;7;5	NmrA-like family domain-containing protein 1	Nmral1	>tr|D3YU12|D3YU12_MOUSE NmrA-like family domain-containing protein 1 OS=Mus musculus GN=Nmral1 PE=4 SV=1;>sp|Q8K2T1|NMRL1_MOUSE NmrA-like family domain-containing protein 1 OS=Mus musculus GN=Nmral1 PE=1 SV=1;>tr|G5E8S7|G5E8S7_MOUSE NmrA-like family domain	5	10	10	10	3	8	6	5	1	2	4	1	3	8	6	5	1	2	4	1	3	8	6	5	1	2	4	1	36.1	36.1	36.1	33.081	299	299;309;291;243;182	6.73						21
D3YU17;Q8VCM8;F6S731	D3YU17;Q8VCM8	13;13;1	13;13;1	13;13;1	Nicalin	Ncln	>tr|D3YU17|D3YU17_MOUSE Nicalin OS=Mus musculus GN=Ncln PE=3 SV=1;>sp|Q8VCM8|NCLN_MOUSE Nicalin OS=Mus musculus GN=Ncln PE=2 SV=2	3	13	13	13	0	11	8	7	3	6	10	7	0	11	8	7	3	6	10	7	0	11	8	7	3	6	10	7	23.5	23.5	23.5	62.779	562	562;563;64	4.34				44	23
D3YU33;Q8CHK3;F6UP63	D3YU33;Q8CHK3	3;3;1	3;3;1	3;3;1	Lysophospholipid acyltransferase 7	Mboat7	>tr|D3YU33|D3YU33_MOUSE Lysophospholipid acyltransferase 7 OS=Mus musculus GN=Mboat7 PE=4 SV=1;>sp|Q8CHK3|MBOA7_MOUSE Lysophospholipid acyltransferase 7 OS=Mus musculus GN=Mboat7 PE=2 SV=1	3	3	3	3	0	0	0	1	0	0	3	0	0	0	0	1	0	0	3	0	0	0	0	1	0	0	3	0	14.5	14.5	14.5	38.753	344	344;473;123	3	2				2
D3YU40;P47877	D3YU40;P47877	2;2	2;2	2;2	Insulin-like growth factor-binding protein 2	Igfbp2	>tr|D3YU40|D3YU40_MOUSE Insulin-like growth factor-binding protein 2 OS=Mus musculus GN=Igfbp2 PE=4 SV=1;>sp|P47877|IBP2_MOUSE Insulin-like growth factor-binding protein 2 OS=Mus musculus GN=Igfbp2 PE=2 SV=2	2	2	2	2	0	2	0	0	0	1	0	0	0	2	0	0	0	1	0	0	0	2	0	0	0	1	0	0	23.4	23.4	23.4	17.706	158	158;305	8
E9QP59;D3YU56;Q9WU40;Q9WU40-2	E9QP59;D3YU56;Q9WU40;Q9WU40-2	4;4;4;4	4;4;4;4	4;4;4;4	Inner nuclear membrane protein Man1	Lemd3	>tr|E9QP59|E9QP59_MOUSE Inner nuclear membrane protein Man1 OS=Mus musculus GN=Lemd3 PE=1 SV=1;>tr|D3YU56|D3YU56_MOUSE Inner nuclear membrane protein Man1 OS=Mus musculus GN=Lemd3 PE=1 SV=1;>sp|Q9WU40|MAN1_MOUSE Inner nuclear membrane protein Man1 OS=Mus m	4	4	4	4	0	2	1	1	0	2	1	1	0	2	1	1	0	2	1	1	0	2	1	1	0	2	1	1	12.5	12.5	12.5	100.16	918	918;940;921;943	2.88		1	7
D3YU58;Q9WVM3	D3YU58;Q9WVM3	3;3	3;3	3;3	Anaphase-promoting complex subunit 7	Anapc7	>tr|D3YU58|D3YU58_MOUSE Anaphase-promoting complex subunit 7 OS=Mus musculus GN=Anapc7 PE=1 SV=1;>sp|Q9WVM3|APC7_MOUSE Anaphase-promoting complex subunit 7 OS=Mus musculus GN=Anapc7 PE=1 SV=3	2	3	3	3	0	2	0	1	0	0	0	2	0	2	0	1	0	0	0	2	0	2	0	1	0	0	0	2	8.9	8.9	8.9	56.167	503	503;565	4.5				3	3
D3YU80;K4DI65;P60824	D3YU80;K4DI65;P60824	3;3;3	3;3;3	3;3;3	Cold-inducible RNA-binding protein	Cirbp	>tr|D3YU80|D3YU80_MOUSE Cold-inducible RNA-binding protein (Fragment) OS=Mus musculus GN=Cirbp PE=4 SV=1;>tr|K4DI65|K4DI65_MOUSE Cold inducible RNA binding protein, isoform CRA_a OS=Mus musculus GN=Cirbp PE=4 SV=1;>sp|P60824|CIRBP_MOUSE Cold-inducible RNA-	3	3	3	3	0	0	0	0	3	0	1	0	0	0	0	0	3	0	1	0	0	0	0	0	3	0	1	0	42.6	42.6	42.6	11.782	108	108;168;172	8
D3YWF5;D3Z5E5;D3YU88;E9PUQ3	D3YWF5;D3Z5E5;D3YU88;E9PUQ3	3;3;3;3	3;3;3;3	3;3;3;3		AU019823	>tr|D3YWF5|D3YWF5_MOUSE Protein AU019823 OS=Mus musculus GN=AU019823 PE=4 SV=1;>tr|D3Z5E5|D3Z5E5_MOUSE Protein AU019823 (Fragment) OS=Mus musculus GN=AU019823 PE=4 SV=1;>tr|D3YU88|D3YU88_MOUSE Protein AU019823 (Fragment) OS=Mus musculus GN=AU019823 PE=4 SV	4	3	3	3	1	0	0	0	2	0	0	0	1	0	0	0	2	0	0	0	1	0	0	0	2	0	0	0	26.4	26.4	26.4	14.995	125	125;203;214;292	5					3
D3Z1U0;E9QL53;D3YU89;P49025-4;P49025;P49025-5;F6SBR5;P49025-3;D3Z477;D3Z1K6;P49025-2	D3Z1U0;E9QL53;D3YU89;P49025-4;P49025;P49025-5;F6SBR5;P49025-3	4;4;4;4;4;4;3;3;1;1;1	4;4;4;4;4;4;3;3;1;1;1	4;4;4;4;4;4;3;3;1;1;1	Citron Rho-interacting kinase	Cit	>tr|D3Z1U0|D3Z1U0_MOUSE Citron Rho-interacting kinase OS=Mus musculus GN=Cit PE=1 SV=1;>tr|E9QL53|E9QL53_MOUSE Citron Rho-interacting kinase OS=Mus musculus GN=Cit PE=1 SV=1;>tr|D3YU89|D3YU89_MOUSE Citron Rho-interacting kinase OS=Mus musculus GN=Cit PE=1	11	4	4	4	0	1	0	0	0	2	1	0	0	1	0	0	0	2	1	0	0	1	0	0	0	2	1	0	3	3	3	231.88	2028	2028;2055;2070;2012;2055;2085;1642;1597;175;181;494	2.4		4		1
D3YU96;Q99KH2;D3YU95;P63034-3;P63034-2;P63034;D6RCZ5;G5E8Q4;Q3TZ02;A2A517;Q9QX11-2;Q9QX11;O08967	D3YU96;Q99KH2;D3YU95;P63034-3;P63034-2;P63034	3;3;3;3;3;3;1;1;1;1;1;1;1	3;3;3;3;3;3;1;1;1;1;1;1;1	3;3;3;3;3;3;1;1;1;1;1;1;1	Cytohesin-2	Cyth2	>tr|D3YU96|D3YU96_MOUSE Cytohesin-2 OS=Mus musculus GN=Cyth2 PE=4 SV=1;>tr|Q99KH2|Q99KH2_MOUSE Cytohesin 2 OS=Mus musculus GN=Cyth2 PE=2 SV=1;>tr|D3YU95|D3YU95_MOUSE Cytohesin-2 OS=Mus musculus GN=Cyth2 PE=4 SV=1;>sp|P63034-3|CYH2_MOUSE Isoform 3 of Cytohe	13	3	3	3	0	3	0	2	0	0	0	1	0	3	0	2	0	0	0	1	0	3	0	2	0	0	0	1	10.2	10.2	10.2	44.655	383	383;399;410;384;399;400;292;351;400;460;397;398;399	5.5					3	3
D3YUC9	D3YUC9	1	1	1		Msrb3	>tr|D3YUC9|D3YUC9_MOUSE Methionine-R-sulfoxide reductase B3, mitochondrial OS=Mus musculus GN=Msrb3 PE=4 SV=1	1	1	1	1	0	1	1	1	0	0	0	1	0	1	1	1	0	0	0	1	0	1	1	1	0	0	0	1	9.6	9.6	9.6	12.058	114	114	8.25							1
D3Z7L2;D3YUD2	D3Z7L2;D3YUD2	3;3	1;1	1;1		Mllt4	>tr|D3Z7L2|D3Z7L2_MOUSE Afadin (Fragment) OS=Mus musculus GN=Mllt4 PE=4 SV=4;>tr|D3YUD2|D3YUD2_MOUSE Afadin (Fragment) OS=Mus musculus GN=Mllt4 PE=1 SV=1	2	3	1	1	0	3	0	0	0	3	0	0	0	1	0	0	0	1	0	0	0	1	0	0	0	1	0	0	20.8	5.9	5.9	25.564	221	221;229	2		2
D3YUG5;D3YUI2;Q8K4J6-2;Q8K4J6	D3YUG5;D3YUI2;Q8K4J6-2;Q8K4J6	2;2;2;2	2;2;2;2	2;2;2;2	MKL/myocardin-like protein 1	Mkl1	>tr|D3YUG5|D3YUG5_MOUSE MKL/myocardin-like protein 1 (Fragment) OS=Mus musculus GN=Mkl1 PE=4 SV=1;>tr|D3YUI2|D3YUI2_MOUSE MKL/myocardin-like protein 1 OS=Mus musculus GN=Mkl1 PE=4 SV=1;>sp|Q8K4J6-2|MKL1_MOUSE Isoform 2 of MKL/myocardin-like protein 1 OS=Mu	4	2	2	2	0	0	0	1	0	0	0	1	0	0	0	1	0	0	0	1	0	0	0	1	0	0	0	1	4.5	4.5	4.5	74.767	705	705;879;929;964	2		2
D3YUM1;Q91YT0;D3Z1U9;D3Z0K1;D3YXX5;D6RG60	D3YUM1;Q91YT0;D3Z1U9;D3Z0K1	9;9;8;5;3;1	9;9;8;5;3;1	9;9;8;5;3;1	NADH dehydrogenase [ubiquinone] flavoprotein 1, mitochondrial	Ndufv1	>tr|D3YUM1|D3YUM1_MOUSE NADH dehydrogenase [ubiquinone] flavoprotein 1, mitochondrial OS=Mus musculus GN=Ndufv1 PE=1 SV=1;>sp|Q91YT0|NDUV1_MOUSE NADH dehydrogenase [ubiquinone] flavoprotein 1, mitochondrial OS=Mus musculus GN=Ndufv1 PE=1 SV=1;>tr|D3Z1U9|D3	6	9	9	9	0	7	7	3	1	1	4	4	0	7	7	3	1	1	4	4	0	7	7	3	1	1	4	4	28.6	28.6	28.6	49.913	455	455;464;385;146;115;120	4.9				12	9	9
D3YUM2;D3Z2Q6;D3YV28;D3Z146;D3YUQ7;D3Z142;P58463-2;P58463	D3YUM2;D3Z2Q6;D3YV28;D3Z146;D3YUQ7;D3Z142;P58463-2;P58463	1;1;1;1;1;1;1;1	1;1;1;1;1;1;1;1	1;1;1;1;1;1;1;1	Forkhead box protein P2	Foxp2	>tr|D3YUM2|D3YUM2_MOUSE Forkhead box protein P2 (Fragment) OS=Mus musculus GN=Foxp2 PE=4 SV=1;>tr|D3Z2Q6|D3Z2Q6_MOUSE Forkhead box protein P2 (Fragment) OS=Mus musculus GN=Foxp2 PE=4 SV=4;>tr|D3YV28|D3YV28_MOUSE Forkhead box protein P2 OS=Mus musculus GN=F	8	1	1	1	0	0	0	1	0	0	0	1	0	0	0	1	0	0	0	1	0	0	0	1	0	0	0	1	31.4	31.4	31.4	9.2941	86	86;260;363;430;456;739;693;714	3			2
D3YUP1;Q9WVG6-2;Q9WVG6;D6RFA7	D3YUP1;Q9WVG6-2;Q9WVG6	13;13;13;1	13;13;13;1	13;13;13;1	Histone-arginine methyltransferase CARM1	Carm1	>tr|D3YUP1|D3YUP1_MOUSE Histone-arginine methyltransferase CARM1 OS=Mus musculus GN=Carm1 PE=4 SV=1;>sp|Q9WVG6-2|CARM1_MOUSE Isoform 2 of Histone-arginine methyltransferase CARM1 OS=Mus musculus GN=Carm1;>sp|Q9WVG6|CARM1_MOUSE Histone-arginine methyltransf	4	13	13	13	1	8	11	10	4	8	7	4	1	8	11	10	4	8	7	4	1	8	11	10	4	8	7	4	32.4	32.4	32.4	70.322	651	651;585;608;162	3.56	14	5	12	43	22
D3YUQ4;Q9CWR8	D3YUQ4;Q9CWR8	1;1	1;1	1;1	DNA (cytosine-5)-methyltransferase 3-like	Dnmt3l	>tr|D3YUQ4|D3YUQ4_MOUSE DNA (cytosine-5)-methyltransferase 3-like OS=Mus musculus GN=Dnmt3l PE=4 SV=1;>sp|Q9CWR8|DNM3L_MOUSE DNA (cytosine-5)-methyltransferase 3-like OS=Mus musculus GN=Dnmt3l PE=1 SV=1	2	1	1	1	1	0	0	0	1	0	0	0	1	0	0	0	1	0	0	0	1	0	0	0	1	0	0	0	11.9	11.9	11.9	15.038	126	126;421	4.25	1	1					2
D3YUT2;Q924C5	D3YUT2;Q924C5	1;1	1;1	1;1	Alpha-protein kinase 3	Alpk3	>tr|D3YUT2|D3YUT2_MOUSE Alpha-protein kinase 3 OS=Mus musculus GN=Alpk3 PE=4 SV=1;>sp|Q924C5|ALPK3_MOUSE Alpha-protein kinase 3 OS=Mus musculus GN=Alpk3 PE=1 SV=1	2	1	1	1	0	0	0	1	0	0	0	0	0	0	0	1	0	0	0	0	0	0	0	1	0	0	0	0	1.3	1.3	1.3	180.11	1680	1680;1678	2		1
D3YUW7;E9QMC1;P59242-2;P59242	D3YUW7;E9QMC1;P59242-2;P59242	1;1;1;1	1;1;1;1	1;1;1;1	Cingulin	Cgn	>tr|D3YUW7|D3YUW7_MOUSE Cingulin OS=Mus musculus GN=Cgn PE=1 SV=1;>tr|E9QMC1|E9QMC1_MOUSE Cingulin OS=Mus musculus GN=Cgn PE=1 SV=1;>sp|P59242-2|CING_MOUSE Isoform 2 of Cingulin OS=Mus musculus GN=Cgn;>sp|P59242|CING_MOUSE Cingulin OS=Mus musculus GN=Cgn P	4	1	1	1	0	0	0	0	0	1	0	0	0	0	0	0	0	1	0	0	0	0	0	0	0	1	0	0	1.7	1.7	1.7	135.74	1184	1184;1192;1183;1191	3			1
D3YUW8;D3YUX1;Q8BZH4;Q0VGT3	D3YUW8;D3YUX1;Q8BZH4;Q0VGT3	20;20;20;19	20;20;20;19	20;20;20;19	Pogo transposable element with ZNF domain	Pogz	>tr|D3YUW8|D3YUW8_MOUSE Pogo transposable element with ZNF domain OS=Mus musculus GN=Pogz PE=4 SV=1;>tr|D3YUX1|D3YUX1_MOUSE Pogo transposable element with ZNF domain OS=Mus musculus GN=Pogz PE=4 SV=1;>sp|Q8BZH4|POGZ_MOUSE Pogo transposable element with ZNF	4	20	20	20	1	6	19	12	0	4	19	12	1	6	19	12	0	4	19	12	1	6	19	12	0	4	19	12	23.4	23.4	23.4	144.86	1314	1314;1356;1409;1400	1.86	37	65	6		1	3
D3YUX2;Q8VBX6-2;Q8VBX6;Q8VBX6-4;Q8VBX6-3;A3KG83;A3KG84;A3KG81	D3YUX2;Q8VBX6-2;Q8VBX6;Q8VBX6-4;Q8VBX6-3;A3KG83;A3KG84;A3KG81	2;2;2;2;2;1;1;1	2;2;2;2;2;1;1;1	2;2;2;2;2;1;1;1	Multiple PDZ domain protein	Mpdz	>tr|D3YUX2|D3YUX2_MOUSE Multiple PDZ domain protein OS=Mus musculus GN=Mpdz PE=1 SV=1;>sp|Q8VBX6-2|MPDZ_MOUSE Isoform 2 of Multiple PDZ domain protein OS=Mus musculus GN=Mpdz;>sp|Q8VBX6|MPDZ_MOUSE Multiple PDZ domain protein OS=Mus musculus GN=Mpdz PE=1 SV	8	2	2	2	0	2	0	0	0	1	0	0	0	2	0	0	0	1	0	0	0	2	0	0	0	1	0	0	1.5	1.5	1.5	218.8	2056	2056;2022;2055;2057;2072;209;495;1015	2.25		3	1
D3YUY6;D3Z6G3;Q6PER3	D3YUY6;D3Z6G3;Q6PER3	1;1;1	1;1;1	1;1;1	Microtubule-associated protein RP/EB family member 3	Mapre3	>tr|D3YUY6|D3YUY6_MOUSE Microtubule-associated protein RP/EB family member 3 (Fragment) OS=Mus musculus GN=Mapre3 PE=4 SV=4;>tr|D3Z6G3|D3Z6G3_MOUSE Microtubule-associated protein RP/EB family member 3 OS=Mus musculus GN=Mapre3 PE=4 SV=1;>sp|Q6PER3|MARE3_MO	3	1	1	1	0	0	0	0	0	0	1	0	0	0	0	0	0	0	1	0	0	0	0	0	0	0	1	0	12.1	12.1	12.1	16.241	140	140;266;281	7							1
D3YUZ8	D3YUZ8	2	1	1		Dlg2	>tr|D3YUZ8|D3YUZ8_MOUSE Disks large homolog 2 OS=Mus musculus GN=Dlg2 PE=1 SV=1	1	2	1	1	0	1	0	0	0	1	1	0	0	0	0	0	0	0	1	0	0	0	0	0	0	0	1	0	6.9	3.6	3.6	83.95	755	755	1	1
D3YV77;Q3UEB4	D3YV77;Q3UEB4	4;4	1;1	1;1		Mvk	>tr|D3YV77|D3YV77_MOUSE Mevalonate kinase (Fragment) OS=Mus musculus GN=Mvk PE=3 SV=4;>tr|Q3UEB4|Q3UEB4_MOUSE Mevalonate kinase OS=Mus musculus GN=Mvk PE=2 SV=1	2	4	1	1	1	1	0	3	1	1	3	2	0	0	0	1	0	0	0	0	0	0	0	1	0	0	0	0	22.2	6.4	6.4	28.621	266	266;407	5					1
D3YVJ8;Q8CEE7	D3YVJ8;Q8CEE7	2;2	2;2	2;2	Retinol dehydrogenase 13	Rdh13	>tr|D3YVJ8|D3YVJ8_MOUSE Retinol dehydrogenase 13 (Fragment) OS=Mus musculus GN=Rdh13 PE=4 SV=1;>sp|Q8CEE7|RDH13_MOUSE Retinol dehydrogenase 13 OS=Mus musculus GN=Rdh13 PE=2 SV=1	2	2	2	2	0	0	2	0	0	0	0	0	0	0	2	0	0	0	0	0	0	0	2	0	0	0	0	0	21.7	21.7	21.7	12.534	115	115;334	7							2
D3YVL0;E9PW39;P23249;D3YYR1	D3YVL0;E9PW39;P23249	11;11;11;1	11;11;11;1	11;11;11;1	Putative helicase MOV-10	Mov10	>tr|D3YVL0|D3YVL0_MOUSE Putative helicase MOV-10 OS=Mus musculus GN=Mov10 PE=4 SV=1;>tr|E9PW39|E9PW39_MOUSE Putative helicase MOV-10 OS=Mus musculus GN=Mov10 PE=1 SV=1;>sp|P23249|MOV10_MOUSE Putative helicase MOV-10 OS=Mus musculus GN=Mov10 PE=1 SV=2	4	11	11	11	0	6	3	0	0	7	2	1	0	6	3	0	0	7	2	1	0	6	3	0	0	7	2	1	16.6	16.6	16.6	113.6	1004	1004;1077;1004;154	2.85		3	17
D3YVM2;Q9QY73	D3YVM2;Q9QY73	3;3	3;3	3;3	Transmembrane protein 59	Tmem59	>tr|D3YVM2|D3YVM2_MOUSE Transmembrane protein 59 OS=Mus musculus GN=Tmem59 PE=4 SV=1;>sp|Q9QY73|TMM59_MOUSE Transmembrane protein 59 OS=Mus musculus GN=Tmem59 PE=1 SV=2	2	3	3	3	0	2	1	1	0	1	0	1	0	2	1	1	0	1	0	1	0	2	1	1	0	1	0	1	14.8	14.8	14.8	28.592	256	256;323	7.88						1	4
D3YVN7;Q8BFR5;Q8BFR5-2	D3YVN7;Q8BFR5;Q8BFR5-2	26;26;19	26;26;19	26;26;19	Elongation factor Tu;Elongation factor Tu, mitochondrial	Gm9755;Tufm	>tr|D3YVN7|D3YVN7_MOUSE Elongation factor Tu OS=Mus musculus GN=Gm9755 PE=3 SV=1;>sp|Q8BFR5|EFTU_MOUSE Elongation factor Tu, mitochondrial OS=Mus musculus GN=Tufm PE=1 SV=1;>sp|Q8BFR5-2|EFTU_MOUSE Isoform 2 of Elongation factor Tu, mitochondrial OS=Mus mus	3	26	26	26	6	24	13	13	6	10	12	10	6	24	13	13	6	10	12	10	6	24	13	13	6	10	12	10	61.1	61.1	61.1	49.538	452	452;452;435	5.09				37	43	49
D6RCG5;D3YVR5;D3Z2V1;Q91VU6;D3YZ95;D3YZ04;D3YWI9;D6REI5;D3Z4U8;Q91VU6-2	D6RCG5;D3YVR5;D3Z2V1;Q91VU6;D3YZ95;D3YZ04;D3YWI9;D6REI5;D3Z4U8;Q91VU6-2	2;2;2;2;1;1;1;1;1;1	2;2;2;2;1;1;1;1;1;1	2;2;2;2;1;1;1;1;1;1	DDB1- and CUL4-associated factor 11	Dcaf11	>tr|D6RCG5|D6RCG5_MOUSE DDB1- and CUL4-associated factor 11 OS=Mus musculus GN=Dcaf11 PE=1 SV=1;>tr|D3YVR5|D3YVR5_MOUSE DDB1- and CUL4-associated factor 11 (Fragment) OS=Mus musculus GN=Dcaf11 PE=1 SV=1;>tr|D3Z2V1|D3Z2V1_MOUSE DDB1- and CUL4-associated fac	10	2	2	2	0	0	2	0	0	0	0	0	0	0	2	0	0	0	0	0	0	0	2	0	0	0	0	0	21.3	21.3	21.3	15.576	141	141;157;203;549;51;52;65;71;509;505	4				2
D3YVU0;Q9D9M2-2;P62069;Q9D9M2	D3YVU0;Q9D9M2-2;P62069;Q9D9M2	1;1;1;1	1;1;1;1	1;1;1;1	Ubiquitin carboxyl-terminal hydrolase 12;Ubiquitin carboxyl-terminal hydrolase 46	Usp46;Usp12	>tr|D3YVU0|D3YVU0_MOUSE Ubiquitin carboxyl-terminal hydrolase 46 OS=Mus musculus GN=Usp46 PE=4 SV=1;>sp|Q9D9M2-2|UBP12_MOUSE Isoform 2 of Ubiquitin carboxyl-terminal hydrolase 12 OS=Mus musculus GN=Usp12;>sp|P62069|UBP46_MOUSE Ubiquitin carboxyl-terminal h	4	1	1	1	0	0	0	0	0	0	1	0	0	0	0	0	0	0	1	0	0	0	0	0	0	0	1	0	5.3	5.3	5.3	39.499	339	339;250;366;370	5					1
D3YVU7;E9QL25;Q6P1G2;Q6P1G2-2;D3YVU4;H3BKJ9;D3YV31;F6QTG9;D3YUE3;F6YRW4;Q6P1G2-3;P59997	D3YVU7;E9QL25;Q6P1G2;Q6P1G2-2;D3YVU4	10;10;10;9;8;1;1;1;1;1;1;1	10;10;10;9;8;1;1;1;1;1;1;1	10;10;10;9;8;1;1;1;1;1;1;1	Lysine-specific demethylase 2B	Kdm2b	>tr|D3YVU7|D3YVU7_MOUSE Lysine-specific demethylase 2B OS=Mus musculus GN=Kdm2b PE=4 SV=1;>tr|E9QL25|E9QL25_MOUSE Lysine-specific demethylase 2B OS=Mus musculus GN=Kdm2b PE=4 SV=1;>sp|Q6P1G2|KDM2B_MOUSE Lysine-specific demethylase 2B OS=Mus musculus GN=Kdm	12	10	10	10	0	0	8	6	0	0	5	6	0	0	8	6	0	0	5	6	0	0	8	6	0	0	5	6	12.1	12.1	12.1	143.26	1254	1254;1303;1309;776;1271;84;286;296;514;1161;656;1161	1.91	6	24	3
D3YVV7;G3UYX3;Q9JKN6	D3YVV7;G3UYX3	4;4;1	4;4;1	4;4;1		Nova2	>tr|D3YVV7|D3YVV7_MOUSE Protein Nova2 OS=Mus musculus GN=Nova2 PE=4 SV=2;>tr|G3UYX3|G3UYX3_MOUSE Protein Nova2 OS=Mus musculus GN=Nova2 PE=4 SV=1	3	4	4	4	0	4	0	0	0	1	0	0	0	4	0	0	0	1	0	0	0	4	0	0	0	1	0	0	13	13	13	49.066	492	492;556;507	5					5
G3XA66;D3YVW0;F7C846;P47802;G3XA75;D3Z3F4;G3UYJ5;G3UXX9	G3XA66;D3YVW0;F7C846;P47802;G3XA75;D3Z3F4;G3UYJ5;G3UXX9	4;4;4;4;3;3;2;2	4;4;4;4;3;3;2;2	4;4;4;4;3;3;2;2	Metaxin-1	Mtx1	>tr|G3XA66|G3XA66_MOUSE Metaxin-1 (Fragment) OS=Mus musculus GN=Mtx1 PE=4 SV=1;>tr|D3YVW0|D3YVW0_MOUSE Metaxin-1 OS=Mus musculus GN=Mtx1 PE=4 SV=2;>tr|F7C846|F7C846_MOUSE Metaxin-1 OS=Mus musculus GN=Mtx1 PE=4 SV=1;>sp|P47802|MTX1_MOUSE Metaxin-1 OS=Mus mu	8	4	4	4	0	3	0	2	1	1	3	0	0	3	0	2	1	1	3	0	0	3	0	2	1	1	3	0	21.5	21.5	21.5	33.48	298	298;430;461;317;172;360;162;185	6.43					3	4	5
D3YVX4;Q91VZ6	D3YVX4;Q91VZ6	2;2	2;2	2;2	Stromal membrane-associated protein 1	Smap1	>tr|D3YVX4|D3YVX4_MOUSE Stromal membrane-associated protein 1 OS=Mus musculus GN=Smap1 PE=4 SV=1;>sp|Q91VZ6|SMAP1_MOUSE Stromal membrane-associated protein 1 OS=Mus musculus GN=Smap1 PE=1 SV=1	2	2	2	2	0	2	2	1	0	1	2	2	0	2	2	1	0	1	2	2	0	2	2	1	0	1	2	2	7	7	7	37.841	355	355;440	4.23				10	3
D3YVY9;Q14AI0	D3YVY9;Q14AI0	2;2	2;2	2;2	Sister chromatid cohesion protein DCC1	Dscc1;DSCC1	>tr|D3YVY9|D3YVY9_MOUSE Protein Dscc1 OS=Mus musculus GN=Dscc1 PE=4 SV=1;>sp|Q14AI0|DCC1_MOUSE Sister chromatid cohesion protein DCC1 OS=Mus musculus GN=DSCC1 PE=2 SV=1	2	2	2	2	0	2	0	1	1	1	1	1	0	2	0	1	1	1	1	1	0	2	0	1	1	1	1	1	6.3	6.3	6.3	52.071	462	462;399	5.43					4	3
D3YVZ9;P58059	D3YVZ9;P58059	2;2	2;2	2;2	28S ribosomal protein S21, mitochondrial	Mrps21	>tr|D3YVZ9|D3YVZ9_MOUSE 28S ribosomal protein S21, mitochondrial (Fragment) OS=Mus musculus GN=Mrps21 PE=4 SV=1;>sp|P58059|RT21_MOUSE 28S ribosomal protein S21, mitochondrial OS=Mus musculus GN=Mrps21 PE=2 SV=1	2	2	2	2	0	0	0	0	0	2	0	0	0	0	0	0	0	2	0	0	0	0	0	0	0	2	0	0	61.4	61.4	61.4	5.1089	44	44;87	12
D3YW20;D3YW19;I1E4X5;Q8BWQ6;H3BJE8;Q8BWQ6-2;Q8BWQ6-3	D3YW20;D3YW19;I1E4X5;Q8BWQ6;H3BJE8;Q8BWQ6-2	4;4;4;4;3;3;1	4;4;4;4;3;3;1	4;4;4;4;3;3;1	UPF0505 protein C16orf62 homolog	9030624J02Rik	>tr|D3YW20|D3YW20_MOUSE Protein 9030624J02Rik (Fragment) OS=Mus musculus GN=9030624J02Rik PE=4 SV=2;>tr|D3YW19|D3YW19_MOUSE Protein 9030624J02Rik (Fragment) OS=Mus musculus GN=9030624J02Rik PE=4 SV=2;>tr|I1E4X5|I1E4X5_MOUSE Protein 9030624J02Rik OS=Mus mus	7	4	4	4	0	1	3	1	0	0	0	2	0	1	3	1	0	0	0	2	0	1	3	1	0	0	0	2	8.2	8.2	8.2	98.915	874	874;940;991;963;245;434;728	3.12			7	1
D3YW48;O88456	D3YW48;O88456	3;3	3;3	3;3	Calpain small subunit 1	Capns1	>tr|D3YW48|D3YW48_MOUSE Calpain small subunit 1 (Fragment) OS=Mus musculus GN=Capns1 PE=4 SV=1;>sp|O88456|CPNS1_MOUSE Calpain small subunit 1 OS=Mus musculus GN=Capns1 PE=2 SV=1	2	3	3	3	0	3	0	0	0	0	0	0	0	3	0	0	0	0	0	0	0	3	0	0	0	0	0	0	17.8	17.8	17.8	25.31	241	241;269	9
D3YW52;Q61838;D3YUI3	D3YW52;Q61838	9;9;1	9;9;1	9;9;1	Alpha-2-macroglobulin;Alpha-2-macroglobulin 165 kDa subunit;Alpha-2-macroglobulin 35 kDa subunit	Pzp;A2m	>tr|D3YW52|D3YW52_MOUSE Alpha-2-macroglobulin OS=Mus musculus GN=Pzp PE=4 SV=1;>sp|Q61838|A2M_MOUSE Alpha-2-macroglobulin OS=Mus musculus GN=A2m PE=1 SV=3	3	9	9	9	8	0	0	0	4	0	0	0	8	0	0	0	4	0	0	0	8	0	0	0	4	0	0	0	12.3	12.3	12.3	167.28	1507	1507;1495;233	1.31	12	3	1
D3Z4P6;D3YW62;Q9CWT3;S4R1A0	D3Z4P6;D3YW62;Q9CWT3;S4R1A0	2;2;2;1	2;2;2;1	2;2;2;1	Sorting nexin-10	Snx10	>tr|D3Z4P6|D3Z4P6_MOUSE Sorting nexin-10 (Fragment) OS=Mus musculus GN=Snx10 PE=4 SV=1;>tr|D3YW62|D3YW62_MOUSE Sorting nexin-10 (Fragment) OS=Mus musculus GN=Snx10 PE=4 SV=1;>sp|Q9CWT3|SNX10_MOUSE Sorting nexin-10 OS=Mus musculus GN=Snx10 PE=1 SV=1;>tr|S4R	4	2	2	2	0	0	2	0	0	0	0	0	0	0	2	0	0	0	0	0	0	0	2	0	0	0	0	0	33.3	33.3	33.3	11.999	96	96;177;201;44	4.5		1					1
H3BLI9;D3YW86;D3Z0V7;E9QLZ1;P62500-2;P62500-3;P62500	H3BLI9;D3YW86;D3Z0V7;E9QLZ1;P62500-2;P62500-3;P62500	1;1;1;1;1;1;1	1;1;1;1;1;1;1	1;1;1;1;1;1;1	TSC22 domain family protein 1	Tsc22d1	>tr|H3BLI9|H3BLI9_MOUSE TSC22 domain family protein 1 OS=Mus musculus GN=Tsc22d1 PE=4 SV=1;>tr|D3YW86|D3YW86_MOUSE TSC22 domain family protein 1 OS=Mus musculus GN=Tsc22d1 PE=4 SV=1;>tr|D3Z0V7|D3Z0V7_MOUSE TSC22 domain family protein 1 OS=Mus musculus GN=T	7	1	1	1	0	0	0	0	0	1	0	0	0	0	0	0	0	1	0	0	0	0	0	0	0	1	0	0	14	14	14	9.3584	86	86;107;995;1077;143;995;1077	12
D3YW87;D3Z576;Q8VHX6-2;Q8VHX6	D3YW87;D3Z576;Q8VHX6-2;Q8VHX6	50;50;50;50	45;45;45;45	45;45;45;45	Filamin-C	Flnc	>tr|D3YW87|D3YW87_MOUSE Filamin-C OS=Mus musculus GN=Flnc PE=1 SV=1;>tr|D3Z576|D3Z576_MOUSE Filamin-C OS=Mus musculus GN=Flnc PE=1 SV=1;>sp|Q8VHX6-2|FLNC_MOUSE Isoform 2 of Filamin-C OS=Mus musculus GN=Flnc;>sp|Q8VHX6|FLNC_MOUSE Filamin-C OS=Mus musculus G	4	50	45	45	1	32	20	9	4	33	23	3	0	27	17	7	3	31	20	1	0	27	17	7	3	31	20	1	25.4	24.6	24.6	288.59	2704	2704;2737;2693;2726	1.6	54	60	6
D3YWB4;D3Z2L2;Q9JM13	D3YWB4;D3Z2L2;Q9JM13	1;1;1	1;1;1	1;1;1	Rab5 GDP/GTP exchange factor	Rabgef1	>tr|D3YWB4|D3YWB4_MOUSE Rab5 GDP/GTP exchange factor (Fragment) OS=Mus musculus GN=Rabgef1 PE=4 SV=1;>tr|D3Z2L2|D3Z2L2_MOUSE Rab5 GDP/GTP exchange factor (Fragment) OS=Mus musculus GN=Rabgef1 PE=4 SV=1;>sp|Q9JM13|RABX5_MOUSE Rab5 GDP/GTP exchange factor OS	3	1	1	1	0	0	1	0	0	0	0	0	0	0	1	0	0	0	0	0	0	0	1	0	0	0	0	0	11.3	11.3	11.3	25.937	221	221;250;491	4				1
D3YWF6;Q7TQI3;D3Z7K0	D3YWF6;Q7TQI3;D3Z7K0	14;14;8	14;14;8	14;14;8	Ubiquitin thioesterase OTUB1	Otub1	>tr|D3YWF6|D3YWF6_MOUSE Ubiquitin thioesterase OTUB1 OS=Mus musculus GN=Otub1 PE=4 SV=1;>sp|Q7TQI3|OTUB1_MOUSE Ubiquitin thioesterase OTUB1 OS=Mus musculus GN=Otub1 PE=1 SV=2;>tr|D3Z7K0|D3Z7K0_MOUSE Ubiquitin thioesterase OTUB1 (Fragment) OS=Mus musculus G	3	14	14	14	7	9	13	14	3	2	11	6	7	9	13	14	3	2	11	6	7	9	13	14	3	2	11	6	58.1	58.1	58.1	28.036	241	241;271;95	6.32				1	7	78	16
D3YWG1;D3Z5X4;H3BKI8;Q8BT23;H3BJ43;H3BJS9	D3YWG1;D3Z5X4	31;29;15;11;9;6	1;1;0;0;0;0	1;1;0;0;0;0		Gm7964	>tr|D3YWG1|D3YWG1_MOUSE Uncharacterized protein OS=Mus musculus GN=Gm7964 PE=4 SV=1;>tr|D3Z5X4|D3Z5X4_MOUSE Uncharacterized protein OS=Mus musculus GN=Gm7964 PE=4 SV=1	6	31	1	1	12	21	16	14	14	24	12	11	0	1	0	0	0	0	0	0	0	1	0	0	0	0	0	0	54.2	2.2	2.2	50.932	463	463;439;178;97;77;87	5					1
D3YWI4;E9Q1I6;F8WHT5;G3UVW1;D6RI47;P19258	D3YWI4;E9Q1I6;F8WHT5;G3UVW1;D6RI47;P19258	1;1;1;1;1;1	1;1;1;1;1;1	1;1;1;1;1;1	Protein Mpv17	Mpv17	>tr|D3YWI4|D3YWI4_MOUSE Protein Mpv17 OS=Mus musculus GN=Mpv17 PE=4 SV=1;>tr|E9Q1I6|E9Q1I6_MOUSE Protein Mpv17 OS=Mus musculus GN=Mpv17 PE=4 SV=1;>tr|F8WHT5|F8WHT5_MOUSE Protein Mpv17 OS=Mus musculus GN=Mpv17 PE=4 SV=1;>tr|G3UVW1|G3UVW1_MOUSE Mpv17 transge	6	1	1	1	0	0	1	0	0	0	1	0	0	0	1	0	0	0	1	0	0	0	1	0	0	0	1	0	14.2	14.2	14.2	18.049	162	162;165;170;178;191;176	8
D3YWK1;Q80W47	D3YWK1;Q80W47	4;4	4;4	4;4	WD repeat domain phosphoinositide-interacting protein 2	Wipi2	>tr|D3YWK1|D3YWK1_MOUSE WD repeat domain phosphoinositide-interacting protein 2 OS=Mus musculus GN=Wipi2 PE=4 SV=1;>sp|Q80W47|WIPI2_MOUSE WD repeat domain phosphoinositide-interacting protein 2 OS=Mus musculus GN=Wipi2 PE=1 SV=1	2	4	4	4	0	1	4	0	0	0	1	0	0	1	4	0	0	0	1	0	0	1	4	0	0	0	1	0	19.8	19.8	19.8	46.434	425	425;445	4.5				6		2
D3YWR1;Q9CRC9	D3YWR1;Q9CRC9	2;2	1;1	1;1	Glucosamine-6-phosphate isomerase 2	Gnpda2	>tr|D3YWR1|D3YWR1_MOUSE Glucosamine-6-phosphate isomerase OS=Mus musculus GN=Gnpda2 PE=3 SV=1;>sp|Q9CRC9|GNPI2_MOUSE Glucosamine-6-phosphate isomerase 2 OS=Mus musculus GN=Gnpda2 PE=2 SV=1	2	2	1	1	0	0	2	0	0	0	2	1	0	0	1	0	0	0	1	1	0	0	1	0	0	0	1	1	15.6	11.1	11.1	30.523	270	270;276	6.33						2	1
D3YWR7;Q8BVI4;D3Z1A1;D3Z099	D3YWR7;Q8BVI4	8;8;3;1	8;8;3;1	8;8;3;1	Dihydropteridine reductase	Qdpr	>tr|D3YWR7|D3YWR7_MOUSE Dihydropteridine reductase OS=Mus musculus GN=Qdpr PE=4 SV=1;>sp|Q8BVI4|DHPR_MOUSE Dihydropteridine reductase OS=Mus musculus GN=Qdpr PE=1 SV=2	4	8	8	8	0	7	6	6	0	1	6	6	0	7	6	6	0	1	6	6	0	7	6	6	0	1	6	6	50.8	50.8	50.8	20.008	189	189;241;159;136	7.16						16	21
D3YXV8;D3YWS8;Q8CBY3	D3YXV8;D3YWS8;Q8CBY3	6;6;6	6;6;6	6;6;6	Leukocyte receptor cluster member 8 homolog	Leng8	>tr|D3YXV8|D3YXV8_MOUSE Leukocyte receptor cluster member 8 homolog (Fragment) OS=Mus musculus GN=Leng8 PE=4 SV=1;>tr|D3YWS8|D3YWS8_MOUSE Leukocyte receptor cluster (LRC) member 8, isoform CRA_a OS=Mus musculus GN=Leng8 PE=4 SV=1;>sp|Q8CBY3|LENG8_MOUSE Leu	3	6	6	6	1	1	4	2	0	0	3	5	1	1	4	2	0	0	3	5	1	1	4	2	0	0	3	5	16	16	16	80.78	729	729;801;785	3.06			15	1
D3YWT1	D3YWT1	16	1	1		Hnrnph3	>tr|D3YWT1|D3YWT1_MOUSE MCG11326, isoform CRA_b OS=Mus musculus GN=Hnrnph3 PE=4 SV=1	1	16	1	1	9	9	7	10	13	8	6	6	0	0	0	1	0	0	0	0	0	0	0	1	0	0	0	0	68	7.6	7.6	35.181	331	331	6						1
D3YWU0	D3YWU0	1	1	1		Dlg2	>tr|D3YWU0|D3YWU0_MOUSE Disks large homolog 2 OS=Mus musculus GN=Dlg2 PE=1 SV=1	1	1	1	1	0	0	0	0	0	0	0	1	0	0	0	0	0	0	0	1	0	0	0	0	0	0	0	1	1.9	1.9	1.9	54.743	481	481	3			1
D3YWX2;E9Q803;F6YTL8;Q9R0I7	D3YWX2;E9Q803;F6YTL8;Q9R0I7	12;9;8;8	12;9;8;8	12;9;8;8	YLP motif-containing protein 1	Ylpm1	>tr|D3YWX2|D3YWX2_MOUSE YLP motif-containing protein 1 OS=Mus musculus GN=Ylpm1 PE=4 SV=2;>tr|E9Q803|E9Q803_MOUSE YLP motif-containing protein 1 OS=Mus musculus GN=Ylpm1 PE=4 SV=1;>tr|F6YTL8|F6YTL8_MOUSE YLP motif-containing protein 1 (Fragment) OS=Mus mus	4	12	12	12	2	6	8	9	2	5	6	6	2	6	8	9	2	5	6	6	2	6	8	9	2	5	6	6	9	9	9	241.05	2139	2139;1433;1577;1386	1.71	30	16	8
D3Z7P2;D3Z3Z2;D3YX08;D3Z0I8;Q3UBX0	D3Z7P2;D3Z3Z2;D3YX08;D3Z0I8;Q3UBX0	1;1;1;1;1	1;1;1;1;1	1;1;1;1;1	Transmembrane protein 109	Tmem109	>tr|D3Z7P2|D3Z7P2_MOUSE Transmembrane protein 109 (Fragment) OS=Mus musculus GN=Tmem109 PE=4 SV=1;>tr|D3Z3Z2|D3Z3Z2_MOUSE Transmembrane protein 109 (Fragment) OS=Mus musculus GN=Tmem109 PE=4 SV=1;>tr|D3YX08|D3YX08_MOUSE Transmembrane protein 109 OS=Mus mus	5	1	1	1	0	1	0	0	1	0	1	0	0	1	0	0	1	0	1	0	0	1	0	0	1	0	1	0	16.4	16.4	16.4	8.0252	73	73;93;115;213;243	9
D3YX27;Q9JIY5;F6TCV0;F6XUR8;S4R1B3;D3YX28;S4R1A8	D3YX27;Q9JIY5;F6TCV0;F6XUR8;S4R1B3;D3YX28	8;8;6;5;5;5;3	8;8;6;5;5;5;3	8;8;6;5;5;5;3	Serine protease HTRA2, mitochondrial	Htra2	>tr|D3YX27|D3YX27_MOUSE Serine protease HTRA2, mitochondrial OS=Mus musculus GN=Htra2 PE=4 SV=1;>sp|Q9JIY5|HTRA2_MOUSE Serine protease HTRA2, mitochondrial OS=Mus musculus GN=Htra2 PE=1 SV=2;>tr|F6TCV0|F6TCV0_MOUSE Serine protease HTRA2, mitochondrial (Fra	7	8	8	8	0	2	0	4	3	1	3	2	0	2	0	4	3	1	3	2	0	2	0	4	3	1	3	2	31.5	31.5	31.5	45.822	426	426;458;294;249;328;361;137	5.93					4	8	3
D3YX49;E9QAR4;E9QAR1;E9QAR6;E9Q1A5	D3YX49;E9QAR4;E9QAR1;E9QAR6;E9Q1A5	1;1;1;1;1	1;1;1;1;1	1;1;1;1;1		Zfp384	>tr|D3YX49|D3YX49_MOUSE Protein Zfp384 OS=Mus musculus GN=Zfp384 PE=4 SV=1;>tr|E9QAR4|E9QAR4_MOUSE Protein Zfp384 OS=Mus musculus GN=Zfp384 PE=4 SV=1;>tr|E9QAR1|E9QAR1_MOUSE Protein Zfp384 OS=Mus musculus GN=Zfp384 PE=4 SV=1;>tr|E9QAR6|E9QAR6_MOUSE Protein	5	1	1	1	0	0	1	1	0	0	1	0	0	0	1	1	0	0	1	0	0	0	1	1	0	0	1	0	5.6	5.6	5.6	50.897	468	468;523;554;568;584	3			3
D3YX57;Q8K368;Q8K368-4;F2Z414;Q8K368-2	D3YX57;Q8K368;Q8K368-4	5;5;4;1;1	5;5;4;1;1	1;1;0;0;0	Fanconi anemia group I protein homolog	Fanci	>tr|D3YX57|D3YX57_MOUSE Fanconi anemia group I protein homolog OS=Mus musculus GN=Fanci PE=4 SV=1;>sp|Q8K368|FANCI_MOUSE Fanconi anemia group I protein homolog OS=Mus musculus GN=Fanci PE=1 SV=2;>sp|Q8K368-4|FANCI_MOUSE Isoform 4 of Fanconi anemia group I	5	5	5	1	0	1	3	1	0	1	1	3	0	1	3	1	0	1	1	3	0	0	0	0	0	0	0	1	6.1	6.1	1.6	148.78	1325	1325;1330;878;300;394	4.5		5	1				2
D3YX85;E9PX52;Q7SIG6-2;Q7SIG6	D3YX85;E9PX52;Q7SIG6-2;Q7SIG6	4;4;4;4	4;4;4;4	4;4;4;4	Arf-GAP with SH3 domain, ANK repeat and PH domain-containing protein 2	Asap2	>tr|D3YX85|D3YX85_MOUSE Arf-GAP with SH3 domain, ANK repeat and PH domain-containing protein 2 OS=Mus musculus GN=Asap2 PE=1 SV=2;>tr|E9PX52|E9PX52_MOUSE Arf-GAP with SH3 domain, ANK repeat and PH domain-containing protein 2 OS=Mus musculus GN=Asap2 PE=1 S	4	4	4	4	0	0	1	0	0	2	0	2	0	0	1	0	0	2	0	2	0	0	1	0	0	2	0	2	8.1	8.1	8.1	106.4	955	955;1000;809;958	2.8		1	4
D3YXE1;D3Z5R6;Q60769	D3YXE1;D3Z5R6;Q60769	1;1;1	1;1;1	1;1;1	Tumor necrosis factor alpha-induced protein 3	Tnfaip3	>tr|D3YXE1|D3YXE1_MOUSE Tumor necrosis factor alpha-induced protein 3 (Fragment) OS=Mus musculus GN=Tnfaip3 PE=4 SV=4;>tr|D3Z5R6|D3Z5R6_MOUSE Tumor necrosis factor alpha-induced protein 3 (Fragment) OS=Mus musculus GN=Tnfaip3 PE=4 SV=4;>sp|Q60769|TNAP3_MOU	3	1	1	1	0	0	0	0	1	0	0	0	0	0	0	0	1	0	0	0	0	0	0	0	1	0	0	0	23.3	23.3	23.3	10.332	86	86;121;775	1	1
D3YXK1	D3YXK1	2	2	2	Atherin	Samd1	>sp|D3YXK1|SAMD1_MOUSE Atherin OS=Mus musculus GN=Samd1 PE=1 SV=1	1	2	2	2	0	0	0	0	0	2	0	0	0	0	0	0	0	2	0	0	0	0	0	0	0	2	0	0	11.6	11.6	11.6	54.532	519	519	5					2
S4R1M2;D3YXK2;S4R2Q5	S4R1M2;D3YXK2	17;17;2	9;9;2	9;9;2	Scaffold attachment factor B1	Safb	>tr|S4R1M2|S4R1M2_MOUSE Scaffold attachment factor B1 OS=Mus musculus GN=Safb PE=1 SV=1;>sp|D3YXK2|SAFB1_MOUSE Scaffold attachment factor B1 OS=Mus musculus GN=Safb PE=1 SV=2	3	17	9	9	2	12	12	13	3	8	11	13	1	7	6	7	2	6	5	6	1	7	6	7	2	6	5	6	24.6	14.9	14.9	105.32	939	939;937;44	2.43		28	21
D3YXL1;Q9CQA9;Q8C373;D3Z2W9	D3YXL1;Q9CQA9;Q8C373	3;3;2;1	3;3;2;1	3;3;2;1	Cancer-related nucleoside-triphosphatase homolog	Ntpcr	>tr|D3YXL1|D3YXL1_MOUSE Cancer-related nucleoside-triphosphatase homolog OS=Mus musculus GN=Ntpcr PE=4 SV=1;>sp|Q9CQA9|NTPCR_MOUSE Cancer-related nucleoside-triphosphatase homolog OS=Mus musculus GN=Ntpcr PE=2 SV=1;>tr|Q8C373|Q8C373_MOUSE Cancer-related nu	4	3	3	3	0	2	0	0	3	0	0	0	0	2	0	0	3	0	0	0	0	2	0	0	3	0	0	0	28.5	28.5	28.5	20.435	186	186;190;121;153	7.83			1
D3YXP6;Q9D1G2;Q9D1G2-2;Q9D1G2-3	D3YXP6;Q9D1G2;Q9D1G2-2;Q9D1G2-3	12;12;11;7	12;12;11;7	12;12;11;7	Phosphomevalonate kinase	Pmvk	>tr|D3YXP6|D3YXP6_MOUSE Phosphomevalonate kinase OS=Mus musculus GN=Pmvk PE=4 SV=1;>sp|Q9D1G2|PMVK_MOUSE Phosphomevalonate kinase OS=Mus musculus GN=Pmvk PE=2 SV=3;>sp|Q9D1G2-2|PMVK_MOUSE Isoform 2 of Phosphomevalonate kinase OS=Mus musculus GN=Pmvk;>sp|Q9	4	12	12	12	0	9	10	9	4	0	8	0	0	9	10	9	4	0	8	0	0	9	10	9	4	0	8	0	60.8	60.8	60.8	17.942	158	158;192;171;117	8						1	18
D3YXR7	D3YXR7	2	1	1		Ube4a	>tr|D3YXR7|D3YXR7_MOUSE Ubiquitin conjugation factor E4 A (Fragment) OS=Mus musculus GN=Ube4a PE=4 SV=1	1	2	1	1	1	0	0	0	0	1	0	0	1	0	0	0	0	0	0	0	1	0	0	0	0	0	0	0	61.5	24	24	10.885	96	96	3			1
R4GML7;D3YXS5	R4GML7;D3YXS5	1;1	1;1	1;1	Kinesin-like protein KIF28P	Gm1305;Kif28p	>tr|R4GML7|R4GML7_MOUSE Kinesin-like protein OS=Mus musculus GN=Gm1305 PE=3 SV=1;>sp|D3YXS5|KIF28_MOUSE Kinesin-like protein KIF28P OS=Mus musculus GN=Kif28p PE=3 SV=1	2	1	1	1	0	1	0	0	0	0	0	0	0	1	0	0	0	0	0	0	0	1	0	0	0	0	0	0	0.9	0.9	0.9	110.96	993	993;1028	5					1
D3YXW1;Q9D945-2;Q9D945	D3YXW1;Q9D945-2;Q9D945	4;4;4	4;4;4	4;4;4	Protein LLP homolog	Llph	>tr|D3YXW1|D3YXW1_MOUSE Protein LLP homolog (Fragment) OS=Mus musculus GN=Llph PE=4 SV=1;>sp|Q9D945-2|LLPH_MOUSE Isoform 2 of Protein LLP homolog OS=Mus musculus GN=Llph;>sp|Q9D945|LLPH_MOUSE Protein LLP homolog OS=Mus musculus GN=Llph PE=2 SV=1	3	4	4	4	4	1	4	2	3	0	3	0	4	1	4	2	3	0	3	0	4	1	4	2	3	0	3	0	31.7	31.7	31.7	14.693	123	123;129;130	7.91	1
D3YXZ0;Q8VEG6-3;Q8VEG6-2;Q8VEG6	D3YXZ0;Q8VEG6-3;Q8VEG6-2;Q8VEG6	1;1;1;1	1;1;1;1	1;1;1;1	CCR4-NOT transcription complex subunit 6-like	Cnot6l	>tr|D3YXZ0|D3YXZ0_MOUSE CCR4-NOT transcription complex subunit 6-like (Fragment) OS=Mus musculus GN=Cnot6l PE=4 SV=4;>sp|Q8VEG6-3|CNO6L_MOUSE Isoform 3 of CCR4-NOT transcription complex subunit 6-like OS=Mus musculus GN=Cnot6l;>sp|Q8VEG6-2|CNO6L_MOUSE Isof	4	1	1	1	0	0	1	1	0	0	0	0	0	0	1	1	0	0	0	0	0	0	1	1	0	0	0	0	7.7	7.7	7.7	14.776	130	130;435;550;555	4				2
D3YXZ3;Q91YS4;O88448;D3Z5Y7	D3YXZ3;Q91YS4;O88448	6;6;5;1	2;2;1;1	2;2;1;1	Kinesin light chain 2	Klc2	>tr|D3YXZ3|D3YXZ3_MOUSE Kinesin light chain 2 OS=Mus musculus GN=Klc2 PE=4 SV=1;>tr|Q91YS4|Q91YS4_MOUSE Kinesin light chain 2 OS=Mus musculus GN=Klc2 PE=1 SV=1;>sp|O88448|KLC2_MOUSE Kinesin light chain 2 OS=Mus musculus GN=Klc2 PE=1 SV=1	4	6	2	2	0	0	0	2	0	1	2	5	0	0	0	0	0	1	1	2	0	0	0	0	0	1	1	2	15.4	6.2	6.2	68.176	617	617;619;599;166	3.75			1	3
D3YXZ7	D3YXZ7	1	1	1		Slc35a3	>tr|D3YXZ7|D3YXZ7_MOUSE UDP-N-acetylglucosamine transporter (Fragment) OS=Mus musculus GN=Slc35a3 PE=4 SV=1	1	1	1	1	0	0	1	1	0	0	1	1	0	0	1	1	0	0	1	1	0	0	1	1	0	0	1	1	4.7	4.7	4.7	23.677	212	212	2		4
Q8BJZ0;D3YY85;Q8R5C8	Q8BJZ0;D3YY85;Q8R5C8	1;1;1	1;1;1	1;1;1	Zinc finger MYND domain-containing protein 11	Zmynd11	>tr|Q8BJZ0|Q8BJZ0_MOUSE Zinc finger MYND domain-containing protein 11 OS=Mus musculus GN=Zmynd11 PE=2 SV=1;>tr|D3YY85|D3YY85_MOUSE Zinc finger MYND domain-containing protein 11 OS=Mus musculus GN=Zmynd11 PE=4 SV=1;>sp|Q8R5C8|ZMY11_MOUSE Zinc finger MYND do	3	1	1	1	0	0	1	0	0	0	1	0	0	0	1	0	0	0	1	0	0	0	1	0	0	0	1	0	4.7	4.7	4.7	64.273	548	548;571;602	3			2
D6RH49;D3YYB0;Q6ZWY3	D6RH49;D3YYB0;Q6ZWY3	5;5;5	5;5;5	3;3;3	40S ribosomal protein S27;40S ribosomal protein S27-like	Rps27l	>tr|D6RH49|D6RH49_MOUSE 40S ribosomal protein S27 OS=Mus musculus GN=Rps27l PE=3 SV=1;>tr|D3YYB0|D3YYB0_MOUSE 40S ribosomal protein S27 OS=Mus musculus GN=Rps27l PE=3 SV=1;>sp|Q6ZWY3|RS27L_MOUSE 40S ribosomal protein S27-like OS=Mus musculus GN=Rps27l PE=2	3	5	5	3	1	2	1	2	1	5	3	2	1	2	1	2	1	5	3	2	0	1	0	1	0	3	2	1	35.1	35.1	16.9	8.6191	77	77;105;84	5.41	13	7	3	1	1	2	4
G5E8N3;D3YYC3;O88974;O88974-4;O88974-7;O88974-2;O88974-5;O88974-6;O88974-3	G5E8N3;D3YYC3;O88974;O88974-4;O88974-7;O88974-2;O88974-5;O88974-6	12;12;12;12;9;7;7;7;3	12;12;12;12;9;7;7;7;3	12;12;12;12;9;7;7;7;3	Histone-lysine N-methyltransferase SETDB1	Setdb1	>tr|G5E8N3|G5E8N3_MOUSE Histone-lysine N-methyltransferase SETDB1 OS=Mus musculus GN=Setdb1 PE=4 SV=1;>tr|D3YYC3|D3YYC3_MOUSE Histone-lysine N-methyltransferase SETDB1 OS=Mus musculus GN=Setdb1 PE=4 SV=1;>sp|O88974|SETB1_MOUSE Histone-lysine N-methyltransf	9	12	12	12	0	0	9	3	0	0	10	4	0	0	9	3	0	0	10	4	0	0	9	3	0	0	10	4	13.1	13.1	13.1	144.54	1307	1307;1308;1307;1308;755;488;526;527;500	1.79	7	26
D3YYC9;Q811T9-2;Q811T9	D3YYC9;Q811T9-2;Q811T9	1;1;1	1;1;1	1;1;1	Disrupted in schizophrenia 1 homolog	Disc1	>tr|D3YYC9|D3YYC9_MOUSE Disrupted in schizophrenia 1 homolog OS=Mus musculus GN=Disc1 PE=4 SV=1;>sp|Q811T9-2|DISC1_MOUSE Isoform 2 of Disrupted in schizophrenia 1 homolog OS=Mus musculus GN=Disc1;>sp|Q811T9|DISC1_MOUSE Disrupted in schizophrenia 1 homolog	3	1	1	1	0	0	0	1	0	0	0	0	0	0	0	1	0	0	0	0	0	0	0	1	0	0	0	0	1.5	1.5	1.5	92.533	852	852;850;852	3			1
D3YYE2;Q3UZW7-3;Q3UZW7	D3YYE2;Q3UZW7-3;Q3UZW7	1;1;1	1;1;1	1;1;1	Protein FAM86A	Fam86;Fam86a	>tr|D3YYE2|D3YYE2_MOUSE Protein-lysine N-methyltransferase EEF2KMT (Fragment) OS=Mus musculus GN=Eef2kmt PE=4 SV=1;>sp|Q3UZW7-3|EF2KT_MOUSE Isoform 3 of Protein-lysine N-methyltransferase EEF2KMT OS=Mus musculus GN=Eef2kmt;>sp|Q3UZW7|EF2KT_MOUSE Protein-ly	3	1	1	1	0	0	0	1	0	0	0	0	0	0	0	1	0	0	0	0	0	0	0	1	0	0	0	0	5	5	5	35.25	322	322;319;335	6						1
D3YYF6;P53996-2;P53996-3;P53996	D3YYF6;P53996-2;P53996-3;P53996	2;2;2;1	2;2;2;1	2;2;2;1	Cellular nucleic acid-binding protein	Cnbp	>tr|D3YYF6|D3YYF6_MOUSE Cellular nucleic acid-binding protein OS=Mus musculus GN=Cnbp PE=1 SV=1;>sp|P53996-2|CNBP_MOUSE Isoform 2 of Cellular nucleic acid-binding protein OS=Mus musculus GN=Cnbp;>sp|P53996-3|CNBP_MOUSE Isoform 3 of Cellular nucleic acid-bi	4	2	2	2	1	1	2	1	1	0	1	1	1	1	2	1	1	0	1	1	1	1	2	1	1	0	1	1	20.9	20.9	20.9	15.479	139	139;170;177;178	7.64							8
D3YYM6;Q91V55;P97461	D3YYM6;Q91V55;P97461	11;11;10	11;11;10	11;11;10	40S ribosomal protein S5;40S ribosomal protein S5, N-terminally processed	Rps5	>tr|D3YYM6|D3YYM6_MOUSE 40S ribosomal protein S5 (Fragment) OS=Mus musculus GN=Rps5 PE=3 SV=1;>tr|Q91V55|Q91V55_MOUSE 40S ribosomal protein S5 OS=Mus musculus GN=Rps5 PE=2 SV=1;>sp|P97461|RS5_MOUSE 40S ribosomal protein S5 OS=Mus musculus GN=Rps5 PE=1 SV=3	3	11	11	11	0	8	2	1	6	1	5	0	0	8	2	1	6	1	5	0	0	8	2	1	6	1	5	0	59.9	59.9	59.9	20.413	182	182;204;204	8.4							10
D3YYP4;P43135;P43136	D3YYP4;P43135	5;5;1	2;2;0	2;2;0	COUP transcription factor 2	Nr2f2	>tr|D3YYP4|D3YYP4_MOUSE COUP transcription factor 2 OS=Mus musculus GN=Nr2f2 PE=4 SV=1;>sp|P43135|COT2_MOUSE COUP transcription factor 2 OS=Mus musculus GN=Nr2f2 PE=1 SV=2	3	5	2	2	1	3	4	1	0	0	3	3	0	1	2	0	0	0	1	1	0	1	2	0	0	0	1	1	21.4	10	10	31.484	281	281;414;390	4.6				3	1	1
F7ABZ6;D3YYQ8;F6TPE8	F7ABZ6;D3YYQ8;F6TPE8	2;2;1	2;2;1	2;2;1		Dnah10	>tr|F7ABZ6|F7ABZ6_MOUSE Protein Dnah10 (Fragment) OS=Mus musculus GN=Dnah10 PE=4 SV=1;>tr|D3YYQ8|D3YYQ8_MOUSE Protein Dnah10 OS=Mus musculus GN=Dnah10 PE=4 SV=2;>tr|F6TPE8|F6TPE8_MOUSE Protein Dnah10 (Fragment) OS=Mus musculus GN=Dnah10 PE=4 SV=1	3	2	2	2	0	1	0	1	0	0	0	0	0	1	0	1	0	0	0	0	0	1	0	1	0	0	0	0	0.4	0.4	0.4	502.67	4365	4365;4591;136	6.5	1
D3YYT0;P15116	D3YYT0;P15116	3;3	3;3	3;3	Cadherin-2	Cdh2	>tr|D3YYT0|D3YYT0_MOUSE Cadherin-2 OS=Mus musculus GN=Cdh2 PE=4 SV=1;>sp|P15116|CADH2_MOUSE Cadherin-2 OS=Mus musculus GN=Cdh2 PE=1 SV=2	2	3	3	3	0	2	1	0	0	1	0	0	0	2	1	0	0	1	0	0	0	2	1	0	0	1	0	0	6.5	6.5	6.5	93.856	849	849;906	6.43			2			1
D3YYT1;Q922P9	D3YYT1;Q922P9	18;17	18;17	18;17	Putative oxidoreductase GLYR1	Glyr1	>tr|D3YYT1|D3YYT1_MOUSE Putative oxidoreductase GLYR1 OS=Mus musculus GN=Glyr1 PE=4 SV=1;>sp|Q922P9|GLYR1_MOUSE Putative oxidoreductase GLYR1 OS=Mus musculus GN=Glyr1 PE=1 SV=1	2	18	18	18	0	8	15	16	4	3	14	13	0	8	15	16	4	3	14	13	0	8	15	16	4	3	14	13	35	35	35	60.435	552	552;546	3.03	20	40	81	48	19
D3YYU8;A0A0B4J1L4;A0A0A0MQG1;D3YYU8-2	D3YYU8;A0A0B4J1L4;A0A0A0MQG1	7;6;6;3	7;6;6;3	7;6;6;3	Obscurin-like protein 1	Obsl1	>sp|D3YYU8|OBSL1_MOUSE Obscurin-like protein 1 OS=Mus musculus GN=Obsl1 PE=2 SV=1;>tr|A0A0B4J1L4|A0A0B4J1L4_MOUSE Obscurin-like protein 1 OS=Mus musculus GN=Obsl1 PE=4 SV=1;>tr|A0A0A0MQG1|A0A0A0MQG1_MOUSE Obscurin-like protein 1 (Fragment) OS=Mus musculus	4	7	7	7	0	6	5	1	0	4	2	2	0	6	5	1	0	4	2	2	0	6	5	1	0	4	2	2	6.1	6.1	6.1	197.93	1804	1804;1025;1162;526	2.52		10	11
D3YYW8;Q91V81;Q91V81-2	D3YYW8;Q91V81;Q91V81-2	2;2;2	2;2;2	2;2;2	RNA-binding protein 42	Rbm42	>tr|D3YYW8|D3YYW8_MOUSE RNA-binding protein 42 OS=Mus musculus GN=Rbm42 PE=4 SV=1;>sp|Q91V81|RBM42_MOUSE RNA-binding protein 42 OS=Mus musculus GN=Rbm42 PE=1 SV=1;>sp|Q91V81-2|RBM42_MOUSE Isoform 2 of RNA-binding protein 42 OS=Mus musculus GN=Rbm42	3	2	2	2	0	2	0	0	0	1	0	0	0	2	0	0	0	1	0	0	0	2	0	0	0	1	0	0	3.8	3.8	3.8	47.214	449	449;474;478	5					3
F6VIR4;E9QM06;D3YZ08;O35144-2;O35144	F6VIR4;E9QM06;D3YZ08;O35144-2;O35144	2;2;2;2;2	2;2;2;2;2	2;2;2;2;2	Telomeric repeat-binding factor 2	Terf2	>tr|F6VIR4|F6VIR4_MOUSE Telomeric repeat-binding factor 2 (Fragment) OS=Mus musculus GN=Terf2 PE=4 SV=1;>tr|E9QM06|E9QM06_MOUSE Telomeric repeat-binding factor 2 OS=Mus musculus GN=Terf2 PE=4 SV=1;>tr|D3YZ08|D3YZ08_MOUSE Telomeric repeat-binding factor 2 O	5	2	2	2	0	2	0	1	0	0	0	1	0	2	0	1	0	0	0	1	0	2	0	1	0	0	0	1	14.5	14.5	14.5	20.831	179	179;476;540;470;541	4			2		2
D3YZ09;Q9CY66-3;Q9CY66-2;Q9CY66;F6SL78	D3YZ09;Q9CY66-3;Q9CY66-2;Q9CY66;F6SL78	3;3;3;3;2	3;3;3;3;2	3;3;3;3;2	H/ACA ribonucleoprotein complex subunit 1	Gar1	>tr|D3YZ09|D3YZ09_MOUSE H/ACA ribonucleoprotein complex subunit 1 (Fragment) OS=Mus musculus GN=Gar1 PE=4 SV=1;>sp|Q9CY66-3|GAR1_MOUSE Isoform 3 of H/ACA ribonucleoprotein complex subunit 1 OS=Mus musculus GN=Gar1;>sp|Q9CY66-2|GAR1_MOUSE Isoform 2 of H/ACA	5	3	3	3	0	2	1	0	1	0	1	0	0	2	1	0	1	0	1	0	0	2	1	0	1	0	1	0	15.7	15.7	15.7	20.448	198	198;217;229;231;79	8							3
D3YZ20;Q6PI63;O08740;D3YZ19	D3YZ20;Q6PI63;O08740;D3YZ19	3;3;3;2	3;3;3;2	3;3;3;2	DNA-directed RNA polymerase II subunit RPB11	Polr2j	>tr|D3YZ20|D3YZ20_MOUSE DNA-directed RNA polymerase II subunit RPB11 OS=Mus musculus GN=Polr2j PE=4 SV=1;>tr|Q6PI63|Q6PI63_MOUSE DNA-directed RNA polymerase II subunit RPB11 OS=Mus musculus GN=Polr2j PE=2 SV=1;>sp|O08740|RPB11_MOUSE DNA-directed RNA polyme	4	3	3	3	0	0	0	0	0	3	0	0	0	0	0	0	0	3	0	0	0	0	0	0	0	3	0	0	29.7	29.7	29.7	12.584	111	111;117;117;87	12
D3Z017;G8JL39;D3YZ34;D3YZ33;Q8R331	D3Z017;G8JL39;D3YZ34;D3YZ33;Q8R331	1;1;1;1;1	1;1;1;1;1	1;1;1;1;1	Zinc finger HIT domain-containing protein 1	Znhit1	>tr|D3Z017|D3Z017_MOUSE Zinc finger HIT domain-containing protein 1 (Fragment) OS=Mus musculus GN=Znhit1 PE=4 SV=1;>tr|G8JL39|G8JL39_MOUSE Zinc finger HIT domain-containing protein 1 (Fragment) OS=Mus musculus GN=Znhit1 PE=4 SV=1;>tr|D3YZ34|D3YZ34_MOUSE Zi	5	1	1	1	0	0	0	0	1	0	0	0	0	0	0	0	1	0	0	0	0	0	0	0	1	0	0	0	29.9	29.9	29.9	9.063	77	77;147;147;158;154	8
D3YZ35;P08553;P19246	D3YZ35;P08553	6;6;1	4;4;0	4;4;0	Neurofilament medium polypeptide	Nefm	>tr|D3YZ35|D3YZ35_MOUSE Neurofilament medium polypeptide OS=Mus musculus GN=Nefm PE=1 SV=1;>sp|P08553|NFM_MOUSE Neurofilament medium polypeptide OS=Mus musculus GN=Nefm PE=1 SV=4	3	6	4	4	1	6	1	2	2	3	2	2	0	4	0	0	0	1	0	0	0	4	0	0	0	1	0	0	13.4	10.9	10.9	53.497	470	470;848;1090	3			6
D3YZ61;Q9ES30	D3YZ61;Q9ES30	1;1	1;1	1;1	Complement C1q tumor necrosis factor-related protein 3	C1qtnf3	>tr|D3YZ61|D3YZ61_MOUSE Complement C1q tumor necrosis factor-related protein 3 OS=Mus musculus GN=C1qtnf3 PE=4 SV=1;>sp|Q9ES30|C1QT3_MOUSE Complement C1q tumor necrosis factor-related protein 3 OS=Mus musculus GN=C1qtnf3 PE=2 SV=1	2	1	1	1	0	0	0	0	0	0	1	0	0	0	0	0	0	0	1	0	0	0	0	0	0	0	1	0	4.1	4.1	4.1	34.984	319	319;246	6						1
D3YZ62;D3Z4J3;Q99104;F6TDE5;B8JK05;F6Z2S4;D6RFU0	D3YZ62;D3Z4J3;Q99104	19;19;19;9;4;3;1	19;19;19;9;4;3;1	19;19;19;9;4;3;1	Unconventional myosin-Va	Myo5a	>tr|D3YZ62|D3YZ62_MOUSE Unconventional myosin-Va OS=Mus musculus GN=Myo5a PE=1 SV=1;>tr|D3Z4J3|D3Z4J3_MOUSE Unconventional myosin-Va OS=Mus musculus GN=Myo5a PE=1 SV=1;>sp|Q99104|MYO5A_MOUSE Unconventional myosin-Va OS=Mus musculus GN=Myo5a PE=1 SV=2	7	19	19	19	0	13	4	3	0	16	5	0	0	13	4	3	0	16	5	0	0	13	4	3	0	16	5	0	14.7	14.7	14.7	212.33	1828	1828;1855;1853;585;228;217;47	1.88	6	42
D3Z7L5;D3Z4G2;D3YZ94;Q8VD35;Q8R0B5;P80206	D3Z7L5;D3Z4G2;D3YZ94;Q8VD35;Q8R0B5;P80206	1;1;1;1;1;1	1;1;1;1;1;1	1;1;1;1;1;1	Homeobox protein OTX2	Otx2	>tr|D3Z7L5|D3Z7L5_MOUSE Homeobox protein OTX2 (Fragment) OS=Mus musculus GN=Otx2 PE=4 SV=1;>tr|D3Z4G2|D3Z4G2_MOUSE Homeobox protein OTX2 (Fragment) OS=Mus musculus GN=Otx2 PE=4 SV=1;>tr|D3YZ94|D3YZ94_MOUSE Homeobox protein OTX2 (Fragment) OS=Mus musculus G	6	1	1	1	1	1	0	1	0	0	1	0	1	1	0	1	0	0	1	0	1	1	0	1	0	0	1	0	19	19	19	7.1722	63	63;98;207;289;297;289	6.25					1	2
D3YZ99;Q64311	D3YZ99;Q64311	3;3	3;3	3;3	Protein N-terminal asparagine amidohydrolase	Ntan1	>tr|D3YZ99|D3YZ99_MOUSE Protein N-terminal asparagine amidohydrolase OS=Mus musculus GN=Ntan1 PE=4 SV=1;>sp|Q64311|NTAN1_MOUSE Protein N-terminal asparagine amidohydrolase OS=Mus musculus GN=Ntan1 PE=2 SV=3	2	3	3	3	1	2	1	1	1	0	2	1	1	2	1	1	1	0	2	1	1	2	1	1	1	0	2	1	15	15	15	24.929	227	227;310	6.14				1	2	8
D3YZC2;O88559-2;O88559;F8WHD9	D3YZC2;O88559-2;O88559;F8WHD9	3;3;3;2	3;3;3;2	3;3;3;2	Menin	Men1	>tr|D3YZC2|D3YZC2_MOUSE Menin OS=Mus musculus GN=Men1 PE=4 SV=1;>sp|O88559-2|MEN1_MOUSE Isoform 2 of Menin OS=Mus musculus GN=Men1;>sp|O88559|MEN1_MOUSE Menin OS=Mus musculus GN=Men1 PE=1 SV=2;>tr|F8WHD9|F8WHD9_MOUSE Menin OS=Mus musculus GN=Men1 PE=4 SV=1	4	3	3	3	0	0	1	1	0	0	1	0	0	0	1	1	0	0	1	0	0	0	1	1	0	0	1	0	6.9	6.9	6.9	63.751	576	576;556;611;616	3			3
D6REH7;D3YZC4;Q8BL95	D6REH7;D3YZC4;Q8BL95	1;1;1	1;1;1	1;1;1	UPF0769 protein C21orf59 homolog	1110004E09Rik	>tr|D6REH7|D6REH7_MOUSE Protein 1110004E09Rik OS=Mus musculus GN=1110004E09Rik PE=4 SV=1;>tr|D3YZC4|D3YZC4_MOUSE Protein 1110004E09Rik (Fragment) OS=Mus musculus GN=1110004E09Rik PE=4 SV=1;>sp|Q8BL95|CU059_MOUSE UPF0769 protein C21orf59 homolog OS=Mus musc	3	1	1	1	0	1	0	0	0	0	0	0	0	1	0	0	0	0	0	0	0	1	0	0	0	0	0	0	17.9	17.9	17.9	16.123	145	145;198;290	7							1
E9Q4Q2;D3YZC9;D3YZD0;Q64213-2;Q64213-3;Q64213;D3YVH4;F8WHF9;D6RDB7	E9Q4Q2;D3YZC9;D3YZD0;Q64213-2;Q64213-3;Q64213;D3YVH4	12;12;12;12;12;12;10;3;1	12;12;12;12;12;12;10;3;1	12;12;12;12;12;12;10;3;1	Splicing factor 1	Sf1	>tr|E9Q4Q2|E9Q4Q2_MOUSE Splicing factor 1 OS=Mus musculus GN=Sf1 PE=1 SV=1;>tr|D3YZC9|D3YZC9_MOUSE Splicing factor 1 OS=Mus musculus GN=Sf1 PE=1 SV=1;>tr|D3YZD0|D3YZD0_MOUSE Splicing factor 1 OS=Mus musculus GN=Sf1 PE=1 SV=1;>sp|Q64213-2|SF01_MOUSE Isoform	9	12	12	12	3	2	1	3	5	10	3	3	3	2	1	3	5	10	3	3	3	2	1	3	5	10	3	3	23.7	23.7	23.7	59.698	548	548;571;638;548;639;653;267;110;84	3.77			19	20	8
D3YZG8	D3YZG8	1	1	1	Probable bifunctional methylenetetrahydrofolate dehydrogenase/cyclohydrolase 2;NAD-dependent methylenetetrahydrofolate dehydrogenase;Methenyltetrahydrofolate cyclohydrolase	Mthfd2l	>sp|D3YZG8|MTD2L_MOUSE Probable bifunctional methylenetetrahydrofolate dehydrogenase/cyclohydrolase 2 OS=Mus musculus GN=Mthfd2l PE=3 SV=1	1	1	1	1	1	1	0	0	0	1	0	0	1	1	0	0	0	1	0	0	1	1	0	0	0	1	0	0	5	5	5	36.438	338	338	7						1	1
D3YZI7;D3Z1J8	D3YZI7;D3Z1J8	1;1	1;1	1;1		Midn	>tr|D3YZI7|D3YZI7_MOUSE Midnolin (Fragment) OS=Mus musculus GN=Midn PE=4 SV=1;>tr|D3Z1J8|D3Z1J8_MOUSE Midnolin (Fragment) OS=Mus musculus GN=Midn PE=4 SV=4	2	1	1	1	0	0	1	0	0	0	0	0	0	0	1	0	0	0	0	0	0	0	1	0	0	0	0	0	54.4	54.4	54.4	6.2891	57	57;82	1	1
D3YZP8;D3Z3A9;D3Z7T1;Q8BH97	D3YZP8;D3Z3A9;D3Z7T1;Q8BH97	2;2;2;2	2;2;2;2	2;2;2;2	Reticulocalbin-3	Rcn3	>tr|D3YZP8|D3YZP8_MOUSE Reticulocalbin-3 (Fragment) OS=Mus musculus GN=Rcn3 PE=4 SV=1;>tr|D3Z3A9|D3Z3A9_MOUSE Reticulocalbin-3 (Fragment) OS=Mus musculus GN=Rcn3 PE=4 SV=1;>tr|D3Z7T1|D3Z7T1_MOUSE Reticulocalbin-3 (Fragment) OS=Mus musculus GN=Rcn3 PE=4 SV=	4	2	2	2	0	2	0	0	0	0	0	0	0	2	0	0	0	0	0	0	0	2	0	0	0	0	0	0	33	33	33	13.194	115	115;274;280;328	7							2
D3YZP9;F7B4D5;F6SXB0	D3YZP9	6;1;1	6;1;1	6;1;1	Coiled-coil domain-containing protein 6	Ccdc6	>sp|D3YZP9|CCDC6_MOUSE Coiled-coil domain-containing protein 6 OS=Mus musculus GN=Ccdc6 PE=1 SV=1	3	6	6	6	2	3	0	0	4	2	0	0	2	3	0	0	4	2	0	0	2	3	0	0	4	2	0	0	26.7	26.7	26.7	52.938	469	469;136;137	4.42				7	5
D3YZS5;P97473;D6RCY4;D6RE49;D3Z282;Q3UNH9	D3YZS5;P97473;D6RCY4;D6RE49;D3Z282;Q3UNH9	2;2;1;1;1;1	2;2;1;1;1;1	2;2;1;1;1;1	RISC-loading complex subunit TARBP2	Tarbp2	>tr|D3YZS5|D3YZS5_MOUSE RISC-loading complex subunit TARBP2 (Fragment) OS=Mus musculus GN=Tarbp2 PE=4 SV=1;>sp|P97473|TRBP2_MOUSE RISC-loading complex subunit TARBP2 OS=Mus musculus GN=Tarbp2 PE=1 SV=2;>tr|D6RCY4|D6RCY4_MOUSE RISC-loading complex subunit T	6	2	2	2	0	0	1	1	0	0	2	1	0	0	1	1	0	0	2	1	0	0	1	1	0	0	2	1	12.8	12.8	12.8	26.108	243	243;365;58;79;225;274	5.86					4		3
D3YZX5;D3Z150;S4R2E1;Q7TMS5	D3YZX5;D3Z150;S4R2E1;Q7TMS5	1;1;1;1	1;1;1;1	1;1;1;1	ATP-binding cassette sub-family G member 2	Abcg2	>tr|D3YZX5|D3YZX5_MOUSE ATP-binding cassette sub-family G member 2 (Fragment) OS=Mus musculus GN=Abcg2 PE=4 SV=1;>tr|D3Z150|D3Z150_MOUSE ATP-binding cassette sub-family G member 2 (Fragment) OS=Mus musculus GN=Abcg2 PE=4 SV=1;>tr|S4R2E1|S4R2E1_MOUSE ATP-bi	4	1	1	1	0	0	0	0	0	1	0	0	0	0	0	0	0	1	0	0	0	0	0	0	0	1	0	0	8.7	8.7	8.7	12.28	115	115;172;576;657	4				1
E9Q7G1;D3YZZ5	E9Q7G1;D3YZZ5	6;6	6;6	6;6		Tmed7	>tr|E9Q7G1|E9Q7G1_MOUSE Protein Tmed7 OS=Mus musculus GN=Tmed7 PE=3 SV=1;>tr|D3YZZ5|D3YZZ5_MOUSE Protein Tmed7 OS=Mus musculus GN=Tmed7 PE=3 SV=1	2	6	6	6	0	1	5	2	0	0	4	2	0	1	5	2	0	0	4	2	0	1	5	2	0	0	4	2	35.6	35.6	35.6	21.276	188	188;224	6.82						6	15
F6UDR6;D3Z0A0;E9PUJ5;Q8CBG9-5;Q8CBG9-4;Q8CBG9-3;Q8CBG9-2;Q8CBG9	F6UDR6;D3Z0A0;E9PUJ5;Q8CBG9-5;Q8CBG9-4;Q8CBG9-3;Q8CBG9-2;Q8CBG9	2;2;2;2;2;2;2;2	2;2;2;2;2;2;2;2	2;2;2;2;2;2;2;2	E3 ubiquitin-protein ligase RNF170	Rnf170	>tr|F6UDR6|F6UDR6_MOUSE E3 ubiquitin-protein ligase RNF170 (Fragment) OS=Mus musculus GN=Rnf170 PE=4 SV=1;>tr|D3Z0A0|D3Z0A0_MOUSE E3 ubiquitin-protein ligase RNF170 (Fragment) OS=Mus musculus GN=Rnf170 PE=4 SV=1;>tr|E9PUJ5|E9PUJ5_MOUSE E3 ubiquitin-protein	8	2	2	2	0	0	1	1	0	0	0	0	0	0	1	1	0	0	0	0	0	0	1	1	0	0	0	0	15	15	15	12.782	113	113;135;144;140;142;216;239;286	7.5							1
D3Z0A9	D3Z0A9	1	1	1		9330101J02Rik	>tr|D3Z0A9|D3Z0A9_MOUSE Protein Cfap46 (Fragment) OS=Mus musculus GN=Cfap46 PE=4 SV=1	1	1	1	1	0	0	0	0	0	0	1	0	0	0	0	0	0	0	1	0	0	0	0	0	0	0	1	0	6.6	6.6	6.6	26.568	226	226	1	1
D3Z0F3;P40630-2;P40630	D3Z0F3;P40630-2;P40630	5;5;5	5;5;5	5;5;5	Transcription factor A, mitochondrial	Tfam	>tr|D3Z0F3|D3Z0F3_MOUSE Transcription factor A, mitochondrial (Fragment) OS=Mus musculus GN=Tfam PE=1 SV=1;>sp|P40630-2|TFAM_MOUSE Isoform Nuclear of Transcription factor A, mitochondrial OS=Mus musculus GN=Tfam;>sp|P40630|TFAM_MOUSE Transcription factor A	3	5	5	5	0	4	0	0	2	0	2	0	0	4	0	0	2	0	2	0	0	4	0	0	2	0	2	0	37.8	37.8	37.8	16.678	143	143;215;243	8.5							4
D3Z0F5;O88545;F6QK86	D3Z0F5;O88545	9;9;3	9;9;3	9;9;3	COP9 signalosome complex subunit 6	Cops6	>tr|D3Z0F5|D3Z0F5_MOUSE COP9 signalosome complex subunit 6 OS=Mus musculus GN=Cops6 PE=4 SV=1;>sp|O88545|CSN6_MOUSE COP9 signalosome complex subunit 6 OS=Mus musculus GN=Cops6 PE=1 SV=1	3	9	9	9	1	5	1	8	0	1	5	2	1	5	1	8	0	1	5	2	1	5	1	8	0	1	5	2	54.9	54.9	54.9	33.591	297	297;324;122	5.94					10	16	8
J3QMN4;D3Z0K8;J3QMQ8;Q9JLT4-2;Q9JLT4-4;Q9JLT4;Q9JLT4-3	J3QMN4;D3Z0K8;J3QMQ8;Q9JLT4-2;Q9JLT4-4;Q9JLT4;Q9JLT4-3	3;3;3;3;3;3;2	3;3;3;3;3;3;2	3;3;3;3;3;3;2	Thioredoxin reductase 2, mitochondrial	Txnrd2	>tr|J3QMN4|J3QMN4_MOUSE Thioredoxin reductase 2, mitochondrial OS=Mus musculus GN=Txnrd2 PE=1 SV=1;>tr|D3Z0K8|D3Z0K8_MOUSE Thioredoxin reductase 2, mitochondrial OS=Mus musculus GN=Txnrd2 PE=1 SV=1;>tr|J3QMQ8|J3QMQ8_MOUSE Thioredoxin reductase 2, mitochond	7	3	3	3	0	1	0	1	0	1	1	1	0	1	0	1	0	1	1	1	0	1	0	1	0	1	1	1	11.4	11.4	11.4	53.051	491	491;491;522;491;493;524;356	4.57				3	4
D3Z0M2;D3Z191;Q80X71	D3Z0M2;D3Z191;Q80X71	1;1;1	1;1;1	1;1;1	Transmembrane protein 106B	Tmem106b	>tr|D3Z0M2|D3Z0M2_MOUSE Transmembrane protein 106B (Fragment) OS=Mus musculus GN=Tmem106b PE=1 SV=1;>tr|D3Z191|D3Z191_MOUSE Transmembrane protein 106B (Fragment) OS=Mus musculus GN=Tmem106b PE=1 SV=4;>sp|Q80X71|T106B_MOUSE Transmembrane protein 106B OS=Mus	3	1	1	1	0	1	0	1	0	1	1	0	0	1	0	1	0	1	1	0	0	1	0	1	0	1	1	0	17.2	17.2	17.2	10.291	93	93;185;275	5	1				2		2
D3Z0M4;E9PXK7;D6RFQ2;Q9Z210	D3Z0M4;E9PXK7;D6RFQ2;Q9Z210	1;1;1;1	1;1;1;1	1;1;1;1	Peroxisomal membrane protein 11B	Pex11b	>tr|D3Z0M4|D3Z0M4_MOUSE Peroxisomal membrane protein 11B (Fragment) OS=Mus musculus GN=Pex11b PE=1 SV=1;>tr|E9PXK7|E9PXK7_MOUSE Peroxisomal membrane protein 11B OS=Mus musculus GN=Pex11b PE=1 SV=1;>tr|D6RFQ2|D6RFQ2_MOUSE Peroxisomal membrane protein 11B OS	4	1	1	1	0	1	1	0	0	0	1	0	0	1	1	0	0	0	1	0	0	1	1	0	0	0	1	0	5.6	5.6	5.6	23.884	215	215;245;366;259	7.67							2
D3Z0M9	D3Z0M9	23	23	23		Ddx23	>tr|D3Z0M9|D3Z0M9_MOUSE MCG18410, isoform CRA_a OS=Mus musculus GN=Ddx23 PE=3 SV=1	1	23	23	23	4	19	7	5	3	8	5	6	4	19	7	5	3	8	5	6	4	19	7	5	3	8	5	6	30.2	30.2	30.2	95.493	819	819	2.86	1	7	57
D3Z0Q6;Q9Z1E4	D3Z0Q6;Q9Z1E4	10;10	10;10	10;10	Glycogen [starch] synthase, muscle	Gys1	>tr|D3Z0Q6|D3Z0Q6_MOUSE Glycogen [starch] synthase, muscle OS=Mus musculus GN=Gys1 PE=4 SV=1;>sp|Q9Z1E4|GYS1_MOUSE Glycogen [starch] synthase, muscle OS=Mus musculus GN=Gys1 PE=1 SV=2	2	10	10	10	0	0	5	3	0	3	4	4	0	0	5	3	0	3	4	4	0	0	5	3	0	3	4	4	20.9	20.9	20.9	76.623	674	674;738	3.16			16	3
D3Z0U4;Q9JKP8	D3Z0U4;Q9JKP8	2;2	2;2	2;2	Chromatin accessibility complex protein 1	Chrac1	>tr|D3Z0U4|D3Z0U4_MOUSE Chromatin accessibility complex 1, isoform CRA_a OS=Mus musculus GN=Chrac1 PE=4 SV=1;>sp|Q9JKP8|CHRC1_MOUSE Chromatin accessibility complex protein 1 OS=Mus musculus GN=Chrac1 PE=1 SV=1	2	2	2	2	0	1	0	0	0	2	0	0	0	1	0	0	0	2	0	0	0	1	0	0	0	2	0	0	27.7	27.7	27.7	10.129	94	94;129	12
D3Z0X4;Q91WM0	D3Z0X4;Q91WM0	1;1	1;1	1;1		Zfp617	>tr|D3Z0X4|D3Z0X4_MOUSE Protein Zfp617 (Fragment) OS=Mus musculus GN=Zfp617 PE=4 SV=1;>tr|Q91WM0|Q91WM0_MOUSE Protein Zfp617 OS=Mus musculus GN=Zfp617 PE=2 SV=1	2	1	1	1	0	0	1	1	0	0	1	0	0	0	1	1	0	0	1	0	0	0	1	1	0	0	1	0	8.1	8.1	8.1	25.694	222	222;559	3			3
D3Z0Y8;Q9CQX0;F6SXD2	D3Z0Y8;Q9CQX0;F6SXD2	3;3;2	3;3;2	3;3;2	Ubiquitin thioesterase OTUB2	Otub2	>tr|D3Z0Y8|D3Z0Y8_MOUSE Ubiquitin thioesterase OTUB2 OS=Mus musculus GN=Otub2 PE=4 SV=1;>sp|Q9CQX0|OTUB2_MOUSE Ubiquitin thioesterase OTUB2 OS=Mus musculus GN=Otub2 PE=2 SV=1;>tr|F6SXD2|F6SXD2_MOUSE Ubiquitin thioesterase OTUB2 (Fragment) OS=Mus musculus G	3	3	3	3	0	0	3	2	0	0	0	1	0	0	3	2	0	0	0	1	0	0	3	2	0	0	0	1	12.4	12.4	12.4	37.065	323	323;234;142	7							6
D3Z637;D3Z125;E9PUA7;D3Z7X7;F8WHQ1;Q62393-2;Q62393-3;Q62393	D3Z637;D3Z125;E9PUA7;D3Z7X7;F8WHQ1;Q62393-2;Q62393-3;Q62393	1;1;1;1;1;1;1;1	1;1;1;1;1;1;1;1	1;1;1;1;1;1;1;1	Tumor protein D52	Tpd52	>tr|D3Z637|D3Z637_MOUSE MCG10134, isoform CRA_c OS=Mus musculus GN=Tpd52 PE=4 SV=1;>tr|D3Z125|D3Z125_MOUSE Tumor protein D52 (Fragment) OS=Mus musculus GN=Tpd52 PE=4 SV=1;>tr|E9PUA7|E9PUA7_MOUSE Tumor protein D52 OS=Mus musculus GN=Tpd52 PE=4 SV=1;>tr|D3Z7	8	1	1	1	0	1	0	0	0	0	0	0	0	1	0	0	0	0	0	0	0	1	0	0	0	0	0	0	8.6	8.6	8.6	17.603	162	162;179;194;206;247;185;199;224	10
D3Z131;Q5U4D9;D3Z132;F6S2T7;D3YUL7	D3Z131;Q5U4D9;D3Z132;F6S2T7	6;6;5;4;1	6;6;5;4;1	6;6;5;4;1	THO complex subunit 6 homolog	Thoc6	>tr|D3Z131|D3Z131_MOUSE THO complex subunit 6 homolog OS=Mus musculus GN=Thoc6 PE=4 SV=1;>sp|Q5U4D9|THOC6_MOUSE THO complex subunit 6 homolog OS=Mus musculus GN=Thoc6 PE=2 SV=1;>tr|D3Z132|D3Z132_MOUSE THO complex subunit 6 homolog OS=Mus musculus GN=Thoc6	5	6	6	6	3	4	0	4	0	2	5	3	3	4	0	4	0	2	5	3	3	4	0	4	0	2	5	3	27	27	27	32.714	296	296;341;337;209;121	5.83					11	6	7
E6Y2W7;D3Z165;E6Y2W6;E9QP94;Q3TVA9-2;Q3TVA9	E6Y2W7;D3Z165;E6Y2W6;E9QP94;Q3TVA9-2;Q3TVA9	1;1;1;1;1;1	1;1;1;1;1;1	1;1;1;1;1;1	Coiled-coil domain-containing protein 136	Ccdc136	>tr|E6Y2W7|E6Y2W7_MOUSE Coiled-coil domain-containing protein 136 OS=Mus musculus GN=Ccdc136 PE=2 SV=1;>tr|D3Z165|D3Z165_MOUSE Coiled-coil domain-containing protein 136 OS=Mus musculus GN=Ccdc136 PE=4 SV=1;>tr|E6Y2W6|E6Y2W6_MOUSE Coiled-coil domain-contain	6	1	1	1	0	0	1	0	0	0	0	0	0	0	1	0	0	0	0	0	0	0	1	0	0	0	0	0	1.4	1.4	1.4	106	908	908;1000;1002;1187;950;1136	3			1
D3Z197;D3Z357;Q6P2L6-4;Q6P2L6-2;Q6P2L6	D3Z197;D3Z357;Q6P2L6-4;Q6P2L6-2;Q6P2L6	1;1;1;1;1	1;1;1;1;1	1;1;1;1;1	Histone-lysine N-methyltransferase NSD3	Whsc1l1	>tr|D3Z197|D3Z197_MOUSE Histone-lysine N-methyltransferase OS=Mus musculus GN=Whsc1l1 PE=1 SV=1;>tr|D3Z357|D3Z357_MOUSE Histone-lysine N-methyltransferase OS=Mus musculus GN=Whsc1l1 PE=4 SV=1;>sp|Q6P2L6-4|NSD3_MOUSE Isoform 4 of Histone-lysine N-methyltran	5	1	1	1	0	0	1	0	0	1	0	0	0	0	1	0	0	1	0	0	0	0	1	0	0	1	0	0	1.9	1.9	1.9	156.1	1397	1397;1446;621;655;1439	3.5			1	1
D3Z1A6;E9QMZ0;P56198	D3Z1A6;E9QMZ0;P56198	1;1;1	1;1;1	1;1;1	Cell death activator CIDE-3	Cidec	>tr|D3Z1A6|D3Z1A6_MOUSE Cell death activator CIDE-3 (Fragment) OS=Mus musculus GN=Cidec PE=4 SV=1;>tr|E9QMZ0|E9QMZ0_MOUSE Cell death activator CIDE-3 OS=Mus musculus GN=Cidec PE=4 SV=1;>sp|P56198|CIDEC_MOUSE Cell death activator CIDE-3 OS=Mus musculus GN=C	3	1	1	1	0	1	0	0	0	0	0	0	0	1	0	0	0	0	0	0	0	1	0	0	0	0	0	0	15.7	15.7	15.7	9.3779	83	83;249;239	6						1
D3Z1C5;P70662-2;P70662-3;P70662	D3Z1C5;P70662-2;P70662-3;P70662	3;3;3;3	3;3;3;3	3;3;3;3	LIM domain-binding protein 1	Ldb1	>tr|D3Z1C5|D3Z1C5_MOUSE LIM domain-binding protein 1 OS=Mus musculus GN=Ldb1 PE=4 SV=1;>sp|P70662-2|LDB1_MOUSE Isoform 2 of LIM domain-binding protein 1 OS=Mus musculus GN=Ldb1;>sp|P70662-3|LDB1_MOUSE Isoform 3 of LIM domain-binding protein 1 OS=Mus muscul	4	3	3	3	0	1	1	1	0	0	1	2	0	1	1	1	0	0	1	2	0	1	1	1	0	0	1	2	13.9	13.9	13.9	42.583	373	373;319;375;411	4.83				2	3	1
D3Z1E4	D3Z1E4	2	1	1		Zfp644	>tr|D3Z1E4|D3Z1E4_MOUSE Protein Zfp644 (Fragment) OS=Mus musculus GN=Zfp644 PE=4 SV=4	1	2	1	1	0	0	2	0	0	0	2	1	0	0	1	0	0	0	1	0	0	0	1	0	0	0	1	0	22.1	22.1	22.1	12.874	122	122	1.67	1	2
D3Z1E6;E9PYF2;O35598	D3Z1E6;E9PYF2;O35598	2;1;1	2;1;1	2;1;1	Disintegrin and metalloproteinase domain-containing protein 10	Adam10	>tr|D3Z1E6|D3Z1E6_MOUSE Disintegrin and metalloproteinase domain-containing protein 10 (Fragment) OS=Mus musculus GN=Adam10 PE=4 SV=4;>tr|E9PYF2|E9PYF2_MOUSE Disintegrin and metalloproteinase domain-containing protein 10 OS=Mus musculus GN=Adam10 PE=4 SV=1	3	2	2	2	0	1	0	1	0	0	0	1	0	1	0	1	0	0	0	1	0	1	0	1	0	0	0	1	26.4	26.4	26.4	16.303	144	144;513;749	5.33				2
F6Q269;D3Z1G6;Q3TA59	F6Q269;D3Z1G6;Q3TA59	1;1;1	1;1;1	1;1;1	JmjC domain-containing protein 8	Jmjd8	>tr|F6Q269|F6Q269_MOUSE JmjC domain-containing protein 8 (Fragment) OS=Mus musculus GN=Jmjd8 PE=4 SV=1;>tr|D3Z1G6|D3Z1G6_MOUSE JmjC domain-containing protein 8 (Fragment) OS=Mus musculus GN=Jmjd8 PE=4 SV=1;>sp|Q3TA59|JMJD8_MOUSE JmjC domain-containing prot	3	1	1	1	0	0	1	0	0	0	1	0	0	0	1	0	0	0	1	0	0	0	1	0	0	0	1	0	7	7	7	20.871	187	187;220;316	6						2
D3Z1H8;D3Z1H9;Q9JL62	D3Z1H8;D3Z1H9;Q9JL62	1;1;1	1;1;1	1;1;1	Glycolipid transfer protein	Gltp	>tr|D3Z1H8|D3Z1H8_MOUSE Glycolipid transfer protein OS=Mus musculus GN=Gltp PE=4 SV=1;>tr|D3Z1H9|D3Z1H9_MOUSE Glycolipid transfer protein OS=Mus musculus GN=Gltp PE=4 SV=1;>sp|Q9JL62|GLTP_MOUSE Glycolipid transfer protein OS=Mus musculus GN=Gltp PE=2 SV=3	3	1	1	1	0	1	0	0	1	0	0	0	0	1	0	0	1	0	0	0	0	1	0	0	1	0	0	0	8.4	8.4	8.4	20.275	179	179;190;209	10
F6WV69;F7BIK4;Q80XR8;J3QK07;D3Z1I2;E9PVA6;Q9JLQ2	F6WV69;F7BIK4;Q80XR8;J3QK07;D3Z1I2;E9PVA6;Q9JLQ2	2;2;2;2;2;2;2	2;2;2;2;2;2;2	2;2;2;2;2;2;2	ARF GTPase-activating protein GIT2	Git2	>tr|F6WV69|F6WV69_MOUSE ARF GTPase-activating protein GIT2 (Fragment) OS=Mus musculus GN=Git2 PE=4 SV=4;>tr|F7BIK4|F7BIK4_MOUSE ARF GTPase-activating protein GIT2 (Fragment) OS=Mus musculus GN=Git2 PE=1 SV=1;>tr|Q80XR8|Q80XR8_MOUSE ARF GTPase-activating pr	7	2	2	2	0	0	0	0	0	2	0	0	0	0	0	0	0	2	0	0	0	0	0	0	0	2	0	0	21	21	21	27.91	248	248;603;679;680;681;759;708	4				2
D3Z1M5;D3Z2D6;D3Z3F8;Q8R1X6-2;Q8R1X6	D3Z1M5;D3Z2D6;D3Z3F8;Q8R1X6-2;Q8R1X6	1;1;1;1;1	1;1;1;1;1	1;1;1;1;1	Spartin	Spg20	>tr|D3Z1M5|D3Z1M5_MOUSE Spartin (Fragment) OS=Mus musculus GN=Spg20 PE=4 SV=1;>tr|D3Z2D6|D3Z2D6_MOUSE Spartin (Fragment) OS=Mus musculus GN=Spg20 PE=4 SV=1;>tr|D3Z3F8|D3Z3F8_MOUSE Spartin OS=Mus musculus GN=Spg20 PE=1 SV=1;>sp|Q8R1X6-2|SPG20_MOUSE Isoform	5	1	1	1	0	0	1	0	0	1	1	0	0	0	1	0	0	1	1	0	0	0	1	0	0	1	1	0	21.7	21.7	21.7	10.458	92	92;116;582;614;671	3.33			2	1
E9Q7L3;D3Z1W6;E9Q7L2;D3Z1N4;E9Q4Y5;F8VQD1;Q8BSQ9-2;Q8BSQ9;D3YYF2;F6THL5;D3Z3R4;D6RIL0;D6RI94;D3YYG4;D3Z1M8	E9Q7L3;D3Z1W6;E9Q7L2;D3Z1N4;E9Q4Y5;F8VQD1;Q8BSQ9-2;Q8BSQ9;D3YYF2;F6THL5;D3Z3R4;D6RIL0;D6RI94	64;64;64;64;64;64;64;64;61;50;47;43;43;3;3	64;64;64;64;64;64;64;64;61;50;47;43;43;3;3	64;64;64;64;64;64;64;64;61;50;47;43;43;3;3	Protein polybromo-1	Pbrm1	>tr|E9Q7L3|E9Q7L3_MOUSE Protein polybromo-1 OS=Mus musculus GN=Pbrm1 PE=1 SV=1;>tr|D3Z1W6|D3Z1W6_MOUSE Protein polybromo-1 OS=Mus musculus GN=Pbrm1 PE=1 SV=1;>tr|E9Q7L2|E9Q7L2_MOUSE Protein polybromo-1 OS=Mus musculus GN=Pbrm1 PE=1 SV=1;>tr|D3Z1N4|D3Z1N4_M	15	64	64	64	0	19	39	50	3	12	21	46	0	19	39	50	3	12	21	46	0	19	39	50	3	12	21	46	39.9	39.9	39.9	182.12	1582	1582;1582;1597;1652;1689;1704;1602;1634;1460;1085;931;856;860;84;91	1.71	114	205	13	2
E9QLD2;D3Z1P7;P97500-3;P97500-4;P97500-2;P97500	E9QLD2;D3Z1P7;P97500-3;P97500-4;P97500-2;P97500	1;1;1;1;1;1	1;1;1;1;1;1	1;1;1;1;1;1	Myelin transcription factor 1-like protein	Myt1l	>tr|E9QLD2|E9QLD2_MOUSE Myelin transcription factor 1-like protein OS=Mus musculus GN=Myt1l PE=4 SV=1;>tr|D3Z1P7|D3Z1P7_MOUSE Myelin transcription factor 1-like protein OS=Mus musculus GN=Myt1l PE=4 SV=2;>sp|P97500-3|MYT1L_MOUSE Isoform 3 of Myelin transcr	6	1	1	1	0	0	1	0	0	0	0	0	0	0	1	0	0	0	0	0	0	0	1	0	0	0	0	0	1.5	1.5	1.5	132.76	1185	1185;1187;328;497;1185;1187	4				1
D3Z1Z8;D3Z5N2;P54227	D3Z1Z8;D3Z5N2;P54227	8;8;8	8;8;8	6;6;6	Stathmin	Stmn1	>tr|D3Z1Z8|D3Z1Z8_MOUSE Stathmin (Fragment) OS=Mus musculus GN=Stmn1 PE=1 SV=1;>tr|D3Z5N2|D3Z5N2_MOUSE Stathmin OS=Mus musculus GN=Stmn1 PE=1 SV=1;>sp|P54227|STMN1_MOUSE Stathmin OS=Mus musculus GN=Stmn1 PE=1 SV=2	3	8	8	6	2	7	1	3	5	3	5	2	2	7	1	3	5	3	5	2	1	5	1	2	4	3	4	1	55.9	55.9	39.2	11.729	102	102;147;149	8.69		1				5
D3Z2A4;Q6PEE3;D3YXX2	D3Z2A4;Q6PEE3;D3YXX2	2;2;1	1;1;1	1;1;1	Ribonucleoside-diphosphate reductase subunit M2 B	Rrm2b	>tr|D3Z2A4|D3Z2A4_MOUSE Ribonucleoside-diphosphate reductase subunit M2 B OS=Mus musculus GN=Rrm2b PE=4 SV=1;>sp|Q6PEE3|RIR2B_MOUSE Ribonucleoside-diphosphate reductase subunit M2 B OS=Mus musculus GN=Rrm2b PE=1 SV=1;>tr|D3YXX2|D3YXX2_MOUSE Ribonucleoside-	3	2	1	1	0	0	1	0	0	0	2	1	0	0	1	0	0	0	1	0	0	0	1	0	0	0	1	0	11	6	6	34.513	299	299;351;139	5	1						2
D3Z2F6;Q9ERL7	D3Z2F6;Q9ERL7	1;1	1;1	1;1	Glia maturation factor gamma	Gmfg	>tr|D3Z2F6|D3Z2F6_MOUSE Glia maturation factor gamma (Fragment) OS=Mus musculus GN=Gmfg PE=4 SV=4;>sp|Q9ERL7|GMFG_MOUSE Glia maturation factor gamma OS=Mus musculus GN=Gmfg PE=1 SV=1	2	1	1	1	0	0	0	0	0	0	0	1	0	0	0	0	0	0	0	1	0	0	0	0	0	0	0	1	20.9	20.9	20.9	10.072	86	86;142	5					1
D3Z2J4;D3Z632;Q64362	D3Z2J4;D3Z632;Q64362	1;1;1	1;1;1	1;1;1	AKT-interacting protein	Aktip	>tr|D3Z2J4|D3Z2J4_MOUSE AKT-interacting protein (Fragment) OS=Mus musculus GN=Aktip PE=4 SV=1;>tr|D3Z632|D3Z632_MOUSE AKT-interacting protein OS=Mus musculus GN=Aktip PE=4 SV=1;>sp|Q64362|AKTIP_MOUSE AKT-interacting protein OS=Mus musculus GN=Aktip PE=2 SV	3	1	1	1	0	0	1	0	0	0	1	0	0	0	1	0	0	0	1	0	0	0	1	0	0	0	1	0	7.7	7.7	7.7	30.841	273	273;277;292	6						2
D3Z2K2;Q9CR88	D3Z2K2;Q9CR88	3;3	3;3	3;3	28S ribosomal protein S14, mitochondrial	Mrps14	>tr|D3Z2K2|D3Z2K2_MOUSE 28S ribosomal protein S14, mitochondrial OS=Mus musculus GN=Mrps14 PE=4 SV=1;>sp|Q9CR88|RT14_MOUSE 28S ribosomal protein S14, mitochondrial OS=Mus musculus GN=Mrps14 PE=1 SV=1	2	3	3	3	0	2	0	0	0	2	0	0	0	2	0	0	0	2	0	0	0	2	0	0	0	2	0	0	27.9	27.9	27.9	14.279	122	122;128	12
D3Z3M7;D3Z2Z1;F8WIA1;Q922J3-2;Q922J3;F6RCU2;Q8C0S5	D3Z3M7;D3Z2Z1;F8WIA1;Q922J3-2;Q922J3;F6RCU2	3;3;3;3;3;2;1	3;3;3;3;3;2;1	2;2;2;2;2;1;1	CAP-Gly domain-containing linker protein 1	Clip1	>tr|D3Z3M7|D3Z3M7_MOUSE CAP-Gly domain-containing linker protein 1 OS=Mus musculus GN=Clip1 PE=1 SV=1;>tr|D3Z2Z1|D3Z2Z1_MOUSE CAP-Gly domain-containing linker protein 1 OS=Mus musculus GN=Clip1 PE=1 SV=1;>tr|F8WIA1|F8WIA1_MOUSE CAP-Gly domain-containing li	7	3	3	2	0	3	0	0	0	0	0	0	0	3	0	0	0	0	0	0	0	2	0	0	0	0	0	0	3.9	3.9	2.4	148	1320	1320;1426;1437;1315;1391;1066;840	2		3
D3Z372;E9Q2M6;Q80VR4;K7N7F1;O55087-4;O55087-3;O55087-2;O55087	D3Z372;E9Q2M6;Q80VR4;K7N7F1;O55087-4;O55087-3;O55087-2;O55087	1;1;1;1;1;1;1;1	1;1;1;1;1;1;1;1	1;1;1;1;1;1;1;1	Myocyte-specific enhancer factor 2B	Mef2b;2310045N01Rik	>tr|D3Z372|D3Z372_MOUSE Myocyte-specific enhancer factor 2B OS=Mus musculus GN=Mef2b PE=4 SV=1;>tr|E9Q2M6|E9Q2M6_MOUSE Myocyte-specific enhancer factor 2B OS=Mus musculus GN=Mef2b PE=4 SV=1;>tr|Q80VR4|Q80VR4_MOUSE Myocyte enhancer factor 2B OS=Mus musculus	8	1	1	1	0	0	0	0	0	0	0	1	0	0	0	0	0	0	0	1	0	0	0	0	0	0	0	1	9.1	9.1	9.1	25.516	232	232;242;339;349;232;242;339;349	4				1
D3Z3A6;F7BTZ2	D3Z3A6;F7BTZ2	28;24	1;1	1;1		Pml	>tr|D3Z3A6|D3Z3A6_MOUSE Protein PML OS=Mus musculus GN=Pml PE=1 SV=1;>tr|F7BTZ2|F7BTZ2_MOUSE Protein PML (Fragment) OS=Mus musculus GN=Pml PE=1 SV=1	2	28	1	1	0	1	18	23	2	0	15	20	0	0	0	1	0	0	0	0	0	0	0	1	0	0	0	0	50.9	2.2	2.2	70.481	632	632;578	3			1
D3Z3B2;E9Q9C5;P63082	D3Z3B2;E9Q9C5;P63082	1;1;1	1;1;1	1;1;1	V-type proton ATPase 16 kDa proteolipid subunit	Atp6v0c	>tr|D3Z3B2|D3Z3B2_MOUSE V-type proton ATPase 16 kDa proteolipid subunit (Fragment) OS=Mus musculus GN=Atp6v0c PE=3 SV=1;>tr|E9Q9C5|E9Q9C5_MOUSE V-type proton ATPase 16 kDa proteolipid subunit (Fragment) OS=Mus musculus GN=Atp6v0c PE=3 SV=1;>sp|P63082|VATL_	3	1	1	1	0	1	0	0	0	1	1	0	0	1	0	0	0	1	1	0	0	1	0	0	0	1	1	0	15.5	15.5	15.5	11.896	116	116;150;155	11.2
G3XA39;D3Z3B4;E9Q7X0;Q3UXF4;Q99K73;Q9WU00-2;Q9WU00	G3XA39;D3Z3B4;E9Q7X0;Q3UXF4;Q99K73;Q9WU00-2;Q9WU00	1;1;1;1;1;1;1	1;1;1;1;1;1;1	1;1;1;1;1;1;1	Nuclear respiratory factor 1	Nrf1	>tr|G3XA39|G3XA39_MOUSE Nuclear respiratory factor 1 OS=Mus musculus GN=Nrf1 PE=4 SV=1;>tr|D3Z3B4|D3Z3B4_MOUSE Nuclear respiratory factor 1 OS=Mus musculus GN=Nrf1 PE=4 SV=1;>tr|E9Q7X0|E9Q7X0_MOUSE Nuclear respiratory factor 1 OS=Mus musculus GN=Nrf1 PE=4	7	1	1	1	0	1	0	0	0	1	0	0	0	1	0	0	0	1	0	0	0	1	0	0	0	1	0	0	2.7	2.7	2.7	49.126	449	449;474;519;531;534;437;503	5					2
D3Z3B8;H7BWY4;E9Q9H0;Q811D0-2;Q811D0;Q811D0-3;F6UDT8;S4R2T8;B1AR31;E9Q2L2;Q91XM9-5;Q62108-3;Q62108;Q62108-2;Q91XM9-3;Q91XM9-6;Q91XM9-8;Q91XM9;Q91XM9-2;Q91XM9-4;Q91XM9-7	D3Z3B8;H7BWY4;E9Q9H0;Q811D0-2;Q811D0;Q811D0-3;F6UDT8;S4R2T8	7;7;7;7;7;7;5;4;1;1;1;1;1;1;1;1;1;1;1;1;1	7;7;7;7;7;7;5;4;1;1;1;1;1;1;1;1;1;1;1;1;1	6;6;6;6;6;6;4;3;0;0;0;0;0;0;0;0;0;0;0;0;0	Disks large homolog 1	Dlg1	>tr|D3Z3B8|D3Z3B8_MOUSE Disks large homolog 1 OS=Mus musculus GN=Dlg1 PE=1 SV=1;>tr|H7BWY4|H7BWY4_MOUSE Disks large homolog 1 OS=Mus musculus GN=Dlg1 PE=1 SV=1;>tr|E9Q9H0|E9Q9H0_MOUSE Disks large homolog 1 OS=Mus musculus GN=Dlg1 PE=1 SV=1;>sp|Q811D0-2|DLG	21	7	7	6	0	7	0	0	0	6	0	0	0	7	0	0	0	6	0	0	0	6	0	0	0	5	0	0	16.2	16.2	13.2	91.622	834	834;872;912;893;905;927;358;558;248;870;491;721;724;767;791;810;852;852;859;887;976	3			15
D3Z3J6	D3Z3J6	1	1	1		Paip1	>tr|D3Z3J6|D3Z3J6_MOUSE Polyadenylate-binding protein-interacting protein 1 OS=Mus musculus GN=Paip1 PE=4 SV=1	1	1	1	1	0	1	0	0	0	1	0	0	0	1	0	0	0	1	0	0	0	1	0	0	0	1	0	0	3.8	3.8	3.8	42.06	367	367	6.5						1	1
D3Z3N4;D3Z6Y3	D3Z3N4	16;1	16;1	1;0		Hnrnph3	>tr|D3Z3N4|D3Z3N4_MOUSE MCG11326, isoform CRA_a OS=Mus musculus GN=Hnrnph3 PE=4 SV=1	2	16	16	1	9	9	7	9	13	8	7	6	9	9	7	9	13	8	7	6	0	0	0	0	0	0	1	0	67.3	67.3	9.5	36.869	346	346;71	6.2					29	58	20
D3Z456;Q99N95;F6W7C7	D3Z456;Q99N95;F6W7C7	2;2;1	2;2;1	2;2;1	39S ribosomal protein L3, mitochondrial	Mrpl3	>tr|D3Z456|D3Z456_MOUSE 39S ribosomal protein L3, mitochondrial OS=Mus musculus GN=Mrpl3 PE=3 SV=1;>sp|Q99N95|RM03_MOUSE 39S ribosomal protein L3, mitochondrial OS=Mus musculus GN=Mrpl3 PE=2 SV=1;>tr|F6W7C7|F6W7C7_MOUSE 39S ribosomal protein L3, mitochondr	3	2	2	2	0	1	0	2	0	1	1	0	0	1	0	2	0	1	1	0	0	1	0	2	0	1	1	0	10.5	10.5	10.5	33.994	304	304;348;148	6.2					1	2	2
D3Z492;Q9CXJ4	D3Z492;Q9CXJ4	1;1	1;1	1;1	ATP-binding cassette sub-family B member 8, mitochondrial	Abcb8	>tr|D3Z492|D3Z492_MOUSE ATP-binding cassette sub-family B member 8, mitochondrial OS=Mus musculus GN=Abcb8 PE=4 SV=1;>sp|Q9CXJ4|ABCB8_MOUSE ATP-binding cassette sub-family B member 8, mitochondrial OS=Mus musculus GN=Abcb8 PE=2 SV=1	2	1	1	1	0	1	0	0	0	0	0	0	0	1	0	0	0	0	0	0	0	1	0	0	0	0	0	0	3.1	3.1	3.1	45.892	418	418;717	5					1
D3Z4B2;Q9CWZ7	D3Z4B2;Q9CWZ7	2;2	2;2	2;2	Gamma-soluble NSF attachment protein	Napg	>tr|D3Z4B2|D3Z4B2_MOUSE Gamma-soluble NSF attachment protein (Fragment) OS=Mus musculus GN=Napg PE=4 SV=1;>sp|Q9CWZ7|SNAG_MOUSE Gamma-soluble NSF attachment protein OS=Mus musculus GN=Napg PE=1 SV=1	2	2	2	2	0	1	0	0	0	1	0	0	0	1	0	0	0	1	0	0	0	1	0	0	0	1	0	0	4	4	4	39.366	353	353;312	7							2
D3Z4B8;Q6NXZ1;Q6NXZ1-2	D3Z4B8;Q6NXZ1;Q6NXZ1-2	9;9;8	9;9;8	9;9;8	Protein KRBA1	Krba1	>tr|D3Z4B8|D3Z4B8_MOUSE Protein KRBA1 OS=Mus musculus GN=Krba1 PE=4 SV=1;>sp|Q6NXZ1|KRBA1_MOUSE Protein KRBA1 OS=Mus musculus GN=Krba1 PE=2 SV=2;>sp|Q6NXZ1-2|KRBA1_MOUSE Isoform 2 of Protein KRBA1 OS=Mus musculus GN=Krba1	3	9	9	9	0	0	2	2	0	0	2	9	0	0	2	2	0	0	2	9	0	0	2	2	0	0	2	9	16.7	16.7	16.7	111.24	1042	1042;1043;1032	2		16
D3Z6H3;D3Z4E5;Q9WUB4	D3Z6H3;D3Z4E5;Q9WUB4	1;1;1	1;1;1	1;1;1	Dynactin subunit 6	Dctn6	>tr|D3Z6H3|D3Z6H3_MOUSE Dynactin 6, isoform CRA_b OS=Mus musculus GN=Dctn6 PE=4 SV=1;>tr|D3Z4E5|D3Z4E5_MOUSE Dynactin subunit 6 OS=Mus musculus GN=Dctn6 PE=4 SV=1;>sp|Q9WUB4|DCTN6_MOUSE Dynactin subunit 6 OS=Mus musculus GN=Dctn6 PE=1 SV=1	3	1	1	1	0	1	1	1	1	0	1	1	0	1	1	1	1	0	1	1	0	1	1	1	1	0	1	1	9.7	9.7	9.7	20.041	185	185;195;190	7.62							5
D3Z4H6;P52912;D3YY02	D3Z4H6;P52912;D3YY02	8;8;6	1;1;1	1;1;1	Nucleolysin TIA-1	Tia1	>tr|D3Z4H6|D3Z4H6_MOUSE Nucleolysin TIA-1 OS=Mus musculus GN=Tia1 PE=4 SV=1;>sp|P52912|TIA1_MOUSE Nucleolysin TIA-1 OS=Mus musculus GN=Tia1 PE=1 SV=1;>tr|D3YY02|D3YY02_MOUSE Nucleolysin TIA-1 OS=Mus musculus GN=Tia1 PE=4 SV=1	3	8	1	1	2	2	2	3	2	2	3	6	0	1	0	1	0	0	1	1	0	1	0	1	0	0	1	1	31.7	5.7	5.7	42.682	385	385;386;212	5.25					3	1
D3Z4J9;Q05BC3-2;D6RII3;Q05BC3;Q05BC3-3	D3Z4J9;Q05BC3-2;D6RII3;Q05BC3;Q05BC3-3	3;3;2;2;2	3;3;2;2;2	3;3;2;2;2	Echinoderm microtubule-associated protein-like 1	Eml1	>tr|D3Z4J9|D3Z4J9_MOUSE Echinoderm microtubule-associated protein-like 1 OS=Mus musculus GN=Eml1 PE=4 SV=1;>sp|Q05BC3-2|EMAL1_MOUSE Isoform 2 of Echinoderm microtubule-associated protein-like 1 OS=Mus musculus GN=Eml1;>tr|D6RII3|D6RII3_MOUSE Echinoderm mic	5	3	3	3	0	0	2	1	0	1	1	0	0	0	2	1	0	1	1	0	0	0	2	1	0	1	1	0	8.1	8.1	8.1	88.327	800	800;783;699;814;831	3.2			4	1
E9QPQ1;D3Z4M6;Q9Z2I4-2;Q9Z2I4	E9QPQ1;D3Z4M6;Q9Z2I4-2;Q9Z2I4	1;1;1;1	1;1;1;1	1;1;1;1	Roundabout homolog 3	Robo3	>tr|E9QPQ1|E9QPQ1_MOUSE Roundabout homolog 3 OS=Mus musculus GN=Robo3 PE=4 SV=1;>tr|D3Z4M6|D3Z4M6_MOUSE Roundabout homolog 3 OS=Mus musculus GN=Robo3 PE=4 SV=1;>sp|Q9Z2I4-2|ROBO3_MOUSE Isoform 2 of Roundabout homolog 3 OS=Mus musculus GN=Robo3;>sp|Q9Z2I4|R	4	1	1	1	1	0	1	0	0	0	0	0	1	0	1	0	0	0	0	0	1	0	1	0	0	0	0	0	1.5	1.5	1.5	147.28	1380	1380;1402;1344;1366	4.33				2	1
D3Z4S3	D3Z4S3	2	2	2	Putative peptidyl-tRNA hydrolase PTRHD1	Ptrhd1	>sp|D3Z4S3|PTRD1_MOUSE Putative peptidyl-tRNA hydrolase PTRHD1 OS=Mus musculus GN=Ptrhd1 PE=3 SV=1	1	2	2	2	0	0	0	0	0	2	0	0	0	0	0	0	0	2	0	0	0	0	0	0	0	2	0	0	15	15	15	16.037	140	140	12
D3Z4U0;D3Z4T9;Q9R020;E9PUD0;Q9R020-2	D3Z4U0;D3Z4T9;Q9R020;E9PUD0;Q9R020-2	2;2;2;1;1	2;2;2;1;1	2;2;2;1;1	Zinc finger Ran-binding domain-containing protein 2	Zranb2	>tr|D3Z4U0|D3Z4U0_MOUSE Zinc finger Ran-binding domain-containing protein 2 OS=Mus musculus GN=Zranb2 PE=1 SV=1;>tr|D3Z4T9|D3Z4T9_MOUSE Zinc finger Ran-binding domain-containing protein 2 OS=Mus musculus GN=Zranb2 PE=1 SV=1;>sp|Q9R020|ZRAB2_MOUSE Zinc fing	5	2	2	2	0	2	0	0	0	0	0	0	0	2	0	0	0	0	0	0	0	2	0	0	0	0	0	0	8.2	8.2	8.2	37.294	330	330;340;330;293;293	6						4
D3Z4V1;Q922V4;F8WI31	D3Z4V1;Q922V4;F8WI31	11;11;8	11;11;8	11;11;8	Pleiotropic regulator 1	Plrg1	>tr|D3Z4V1|D3Z4V1_MOUSE Pleiotropic regulator 1 OS=Mus musculus GN=Plrg1 PE=4 SV=1;>sp|Q922V4|PLRG1_MOUSE Pleiotropic regulator 1 OS=Mus musculus GN=Plrg1 PE=2 SV=1;>tr|F8WI31|F8WI31_MOUSE Pleiotropic regulator 1 OS=Mus musculus GN=Plrg1 PE=4 SV=1	3	11	11	11	1	6	8	6	1	3	6	2	1	6	8	6	1	3	6	2	1	6	8	6	1	3	6	2	40.7	40.7	40.7	56.059	504	504;513;383	3.91	5			29	11
D3Z4V2;Q9D824-3;Q9D824-2;Q9D824;D3Z619;D3Z3F1;Q9D824-4	D3Z4V2;Q9D824-3;Q9D824-2;Q9D824;D3Z619;D3Z3F1;Q9D824-4	9;9;9;9;8;8;8	9;9;9;9;8;8;8	9;9;9;9;8;8;8	Pre-mRNA 3-end-processing factor FIP1	Fip1l1	>tr|D3Z4V2|D3Z4V2_MOUSE Pre-mRNA 3-end-processing factor FIP1 OS=Mus musculus GN=Fip1l1 PE=1 SV=1;>sp|Q9D824-3|FIP1_MOUSE Isoform 3 of Pre-mRNA 3-end-processing factor FIP1 OS=Mus musculus GN=Fip1l1;>sp|Q9D824-2|FIP1_MOUSE Isoform 2 of Pre-mRNA 3-end-pr	7	9	9	9	0	0	0	1	2	8	0	2	0	0	0	1	2	8	0	2	0	0	0	1	2	8	0	2	27.4	27.4	27.4	66.64	595	595;536;545;581;530;589;508	3.88			5	8	3
F6ZTU1;D3Z4X7;Q9QXJ4	F6ZTU1;D3Z4X7;Q9QXJ4	1;1;1	1;1;1	1;1;1	ADP-ribosylation factor-like protein 10	Arl10	>tr|F6ZTU1|F6ZTU1_MOUSE ADP-ribosylation factor-like protein 10 (Fragment) OS=Mus musculus GN=Arl10 PE=4 SV=1;>tr|D3Z4X7|D3Z4X7_MOUSE ADP-ribosylation factor-like protein 10 (Fragment) OS=Mus musculus GN=Arl10 PE=4 SV=1;>sp|Q9QXJ4|ARL10_MOUSE ADP-ribosylat	3	1	1	1	0	1	0	0	0	0	1	1	0	1	0	0	0	0	1	1	0	1	0	0	0	0	1	1	29.6	29.6	29.6	6.4334	54	54;202;243	7.33						1	1
D3Z553;Q6DG52	D3Z553;Q6DG52	1;1	1;1	1;1	Protein Churchill	Churc1	>tr|D3Z553|D3Z553_MOUSE Protein Churchill OS=Mus musculus GN=Churc1 PE=4 SV=1;>sp|Q6DG52|CHUR_MOUSE Protein Churchill OS=Mus musculus GN=Churc1 PE=2 SV=1	2	1	1	1	0	0	0	0	0	1	0	0	0	0	0	0	0	1	0	0	0	0	0	0	0	1	0	0	37.1	37.1	37.1	4.0817	35	35;112	12
D3Z5I2;Q91W78	D3Z5I2;Q91W78	1;1	1;1	1;1	U6 snRNA phosphodiesterase	Usb1	>tr|D3Z5I2|D3Z5I2_MOUSE U6 snRNA phosphodiesterase (Fragment) OS=Mus musculus GN=Usb1 PE=4 SV=1;>sp|Q91W78|USB1_MOUSE U6 snRNA phosphodiesterase OS=Mus musculus GN=Usb1 PE=2 SV=1	2	1	1	1	0	0	0	0	0	0	1	0	0	0	0	0	0	0	1	0	0	0	0	0	0	0	1	0	11.5	11.5	11.5	13.404	113	113;267	6						1
D3Z5I9;Q9CXK9;D3YV48;Q9CXK9-2	D3Z5I9;Q9CXK9	4;4;1;1	4;4;1;1	4;4;1;1	RNA-binding protein 33	Rbm33	>tr|D3Z5I9|D3Z5I9_MOUSE RNA-binding protein 33 OS=Mus musculus GN=Rbm33 PE=1 SV=1;>sp|Q9CXK9|RBM33_MOUSE RNA-binding protein 33 OS=Mus musculus GN=Rbm33 PE=1 SV=2	4	4	4	4	0	2	0	0	0	1	0	1	0	2	0	0	0	1	0	1	0	2	0	0	0	1	0	1	6.6	6.6	6.6	132.82	1191	1191;1231;280;320	2.25		3	1
D3Z5K6;G3X8S1;Q9CQV7;Q9CQV7-3;Q9CQV7-2	D3Z5K6;G3X8S1;Q9CQV7;Q9CQV7-3;Q9CQV7-2	1;1;1;1;1	1;1;1;1;1	1;1;1;1;1	Mitochondrial import inner membrane translocase subunit TIM14	Dnajc19	>tr|D3Z5K6|D3Z5K6_MOUSE Mitochondrial import inner membrane translocase subunit TIM14 OS=Mus musculus GN=Dnajc19 PE=4 SV=1;>tr|G3X8S1|G3X8S1_MOUSE DnaJ (Hsp40) homolog, subfamily C, member 19, isoform CRA_c OS=Mus musculus GN=Dnajc19 PE=4 SV=1;>sp|Q9CQV7|T	5	1	1	1	1	0	0	0	0	1	0	0	1	0	0	0	0	1	0	0	1	0	0	0	0	1	0	0	12.7	12.7	12.7	12.191	110	110;157;116;130;157	9						1
E9Q7E6;E9Q700;E9PX60;E9Q5C3;E9PX88;E9PX90;D3Z5M8;E9Q5C2;E9PXV8;E9Q7C7;E9Q708;E9PX67;E9Q7T0;E9PVU6;E9Q7E8;E9QK53;P21803-2;P21803	E9Q7E6;E9Q700;E9PX60;E9Q5C3;E9PX88;E9PX90;D3Z5M8;E9Q5C2;E9PXV8;E9Q7C7;E9Q708;E9PX67;E9Q7T0;E9PVU6;E9Q7E8;E9QK53;P21803-2;P21803	1;1;1;1;1;1;1;1;1;1;1;1;1;1;1;1;1;1	1;1;1;1;1;1;1;1;1;1;1;1;1;1;1;1;1;1	1;1;1;1;1;1;1;1;1;1;1;1;1;1;1;1;1;1	Fibroblast growth factor receptor;Fibroblast growth factor receptor 2	Fgfr2	>tr|E9Q7E6|E9Q7E6_MOUSE Receptor protein-tyrosine kinase (Fragment) OS=Mus musculus GN=Fgfr2 PE=4 SV=1;>tr|E9Q700|E9Q700_MOUSE Receptor protein-tyrosine kinase (Fragment) OS=Mus musculus GN=Fgfr2 PE=4 SV=1;>tr|E9PX60|E9PX60_MOUSE Receptor protein-tyrosine	18	1	1	1	0	0	0	1	0	0	1	1	0	0	0	1	0	0	1	1	0	0	0	1	0	0	1	1	1.8	1.8	1.8	68.289	608	608;609;695;696;698;705;709;723;724;726;731;813;819;820;822;840;707;821	2.5		2	2
D3Z5N1;D3Z5N0;Q2HJ10	D3Z5N1;D3Z5N0;Q2HJ10	1;1;1	1;1;1	1;1;1	Zinc transporter 2	Slc30a2	>tr|D3Z5N1|D3Z5N1_MOUSE Zinc transporter 2 OS=Mus musculus GN=Slc30a2 PE=4 SV=1;>tr|D3Z5N0|D3Z5N0_MOUSE Zinc transporter 2 OS=Mus musculus GN=Slc30a2 PE=4 SV=1;>sp|Q2HJ10|ZNT2_MOUSE Zinc transporter 2 OS=Mus musculus GN=Slc30a2 PE=2 SV=1	3	1	1	1	0	0	1	1	1	0	1	0	0	0	1	1	1	0	1	0	0	0	1	1	1	0	1	0	6.2	6.2	6.2	31.69	291	291;322;371	6.25						6	2
D3Z5N6;Q61103;F8WIP7	D3Z5N6;Q61103;F8WIP7	16;16;13	16;16;13	16;16;13	Zinc finger protein ubi-d4	Dpf2	>tr|D3Z5N6|D3Z5N6_MOUSE Zinc finger protein ubi-d4 OS=Mus musculus GN=Dpf2 PE=1 SV=1;>sp|Q61103|REQU_MOUSE Zinc finger protein ubi-d4 OS=Mus musculus GN=Dpf2 PE=1 SV=1;>tr|F8WIP7|F8WIP7_MOUSE Zinc finger protein ubi-d4 (Fragment) OS=Mus musculus GN=Dpf2 PE	3	16	16	16	3	8	7	8	6	3	4	7	3	8	7	8	6	3	4	7	3	8	7	8	6	3	4	7	38.3	38.3	38.3	45.854	405	405;391;214	4.58			6	27	20	12
D3Z607;P18608	D3Z607;P18608	2;2	2;2	2;2	Non-histone chromosomal protein HMG-14	Hmgn1	>tr|D3Z607|D3Z607_MOUSE Non-histone chromosomal protein HMG-14 OS=Mus musculus GN=Hmgn1 PE=1 SV=1;>sp|P18608|HMGN1_MOUSE Non-histone chromosomal protein HMG-14 OS=Mus musculus GN=Hmgn1 PE=1 SV=2	2	2	2	2	0	0	0	0	2	2	0	0	0	0	0	0	2	2	0	0	0	0	0	0	2	2	0	0	40.7	40.7	40.7	9.029	86	86;96	10.2
D3Z636;Q91VM9	D3Z636;Q91VM9	5;5	5;5	1;1	Inorganic pyrophosphatase 2, mitochondrial	Ppa2	>tr|D3Z636|D3Z636_MOUSE Inorganic pyrophosphatase 2, mitochondrial OS=Mus musculus GN=Ppa2 PE=1 SV=1;>sp|Q91VM9|IPYR2_MOUSE Inorganic pyrophosphatase 2, mitochondrial OS=Mus musculus GN=Ppa2 PE=1 SV=1	2	5	5	1	0	3	0	2	0	0	2	0	0	3	0	2	0	0	2	0	0	1	0	0	0	0	0	0	22.5	22.5	5.5	37.985	329	329;330	6.25					2	2	4
D3Z643	D3Z643	1	1	1		Ankrd50	>tr|D3Z643|D3Z643_MOUSE Protein Ankrd50 OS=Mus musculus GN=Ankrd50 PE=4 SV=1	1	1	1	1	0	0	0	0	0	0	1	0	0	0	0	0	0	0	1	0	0	0	0	0	0	0	1	0	7.2	7.2	7.2	30.047	276	276	3			1
D3Z645;Q9QZ88;D3YYD5;Q9QZ88-2;D3YW98	D3Z645;Q9QZ88;D3YYD5;Q9QZ88-2;D3YW98	6;6;5;5;3	6;6;5;5;3	6;6;5;5;3	Vacuolar protein sorting-associated protein 29	Vps29	>tr|D3Z645|D3Z645_MOUSE Vacuolar protein sorting-associated protein 29 OS=Mus musculus GN=Vps29 PE=4 SV=1;>sp|Q9QZ88|VPS29_MOUSE Vacuolar protein sorting-associated protein 29 OS=Mus musculus GN=Vps29 PE=1 SV=1;>tr|D3YYD5|D3YYD5_MOUSE Vacuolar protein sort	5	6	6	6	1	3	5	4	5	1	4	0	1	3	5	4	5	1	4	0	1	3	5	4	5	1	4	0	47.2	47.2	47.2	16.137	144	144;182;124;186;91	8.39							6
D3Z667;P0C6F1	D3Z667;P0C6F1	3;3	3;3	3;3	Dynein heavy chain 2, axonemal	Dnah2	>tr|D3Z667|D3Z667_MOUSE Dynein heavy chain 2, axonemal OS=Mus musculus GN=Dnah2 PE=4 SV=1;>sp|P0C6F1|DYH2_MOUSE Dynein heavy chain 2, axonemal OS=Mus musculus GN=Dnah2 PE=2 SV=1	2	3	3	3	0	0	1	1	0	0	0	2	0	0	1	1	0	0	0	2	0	0	1	1	0	0	0	2	0.9	0.9	0.9	512.3	4462	4462;4456	5		1			1	1	1
D3Z6E1;Q9CPQ1	D3Z6E1;Q9CPQ1	1;1	1;1	1;1	Cytochrome c oxidase subunit 6C	Cox6c	>tr|D3Z6E1|D3Z6E1_MOUSE Cytochrome c oxidase subunit 6C (Fragment) OS=Mus musculus GN=Cox6c PE=4 SV=1;>sp|Q9CPQ1|COX6C_MOUSE Cytochrome c oxidase subunit 6C OS=Mus musculus GN=Cox6c PE=1 SV=3	2	1	1	1	0	1	0	0	0	0	0	0	0	1	0	0	0	0	0	0	0	1	0	0	0	0	0	0	25	25	25	5.0902	48	48;76	12
P0DMN7;D3Z6H8	P0DMN7;D3Z6H8	1;1	1;1	1;1	S-adenosylmethionine decarboxylase proenzyme 1;S-adenosylmethionine decarboxylase 1 alpha chain;S-adenosylmethionine decarboxylase 1 beta chain;S-adenosylmethionine decarboxylase proenzyme 2;S-adenosylmethionine decarboxylase 2 alpha chain;S-adenosylmethionine decarboxylase 2 beta chain	Amd1;Amd2	>sp|P0DMN7|DCAM1_MOUSE S-adenosylmethionine decarboxylase proenzyme 1 OS=Mus musculus GN=Amd1 PE=1 SV=1;>sp|D3Z6H8|DCAM2_MOUSE S-adenosylmethionine decarboxylase proenzyme 2 OS=Mus musculus GN=Amd2 PE=2 SV=1	2	1	1	1	0	0	0	1	0	0	0	0	0	0	0	1	0	0	0	0	0	0	0	1	0	0	0	0	4.5	4.5	4.5	38.272	334	334;334	7							1
Q8VCQ8;S4R1T7;E9Q0M9;E9QA16;D3Z6I7;E9QA15;E9Q9F3	Q8VCQ8;S4R1T7;E9Q0M9;E9QA16;D3Z6I7;E9QA15;E9Q9F3	2;2;2;2;2;2;1	2;2;2;2;2;2;1	2;2;2;2;2;2;1		Cald1	>tr|Q8VCQ8|Q8VCQ8_MOUSE Caldesmon 1 OS=Mus musculus GN=Cald1 PE=2 SV=1;>tr|S4R1T7|S4R1T7_MOUSE Protein Cald1 OS=Mus musculus GN=Cald1 PE=1 SV=1;>tr|E9Q0M9|E9Q0M9_MOUSE Protein Cald1 OS=Mus musculus GN=Cald1 PE=1 SV=1;>tr|E9QA16|E9QA16_MOUSE Protein Cald1 O	7	2	2	2	0	0	0	0	0	2	0	0	0	0	0	0	0	2	0	0	0	0	0	0	0	2	0	0	5.7	5.7	5.7	60.452	530	530;534;534;536;554;768;253	4				2
D3Z6J3;Q3UJ81-3;Q3UJ81-2;Q3UJ81	D3Z6J3;Q3UJ81-3;Q3UJ81-2;Q3UJ81	1;1;1;1	1;1;1;1	1;1;1;1	Nuclear envelope phosphatase-regulatory subunit 1	Cnep1r1	>tr|D3Z6J3|D3Z6J3_MOUSE Nuclear envelope phosphatase-regulatory subunit 1 OS=Mus musculus GN=Cnep1r1 PE=4 SV=1;>sp|Q3UJ81-3|NEPR1_MOUSE Isoform 3 of Nuclear envelope phosphatase-regulatory subunit 1 OS=Mus musculus GN=Cnep1r1;>sp|Q3UJ81-2|NEPR1_MOUSE Isofo	4	1	1	1	0	1	0	0	0	1	0	0	0	1	0	0	0	1	0	0	0	1	0	0	0	1	0	0	13.3	13.3	13.3	12.895	113	113;47;106;125	12
D3Z6P2;Q6NZQ6-2;Q6NZQ6;D3Z606;D3Z4A3;D3Z5P3;D3Z4S9	D3Z6P2;Q6NZQ6-2;Q6NZQ6;D3Z606;D3Z4A3;D3Z5P3;D3Z4S9	2;2;2;1;1;1;1	2;2;2;1;1;1;1	2;2;2;1;1;1;1	Zinc finger protein 740	Zfp740;Znf740	>tr|D3Z6P2|D3Z6P2_MOUSE Zinc finger protein 740 (Fragment) OS=Mus musculus GN=Zfp740 PE=1 SV=1;>sp|Q6NZQ6-2|ZN740_MOUSE Isoform 2 of Zinc finger protein 740 OS=Mus musculus GN=Znf740;>sp|Q6NZQ6|ZN740_MOUSE Zinc finger protein 740 OS=Mus musculus GN=Znf740	7	2	2	2	0	0	1	0	0	0	2	0	0	0	1	0	0	0	2	0	0	0	1	0	0	0	2	0	27.1	27.1	27.1	12.111	107	107;168;180;74;88;115;144	6.33					1		2
D3Z6Q3;H3BJR8;H3BL33;H3BJM1;D3Z6Q4;P58462;H3BJ24;P58462-4;P58462-2;P58462-3;D3Z0J5;D3Z2T4;H3BJ68;H3BKT4;H3BJZ5;D3Z454;D3Z6Q5	D3Z6Q3;H3BJR8;H3BL33;H3BJM1;D3Z6Q4;P58462;H3BJ24;P58462-4;P58462-2;P58462-3	19;18;18;18;18;18;17;16;16;14;9;4;3;3;2;2;2	19;18;18;18;18;18;17;16;16;14;9;4;3;3;2;2;2	0;0;0;0;0;0;0;0;0;0;0;0;0;0;0;0;0	Forkhead box protein P1	Foxp1	>tr|D3Z6Q3|D3Z6Q3_MOUSE Forkhead box protein P1 OS=Mus musculus GN=Foxp1 PE=4 SV=1;>tr|H3BJR8|H3BJR8_MOUSE Forkhead box protein P1 OS=Mus musculus GN=Foxp1 PE=4 SV=1;>tr|H3BL33|H3BL33_MOUSE Forkhead box protein P1 OS=Mus musculus GN=Foxp1 PE=4 SV=1;>tr|H3B	17	19	19	0	0	0	8	15	6	2	8	17	0	0	8	15	6	2	8	17	0	0	0	0	0	0	0	0	39.5	39.5	0	78.961	706	706;564;674;675;706;705;577;575;641;455;348;188;107;111;88;124;140	3.1		11	80	18	2
D3Z6W2;Q06180-2;Q06180	D3Z6W2;Q06180-2;Q06180	11;11;11	11;11;11	11;11;11	Tyrosine-protein phosphatase non-receptor type;Tyrosine-protein phosphatase non-receptor type 2	Ptpn2	>tr|D3Z6W2|D3Z6W2_MOUSE Tyrosine-protein phosphatase non-receptor type OS=Mus musculus GN=Ptpn2 PE=3 SV=1;>sp|Q06180-2|PTN2_MOUSE Isoform 2 of Tyrosine-protein phosphatase non-receptor type 2 OS=Mus musculus GN=Ptpn2;>sp|Q06180|PTN2_MOUSE Tyrosine-protein	3	11	11	11	1	8	5	7	2	3	4	7	1	8	5	7	2	3	4	7	1	8	5	7	2	3	4	7	39.9	39.9	39.9	42.291	363	363;382;406	5.11				9	23	14
D3Z7J7;D3Z6Y9;Q99LN9-2;Q99LN9;D3YZM0;F6TY47	D3Z7J7;D3Z6Y9;Q99LN9-2;Q99LN9;D3YZM0	4;4;4;4;2;1	4;4;4;4;2;1	4;4;4;4;2;1	Deoxyhypusine hydroxylase	Dohh	>tr|D3Z7J7|D3Z7J7_MOUSE Deoxyhypusine hydroxylase (Fragment) OS=Mus musculus GN=Dohh PE=4 SV=4;>tr|D3Z6Y9|D3Z6Y9_MOUSE Deoxyhypusine hydroxylase OS=Mus musculus GN=Dohh PE=4 SV=1;>sp|Q99LN9-2|DOHH_MOUSE Isoform 2 of Deoxyhypusine hydroxylase OS=Mus musculu	6	4	4	4	0	4	0	0	0	0	0	0	0	4	0	0	0	0	0	0	0	4	0	0	0	0	0	0	30.5	30.5	30.5	20.461	187	187;213;200;302;73;224	8
D3Z700;F6YA33;E9Q6K1;O08811	D3Z700;F6YA33;E9Q6K1;O08811	1;1;1;1	1;1;1;1	1;1;1;1	TFIIH basal transcription factor complex helicase XPD subunit	Ercc2	>tr|D3Z700|D3Z700_MOUSE TFIIH basal transcription factor complex helicase XPD subunit OS=Mus musculus GN=Ercc2 PE=4 SV=1;>tr|F6YA33|F6YA33_MOUSE TFIIH basal transcription factor complex helicase XPD subunit (Fragment) OS=Mus musculus GN=Ercc2 PE=4 SV=1;>tr	4	1	1	1	0	0	0	0	0	1	0	0	0	0	0	0	0	1	0	0	0	0	0	0	0	1	0	0	4.9	4.9	4.9	57.97	508	508;684;739;760	4				1
D3Z711;Q9R223;E9Q3D3;E9PXB5;E9PYD9;E9Q543;E9PXL5;P35846	D3Z711;Q9R223;E9Q3D3;E9PXB5;E9PYD9;E9Q543;E9PXL5;P35846	1;1;1;1;1;1;1;1	1;1;1;1;1;1;1;1	1;1;1;1;1;1;1;1	Folate receptor alpha	Folr1	>tr|D3Z711|D3Z711_MOUSE Folate receptor alpha (Fragment) OS=Mus musculus GN=Folr1 PE=4 SV=1;>tr|Q9R223|Q9R223_MOUSE Folate receptor alpha (Fragment) OS=Mus musculus GN=Folr1 PE=2 SV=1;>tr|E9Q3D3|E9Q3D3_MOUSE Folate receptor alpha (Fragment) OS=Mus musculus	8	1	1	1	0	0	0	0	0	0	0	1	0	0	0	0	0	0	0	1	0	0	0	0	0	0	0	1	79.3	79.3	79.3	3.333	29	29;42;53;103;137;156;160;255	1	1
Q78WV9;D3Z716;Q8BSL0	Q78WV9;D3Z716;Q8BSL0	1;1;1	1;1;1	1;1;1		Zkscan8	>tr|Q78WV9|Q78WV9_MOUSE Protein Zkscan8 OS=Mus musculus GN=Zkscan8 PE=2 SV=1;>tr|D3Z716|D3Z716_MOUSE Protein Zkscan8 (Fragment) OS=Mus musculus GN=Zkscan8 PE=4 SV=2;>tr|Q8BSL0|Q8BSL0_MOUSE Protein Zkscan8 OS=Mus musculus GN=Zkscan8 PE=2 SV=1	3	1	1	1	0	0	0	1	0	0	0	1	0	0	0	1	0	0	0	1	0	0	0	1	0	0	0	1	12.8	12.8	12.8	16.893	148	148;253;588	3			2
D3Z726;Q9DBY0-2;Q9DBY0-3;Q9DBY0	D3Z726;Q9DBY0-2;Q9DBY0-3;Q9DBY0	19;19;19;18	18;18;18;17	18;18;18;17	Forkhead box protein P4	Foxp4	>tr|D3Z726|D3Z726_MOUSE Forkhead box protein P4 OS=Mus musculus GN=Foxp4 PE=4 SV=1;>sp|Q9DBY0-2|FOXP4_MOUSE Isoform 2 of Forkhead box protein P4 OS=Mus musculus GN=Foxp4;>sp|Q9DBY0-3|FOXP4_MOUSE Isoform 3 of Forkhead box protein P4 OS=Mus musculus GN=Foxp4	4	19	18	18	0	0	6	17	3	2	8	14	0	0	5	16	3	2	7	13	0	0	5	16	3	2	7	13	45.7	45.7	45.7	73.789	683	683;672;684;795	3	1	3	61	5
D3Z742;Q8C525	D3Z742;Q8C525	2;2	2;2	2;2	Protein MB21D2	Mb21d2	>tr|D3Z742|D3Z742_MOUSE MCG125361, isoform CRA_a OS=Mus musculus GN=Mb21d2 PE=4 SV=1;>sp|Q8C525|M21D2_MOUSE Protein MB21D2 OS=Mus musculus GN=Mb21d2 PE=1 SV=1	2	2	2	2	0	0	0	0	0	0	2	0	0	0	0	0	0	0	2	0	0	0	0	0	0	0	2	0	4.7	4.7	4.7	55.656	491	491;428	4				2
D3Z767;Q9D6K7;D3Z1T8;Q9D6K7-2	D3Z767;Q9D6K7;D3Z1T8;Q9D6K7-2	2;2;1;1	2;2;1;1	2;2;1;1	Tetratricopeptide repeat protein 33	Ttc33	>tr|D3Z767|D3Z767_MOUSE Tetratricopeptide repeat protein 33 (Fragment) OS=Mus musculus GN=Ttc33 PE=4 SV=1;>sp|Q9D6K7|TTC33_MOUSE Tetratricopeptide repeat protein 33 OS=Mus musculus GN=Ttc33 PE=2 SV=1;>tr|D3Z1T8|D3Z1T8_MOUSE Tetratricopeptide repeat protein	4	2	2	2	0	2	0	0	0	0	0	0	0	2	0	0	0	0	0	0	0	2	0	0	0	0	0	0	25.8	25.8	25.8	18.552	163	163;262;116;105	8
D3Z774;Q61188-2;Q61188;Q6AXH7	D3Z774;Q61188-2;Q61188;Q6AXH7	3;3;3;2	3;3;3;2	3;3;3;2	Histone-lysine N-methyltransferase EZH2	Ezh2	>tr|D3Z774|D3Z774_MOUSE Histone-lysine N-methyltransferase EZH2 OS=Mus musculus GN=Ezh2 PE=4 SV=1;>sp|Q61188-2|EZH2_MOUSE Isoform ENX-1B of Histone-lysine N-methyltransferase EZH2 OS=Mus musculus GN=Ezh2;>sp|Q61188|EZH2_MOUSE Histone-lysine N-methyltransfe	4	3	3	3	0	0	0	2	0	0	2	2	0	0	0	2	0	0	2	2	0	0	0	2	0	0	2	2	6.6	6.6	6.6	80.996	707	707;704;746;742	3			6
D3Z780;Q61749-2;F7CPG6	D3Z780;Q61749-2	18;17;1	1;0;0	1;0;0	Translation initiation factor eIF-2B subunit delta	Eif2b4	>tr|D3Z780|D3Z780_MOUSE Translation initiation factor eIF-2B subunit delta OS=Mus musculus GN=Eif2b4 PE=3 SV=1;>sp|Q61749-2|EI2BD_MOUSE Isoform 2 of Translation initiation factor eIF-2B subunit delta OS=Mus musculus GN=Eif2b4	3	18	1	1	2	14	11	14	8	10	11	11	0	0	0	0	1	0	0	0	0	0	0	0	1	0	0	0	43.8	2.8	2.8	62.352	566	566;544;163	7							1
H7BWX9;D3Z794;P61957	H7BWX9;D3Z794;P61957	9;9;9	9;9;9	6;6;6	Small ubiquitin-related modifier 2	Sumo2	>tr|H7BWX9|H7BWX9_MOUSE Small ubiquitin-related modifier 2 OS=Mus musculus GN=Sumo2 PE=1 SV=1;>tr|D3Z794|D3Z794_MOUSE Small ubiquitin-related modifier 2 OS=Mus musculus GN=Sumo2 PE=1 SV=1;>sp|P61957|SUMO2_MOUSE Small ubiquitin-related modifier 2 OS=Mus mus	3	9	9	6	2	1	5	8	7	1	7	7	2	1	5	8	7	1	7	7	1	0	3	5	4	0	5	4	66	66	60.4	6.0139	53	53;71;95	4.25	62	71	38	19	28	32	47
D3Z795;Q9JK23;D6RG59	D3Z795;Q9JK23	10;10;4	10;10;4	10;10;4	Proteasome assembly chaperone 1	Psmg1	>tr|D3Z795|D3Z795_MOUSE Proteasome assembly chaperone 1 OS=Mus musculus GN=Psmg1 PE=4 SV=1;>sp|Q9JK23|PSMG1_MOUSE Proteasome assembly chaperone 1 OS=Mus musculus GN=Psmg1 PE=2 SV=1	3	10	10	10	2	4	9	5	0	1	6	3	2	4	9	5	0	1	6	3	2	4	9	5	0	1	6	3	33.6	33.6	33.6	30.54	268	268;289;64	6.32	1					29	2
D3Z7B5;Q8BWY9	D3Z7B5;Q8BWY9	3;3	3;3	3;3	Protein CIP2A	C330027C09Rik;Kiaa1524	>tr|D3Z7B5|D3Z7B5_MOUSE Protein C330027C09Rik OS=Mus musculus GN=C330027C09Rik PE=4 SV=1;>sp|Q8BWY9|CIP2A_MOUSE Protein CIP2A OS=Mus musculus GN=Kiaa1524 PE=2 SV=3	2	3	3	3	0	0	0	0	0	2	0	1	0	0	0	0	0	2	0	1	0	0	0	0	0	2	0	1	4.3	4.3	4.3	102.13	907	907;907	3	1			2
D3Z7C0;Q9Z2Q5	D3Z7C0;Q9Z2Q5	4;4	4;4	4;4	39S ribosomal protein L40, mitochondrial	Mrpl40	>tr|D3Z7C0|D3Z7C0_MOUSE 39S ribosomal protein L40, mitochondrial OS=Mus musculus GN=Mrpl40 PE=4 SV=1;>sp|Q9Z2Q5|RM40_MOUSE 39S ribosomal protein L40, mitochondrial OS=Mus musculus GN=Mrpl40 PE=2 SV=2	2	4	4	4	0	4	0	0	2	0	1	0	0	4	0	0	2	0	1	0	0	4	0	0	2	0	1	0	26.5	26.5	26.5	19.378	162	162;206	9							1
O88374;D3Z7C8;O35855;D3Z3D7	O88374;D3Z7C8;O35855	5;5;5;2	5;5;5;2	5;5;5;2	Branched-chain-amino-acid aminotransferase;Branched-chain-amino-acid aminotransferase, mitochondrial	Bcat2	>tr|O88374|O88374_MOUSE Branched-chain-amino-acid aminotransferase OS=Mus musculus GN=Bcat2 PE=2 SV=1;>tr|D3Z7C8|D3Z7C8_MOUSE Branched-chain-amino-acid aminotransferase OS=Mus musculus GN=Bcat2 PE=3 SV=1;>sp|O35855|BCAT2_MOUSE Branched-chain-amino-acid ami	4	5	5	5	0	2	0	4	1	2	5	1	0	2	0	4	1	2	5	1	0	2	0	4	1	2	5	1	16.7	16.7	16.7	39.774	353	353;388;393;97	5.76					8	5	4
D3Z7E5;Q2NL51	D3Z7E5;Q2NL51	6;6	5;5	5;5	Glycogen synthase kinase-3 alpha	Gsk3a	>tr|D3Z7E5|D3Z7E5_MOUSE Glycogen synthase kinase-3 alpha OS=Mus musculus GN=Gsk3a PE=4 SV=1;>sp|Q2NL51|GSK3A_MOUSE Glycogen synthase kinase-3 alpha OS=Mus musculus GN=Gsk3a PE=1 SV=2	2	6	5	5	1	5	3	3	0	2	3	2	1	4	3	3	0	2	3	2	1	4	3	3	0	2	3	2	19.3	16.3	16.3	51.245	486	486;490	4.62				10	13	1
E9QKM4;D3Z7F5;Q66X03-2;Q66X03	E9QKM4;D3Z7F5;Q66X03-2;Q66X03	1;1;1;1	1;1;1;1	1;1;1;1	NACHT, LRR and PYD domains-containing protein 9A	Nlrp9a	>tr|E9QKM4|E9QKM4_MOUSE NACHT, LRR and PYD domains-containing protein 9A OS=Mus musculus GN=Nlrp9a PE=4 SV=1;>tr|D3Z7F5|D3Z7F5_MOUSE NACHT, LRR and PYD domains-containing protein 9A OS=Mus musculus GN=Nlrp9a PE=4 SV=1;>sp|Q66X03-2|NAL9A_MOUSE Isoform 2 of	4	1	1	1	0	1	0	0	0	0	0	0	0	1	0	0	0	0	0	0	0	1	0	0	0	0	0	0	1.6	1.6	1.6	109.76	949	949;1004;931;949	12
F6XBP4;D3Z7G4;J3QPC3	F6XBP4;D3Z7G4;J3QPC3	1;1;1	1;1;1	1;1;1		BC024978	>tr|F6XBP4|F6XBP4_MOUSE Protein BC024978 (Fragment) OS=Mus musculus GN=BC024978 PE=4 SV=1;>tr|D3Z7G4|D3Z7G4_MOUSE Protein BC024978 OS=Mus musculus GN=BC024978 PE=4 SV=1;>tr|J3QPC3|J3QPC3_MOUSE Protein BC024978 OS=Mus musculus GN=BC024978 PE=4 SV=1	3	1	1	1	0	0	1	1	0	0	1	0	0	0	1	1	0	0	1	0	0	0	1	1	0	0	1	0	7.4	7.4	7.4	31.712	296	296;336;361	5.75					1	3
D3Z7I0;Q8BL74;Q3UU56;D3Z2L1	D3Z7I0;Q8BL74;Q3UU56	5;5;4;2	5;5;4;2	5;5;4;2	General transcription factor 3C polypeptide 2	Gtf3c2	>tr|D3Z7I0|D3Z7I0_MOUSE General transcription factor 3C polypeptide 2 OS=Mus musculus GN=Gtf3c2 PE=4 SV=1;>sp|Q8BL74|TF3C2_MOUSE General transcription factor 3C polypeptide 2 OS=Mus musculus GN=Gtf3c2 PE=2 SV=2;>tr|Q3UU56|Q3UU56_MOUSE Protein Gm29609 OS=Mu	4	5	5	5	0	4	3	2	0	2	0	2	0	4	3	2	0	2	0	2	0	4	3	2	0	2	0	2	10.2	10.2	10.2	104.72	950	950;907;907;228	2.71		5	12
D3Z7I3;Q04891	D3Z7I3;Q04891	2;2	2;2	2;2	Transcription factor SOX-13	Sox13	>tr|D3Z7I3|D3Z7I3_MOUSE SRY-box containing gene 13, isoform CRA_b OS=Mus musculus GN=Sox13 PE=4 SV=1;>sp|Q04891|SOX13_MOUSE Transcription factor SOX-13 OS=Mus musculus GN=Sox13 PE=2 SV=4	2	2	2	2	0	0	0	0	0	0	0	2	0	0	0	0	0	0	0	2	0	0	0	0	0	0	0	2	7.1	7.1	7.1	56.35	504	504;613	3			2
G3X9X3;D3Z7M0;Q3USQ2;Q8JZL0;D3Z7M1;D3Z7L9	G3X9X3;D3Z7M0;Q3USQ2;Q8JZL0;D3Z7M1;D3Z7L9	2;2;2;2;1;1	2;2;2;2;1;1	2;2;2;2;1;1	Zinc finger protein 467	Zfp467;Znf467	>tr|G3X9X3|G3X9X3_MOUSE Zinc finger protein 467 OS=Mus musculus GN=Zfp467 PE=4 SV=1;>tr|D3Z7M0|D3Z7M0_MOUSE Zinc finger protein 467 OS=Mus musculus GN=Zfp467 PE=4 SV=1;>tr|Q3USQ2|Q3USQ2_MOUSE Zinc finger protein 467 OS=Mus musculus GN=Zfp467 PE=2 SV=1;>sp|	6	2	2	2	0	0	0	0	0	0	0	2	0	0	0	0	0	0	0	2	0	0	0	0	0	0	0	2	44.1	44.1	44.1	12.076	111	111;111;113;594;92;94	3			2
D3Z7P0;Q8K3W0;Q8K3W0-1;Q8K3W0-4;Q8K3W0-6;Q8K3W0-5;E9Q8Q1;E9Q0U3	D3Z7P0;Q8K3W0;Q8K3W0-1;Q8K3W0-4;Q8K3W0-6;Q8K3W0-5	3;3;3;2;2;2;1;1	3;3;3;2;2;2;1;1	3;3;3;2;2;2;1;1	BRCA1-A complex subunit BRE	Bre	>tr|D3Z7P0|D3Z7P0_MOUSE BRCA1-A complex subunit BRE OS=Mus musculus GN=Bre PE=4 SV=1;>sp|Q8K3W0|BRE_MOUSE BRCA1-A complex subunit BRE OS=Mus musculus GN=Bre PE=1 SV=2;>sp|Q8K3W0-1|BRE_MOUSE Isoform 1 of BRCA1-A complex subunit BRE OS=Mus musculus GN=Bre;>s	8	3	3	3	0	3	0	1	0	0	1	1	0	3	0	1	0	0	1	1	0	3	0	1	0	0	1	1	8.3	8.3	8.3	43.749	385	385;383;420;245;319;374;43;205	5.5					3	3
D3Z7P3;D3Z7P4;F7B327	D3Z7P3;D3Z7P4	11;8;1	1;1;1	1;1;1	Glutaminase kidney isoform, mitochondrial	Gls	>sp|D3Z7P3|GLSK_MOUSE Glutaminase kidney isoform, mitochondrial OS=Mus musculus GN=Gls PE=1 SV=1;>tr|D3Z7P4|D3Z7P4_MOUSE Glutaminase kidney isoform, mitochondrial OS=Mus musculus GN=Gls PE=3 SV=1	3	11	1	1	0	5	5	6	1	4	5	4	0	0	1	0	0	0	0	0	0	0	1	0	0	0	0	0	28.5	3.9	3.9	73.963	674	674;491;205	3			1
D3Z7P3-2;F6RDM4	D3Z7P3-2	13;2	13;2	3;2	Glutaminase kidney isoform, mitochondrial	Gls	>sp|D3Z7P3-2|GLSK_MOUSE Isoform 2 of Glutaminase kidney isoform, mitochondrial OS=Mus musculus GN=Gls	2	13	13	3	0	8	5	7	2	6	6	5	0	8	5	7	2	6	6	5	0	3	1	1	1	2	1	1	34.2	34.2	6.6	65.994	603	603;123	4.37			1	29	19
G3X922;D4AFX7;A0A087WRC9;A0A087WS25	G3X922;D4AFX7	32;32;1;1	32;32;1;1	32;32;1;1		Dnajc13	>tr|G3X922|G3X922_MOUSE MCG115602 OS=Mus musculus GN=Dnajc13 PE=4 SV=1;>tr|D4AFX7|D4AFX7_MOUSE Protein Dnajc13 OS=Mus musculus GN=Dnajc13 PE=2 SV=1	4	32	32	32	1	24	6	9	1	23	5	6	1	24	6	9	1	23	5	6	1	24	6	9	1	23	5	6	18.5	18.5	18.5	254.44	2243	2243;2248;174;184	2.1	1	73	5	2
D5MCW4;Q9CQ89	D5MCW4;Q9CQ89	1;1	1;1	1;1	Protein CutA	Cuta	>tr|D5MCW4|D5MCW4_MOUSE Protein CutA OS=Mus musculus GN=Cuta PE=2 SV=1;>sp|Q9CQ89|CUTA_MOUSE Protein CutA OS=Mus musculus GN=Cuta PE=2 SV=3	2	1	1	1	0	1	0	0	0	1	0	0	0	1	0	0	0	1	0	0	0	1	0	0	0	1	0	0	9.1	9.1	9.1	16.453	154	154;177	12
D6RCG0;Q8K285	D6RCG0;Q8K285	1;1	1;1	1;1	FCH domain only protein 1	Fcho1	>tr|D6RCG0|D6RCG0_MOUSE FCH domain only protein 1 OS=Mus musculus GN=Fcho1 PE=4 SV=1;>sp|Q8K285|FCHO1_MOUSE F-BAR domain only protein 1 OS=Mus musculus GN=Fcho1 PE=1 SV=2	2	1	1	1	0	0	1	1	0	0	1	1	0	0	1	1	0	0	1	1	0	0	1	1	0	0	1	1	4.3	4.3	4.3	34.421	304	304;873	4				4
F6XV67;D6RCI4;Q9CWU4	F6XV67;D6RCI4;Q9CWU4	1;1;1	1;1;1	1;1;1	UPF0690 protein C1orf52 homolog	2410004B18Rik	>tr|F6XV67|F6XV67_MOUSE Protein 2410004B18Rik (Fragment) OS=Mus musculus GN=2410004B18Rik PE=4 SV=1;>tr|D6RCI4|D6RCI4_MOUSE Protein 2410004B18Rik OS=Mus musculus GN=2410004B18Rik PE=4 SV=1;>sp|Q9CWU4|CA052_MOUSE UPF0690 protein C1orf52 homolog OS=Mus muscu	3	1	1	1	0	1	0	0	0	0	0	0	0	1	0	0	0	0	0	0	0	1	0	0	0	0	0	0	25.5	25.5	25.5	6.225	55	55;98;180	9
D6RCK1;Q08297;F7AT35;A3KGI2	D6RCK1;Q08297;F7AT35	3;3;2;1	3;3;2;1	3;3;2;1	DNA repair protein RAD51 homolog 1	Rad51	>tr|D6RCK1|D6RCK1_MOUSE DNA repair protein RAD51 homolog 1 OS=Mus musculus GN=Rad51 PE=4 SV=1;>sp|Q08297|RAD51_MOUSE DNA repair protein RAD51 homolog 1 OS=Mus musculus GN=Rad51 PE=1 SV=1;>tr|F7AT35|F7AT35_MOUSE DNA repair protein RAD51 homolog 1 (Fragment)	4	3	3	3	0	1	0	0	0	1	1	0	0	1	0	0	0	1	1	0	0	1	0	0	0	1	1	0	18.6	18.6	18.6	24.087	220	220;339;237;178	6.33					1		2
D6RCZ4;Q8VEK2	D6RCZ4;Q8VEK2	1;1	1;1	1;1	Rhomboid domain-containing protein 2	Rhbdd2	>tr|D6RCZ4|D6RCZ4_MOUSE Rhomboid domain-containing protein 2 OS=Mus musculus GN=Rhbdd2 PE=4 SV=1;>sp|Q8VEK2|RHBD2_MOUSE Rhomboid domain-containing protein 2 OS=Mus musculus GN=Rhbdd2 PE=1 SV=1	2	1	1	1	0	0	1	0	0	0	0	0	0	0	1	0	0	0	0	0	0	0	1	0	0	0	0	0	16.5	16.5	16.5	10.48	97	97;361	6						1
D6RDT4;Q9JKP7	D6RDT4;Q9JKP7	2;2	2;2	2;2	DNA polymerase epsilon subunit 3	Pole3	>tr|D6RDT4|D6RDT4_MOUSE DNA polymerase epsilon subunit 3 OS=Mus musculus GN=Pole3 PE=4 SV=1;>sp|Q9JKP7|DPOE3_MOUSE DNA polymerase epsilon subunit 3 OS=Mus musculus GN=Pole3 PE=2 SV=1	2	2	2	2	0	1	0	0	1	2	1	0	0	1	0	0	1	2	1	0	0	1	0	0	1	2	1	0	52.9	52.9	52.9	5.5854	51	51;145	10.6
D6RE24;E9PXJ7;Q78S06	D6RE24;E9PXJ7;Q78S06	1;1;1	1;1;1	1;1;1	Protein SYS1 homolog	Sys1;Gm20458	>tr|D6RE24|D6RE24_MOUSE Protein SYS1 homolog OS=Mus musculus GN=Sys1 PE=4 SV=1;>tr|E9PXJ7|E9PXJ7_MOUSE Protein Gm20458 OS=Mus musculus GN=Gm20458 PE=4 SV=1;>sp|Q78S06|SYS1_MOUSE Protein SYS1 homolog OS=Mus musculus GN=Sys1 PE=2 SV=1	3	1	1	1	0	0	1	0	0	1	0	0	0	0	1	0	0	1	0	0	0	0	1	0	0	1	0	0	28.9	28.9	28.9	8.4439	76	76;78;156	10
D6RET6;Q9DBM1	D6RET6;Q9DBM1	3;3	3;3	3;3	G patch domain-containing protein 1	Gpatch1	>tr|D6RET6|D6RET6_MOUSE G patch domain-containing protein 1 OS=Mus musculus GN=Gpatch1 PE=4 SV=1;>sp|Q9DBM1|GPTC1_MOUSE G patch domain-containing protein 1 OS=Mus musculus GN=Gpatch1 PE=2 SV=1	2	3	3	3	0	2	0	0	0	2	0	0	0	2	0	0	0	2	0	0	0	2	0	0	0	2	0	0	6.6	6.6	6.6	97.893	883	883;930	3			4
D6RG99;Q9WV96	D6RG99;Q9WV96	2;2	2;2	2;2	Mitochondrial import inner membrane translocase subunit Tim10 B	Timm10b	>tr|D6RG99|D6RG99_MOUSE Mitochondrial import inner membrane translocase subunit Tim10 B OS=Mus musculus GN=Timm10b PE=4 SV=1;>sp|Q9WV96|T10B_MOUSE Mitochondrial import inner membrane translocase subunit Tim10 B OS=Mus musculus GN=Timm10b PE=2 SV=1	2	2	2	2	0	1	0	0	0	1	0	0	0	1	0	0	0	1	0	0	0	1	0	0	0	1	0	0	38.2	38.2	38.2	7.4554	68	68;100	12
D6RGQ0;E9Q8H9;E9Q8I0;P06909;A0A0A6YVP8;Q61405;Q4LDF6;A0A0A6YWP4	D6RGQ0;E9Q8H9;E9Q8I0;P06909;A0A0A6YVP8;Q61405;Q4LDF6;A0A0A6YWP4	4;4;4;4;3;2;2;2	4;4;4;4;3;2;2;2	4;4;4;4;3;2;2;2	Complement factor H	Cfh;Cfhr2	>tr|D6RGQ0|D6RGQ0_MOUSE Complement factor H OS=Mus musculus GN=Cfh PE=4 SV=1;>tr|E9Q8H9|E9Q8H9_MOUSE Complement factor H OS=Mus musculus GN=Cfh PE=1 SV=2;>tr|E9Q8I0|E9Q8I0_MOUSE Complement factor H OS=Mus musculus GN=Cfh PE=1 SV=1;>sp|P06909|CFAH_MOUSE Com	8	4	4	4	4	0	0	0	2	0	0	0	4	0	0	0	2	0	0	0	4	0	0	0	2	0	0	0	7.7	7.7	7.7	125.05	1110	1110;1195;1252;1234;707;303;332;837	1	6
F6R114;D6RH79;Q922G0;Q3TZX3	F6R114;D6RH79;Q922G0;Q3TZX3	1;1;1;1	1;1;1;1	1;1;1;1	Solute carrier family 25 member 36;Solute carrier family 25 member 33	Slc25a36;Slc25a33	>tr|F6R114|F6R114_MOUSE Solute carrier family 25 member 36 (Fragment) OS=Mus musculus GN=Slc25a36 PE=3 SV=1;>tr|D6RH79|D6RH79_MOUSE Solute carrier family 25 member 36 OS=Mus musculus GN=Slc25a36 PE=3 SV=1;>sp|Q922G0|S2536_MOUSE Solute carrier family 25 mem	4	1	1	1	0	0	1	1	0	0	1	0	0	0	1	1	0	0	1	0	0	0	1	1	0	0	1	0	11.3	11.3	11.3	12.279	115	115;132;311;320	6						3
D6RHA2;P82343-2;P82343	D6RHA2;P82343-2;P82343	3;3;3	3;3;3	3;3;3	N-acylglucosamine 2-epimerase	Renbp	>tr|D6RHA2|D6RHA2_MOUSE N-acylglucosamine 2-epimerase OS=Mus musculus GN=Renbp PE=4 SV=2;>sp|P82343-2|RENBP_MOUSE Isoform 2 of N-acylglucosamine 2-epimerase OS=Mus musculus GN=Renbp;>sp|P82343|RENBP_MOUSE N-acylglucosamine 2-epimerase OS=Mus musculus GN=Re	3	3	3	3	0	1	1	1	0	0	0	1	0	1	1	1	0	0	0	1	0	1	1	1	0	0	0	1	11.7	11.7	11.7	48.509	419	419;416;430	5				1	2	1
D6RI20;Q9CR20;J3QMQ2	D6RI20;Q9CR20;J3QMQ2	2;2;1	2;2;1	2;2;1	Immediate early response 3-interacting protein 1	Hdhd2;Ier3ip1;Gm10784	>tr|D6RI20|D6RI20_MOUSE Haloacid dehalogenase-like hydrolase domain-containing protein 2 OS=Mus musculus GN=Hdhd2 PE=4 SV=1;>sp|Q9CR20|IR3IP_MOUSE Immediate early response 3-interacting protein 1 OS=Mus musculus GN=Ier3ip1 PE=2 SV=1;>tr|J3QMQ2|J3QMQ2_MOUSE	3	2	2	2	0	0	0	0	0	2	0	0	0	0	0	0	0	2	0	0	0	0	0	0	0	2	0	0	18.4	18.4	18.4	16.254	152	152;82;79	12
D6RII4;D6RJ46;F2Z486	D6RII4;D6RJ46;F2Z486	2;1;1	1;0;0	1;0;0		Cdk5rap3	>tr|D6RII4|D6RII4_MOUSE CDK5 regulatory subunit-associated protein 3 OS=Mus musculus GN=Cdk5rap3 PE=4 SV=1;>tr|D6RJ46|D6RJ46_MOUSE CDK5 regulatory subunit-associated protein 3 OS=Mus musculus GN=Cdk5rap3 PE=4 SV=1;>tr|F2Z486|F2Z486_MOUSE CDK5 regulatory su	3	2	1	1	0	2	0	0	0	2	0	0	0	1	0	0	0	1	0	0	0	1	0	0	0	1	0	0	42.2	40	40	4.9115	45	45;112;142	6						2
D6RJ85	D6RJ85	2	1	1		Rbm39	>tr|D6RJ85|D6RJ85_MOUSE RNA-binding protein 39 OS=Mus musculus GN=Rbm39 PE=4 SV=1	1	2	1	1	0	0	1	1	0	1	1	1	0	0	1	1	0	0	1	0	0	0	1	1	0	0	1	0	46.8	21	21	6.9577	62	62	6						3
D9J2V6;P41778-2;P41778	D9J2V6;P41778-2;P41778	4;4;4	3;3;3	3;3;3	Pre-B-cell leukemia transcription factor 1	Pbx1	>tr|D9J2V6|D9J2V6_MOUSE Pre-B-cell leukemia transcription factor 1 OS=Mus musculus GN=Pbx1 PE=2 SV=1;>sp|P41778-2|PBX1_MOUSE Isoform PBX1b of Pre-B-cell leukemia transcription factor 1 OS=Mus musculus GN=Pbx1;>sp|P41778|PBX1_MOUSE Pre-B-cell leukemia trans	3	4	3	3	0	4	1	2	2	2	2	2	0	3	1	2	1	1	2	2	0	3	1	2	1	1	2	2	24.5	20.1	20.1	37.048	339	339;347;430	5				12	2	6	3
E0CX20;Q6PGH1	E0CX20;Q6PGH1	6;3	6;3	6;3	Protein BUD31 homolog	Bud31	>tr|E0CX20|E0CX20_MOUSE Protein BUD31 homolog OS=Mus musculus GN=Bud31 PE=4 SV=1;>sp|Q6PGH1|BUD31_MOUSE Protein BUD31 homolog OS=Mus musculus GN=Bud31 PE=2 SV=1	2	6	6	6	0	0	6	0	5	0	5	0	0	0	6	0	5	0	5	0	0	0	6	0	5	0	5	0	27.8	27.8	27.8	17	144	144;103	8
E0CX59;E0CXK9;Q9CQ73	E0CX59;E0CXK9;Q9CQ73	2;2;2	2;2;2	2;2;2		Pkp2	>tr|E0CX59|E0CX59_MOUSE Protein Pkp2 OS=Mus musculus GN=Pkp2 PE=1 SV=1;>tr|E0CXK9|E0CXK9_MOUSE Protein Pkp2 OS=Mus musculus GN=Pkp2 PE=1 SV=1;>tr|Q9CQ73|Q9CQ73_MOUSE Plakophilin 2 OS=Mus musculus GN=Pkp2 PE=2 SV=1	3	2	2	2	0	0	1	2	0	1	1	1	0	0	1	2	0	1	1	1	0	0	1	2	0	1	1	1	11.2	11.2	11.2	32.909	303	303;477;795	3.17			5	1
E0CYJ0;E0CXA9;Q6PEB6;G8JL35	E0CYJ0;E0CXA9;Q6PEB6;G8JL35	2;2;2;1	2;2;2;1	2;2;2;1	MOB-like protein phocein	Mob4	>tr|E0CYJ0|E0CYJ0_MOUSE MOB-like protein phocein (Fragment) OS=Mus musculus GN=Mob4 PE=4 SV=1;>tr|E0CXA9|E0CXA9_MOUSE MOB-like protein phocein OS=Mus musculus GN=Mob4 PE=4 SV=1;>sp|Q6PEB6|PHOCN_MOUSE MOB-like protein phocein OS=Mus musculus GN=Mob4 PE=1 SV	4	2	2	2	0	1	1	0	0	0	1	1	0	1	1	0	0	0	1	1	0	1	1	0	0	0	1	1	17.7	17.7	17.7	21.658	186	186;204;225;183	7						2	2
E0CXB9;Q61301-2;Q61301-3;Q61301;Q8BS72	E0CXB9;Q61301-2;Q61301-3;Q61301;Q8BS72	6;6;6;6;3	2;2;2;2;1	2;2;2;2;1	Catenin alpha-2	Ctnna2	>tr|E0CXB9|E0CXB9_MOUSE Catenin alpha-2 OS=Mus musculus GN=Ctnna2 PE=1 SV=1;>sp|Q61301-2|CTNA2_MOUSE Isoform 2 of Catenin alpha-2 OS=Mus musculus GN=Ctnna2;>sp|Q61301-3|CTNA2_MOUSE Isoform 3 of Catenin alpha-2 OS=Mus musculus GN=Ctnna2;>sp|Q61301|CTNA2_MOU	5	6	2	2	0	4	0	1	2	2	1	0	0	1	0	0	1	0	0	0	0	1	0	0	1	0	0	0	7.5	2.8	2.8	106.73	966	966;905;918;953;356	5.5			1
E0CXC2;Q8VC56	E0CXC2;Q8VC56	1;1	1;1	1;1	E3 ubiquitin-protein ligase RNF8	Gm28043;Rnf8	>tr|E0CXC2|E0CXC2_MOUSE Protein Gm28043 OS=Mus musculus GN=Gm28043 PE=4 SV=1;>sp|Q8VC56|RNF8_MOUSE E3 ubiquitin-protein ligase RNF8 OS=Mus musculus GN=Rnf8 PE=1 SV=1	2	1	1	1	0	0	1	1	0	0	0	0	0	0	1	1	0	0	0	0	0	0	1	1	0	0	0	0	2.2	2.2	2.2	81.37	719	719;488	4				2
E0CXM8;M0QWK4;F8WHY9;Q8BKV1	E0CXM8;M0QWK4;F8WHY9;Q8BKV1	2;2;2;2	2;2;2;2	2;2;2;2	Glypican-2;Secreted glypican-2	Gpc2	>tr|E0CXM8|E0CXM8_MOUSE Glypican-2 OS=Mus musculus GN=Gpc2 PE=3 SV=1;>tr|M0QWK4|M0QWK4_MOUSE Glypican-2 OS=Mus musculus GN=Gpc2 PE=3 SV=1;>tr|F8WHY9|F8WHY9_MOUSE Glypican-2 OS=Mus musculus GN=Gpc2 PE=3 SV=1;>sp|Q8BKV1|GPC2_MOUSE Glypican-2 OS=Mus musculus	4	2	2	2	0	0	0	2	0	0	1	0	0	0	0	2	0	0	1	0	0	0	0	2	0	0	1	0	13.5	13.5	13.5	29.834	267	267;342;570;579	5.67					1	2
E0CXQ0;E0CZ77;Q7TN05	E0CXQ0;E0CZ77;Q7TN05	1;1;1	1;1;1	1;1;1	AP-1 complex subunit sigma-3	Ap1s3	>tr|E0CXQ0|E0CXQ0_MOUSE AP-1 complex subunit sigma-3 OS=Mus musculus GN=Ap1s3 PE=4 SV=1;>tr|E0CZ77|E0CZ77_MOUSE AP-1 complex subunit sigma-3 OS=Mus musculus GN=Ap1s3 PE=4 SV=1;>sp|Q7TN05|AP1S3_MOUSE AP-1 complex subunit sigma-3 OS=Mus musculus GN=Ap1s3 PE=	3	1	1	1	0	0	1	0	0	0	0	0	0	0	1	0	0	0	0	0	0	0	1	0	0	0	0	0	12.7	12.7	12.7	8.6863	71	71;81;154	8
F6TS96;Q3TY99;E0CXU1;E0CXS2;E0CY14;F8WIE2;E0CXS9;J3KMT7;Q08122-2;Q08122-1;Q08122;Q08122-4;Q5SQA2;E9Q2Q6;F6ZBY9;Q5SQA4;Q5SQA3;Q62440-3;Q62440-2;Q62440-5;Q62440;Q62441;E0CYI6;F6YM15;E0CYM5;E0CY76;Q62440-4;Q62440-6	F6TS96;Q3TY99;E0CXU1;E0CXS2;E0CY14;F8WIE2;E0CXS9;J3KMT7;Q08122-2;Q08122-1;Q08122;Q08122-4	5;5;5;5;5;5;5;5;5;5;5;5;2;2;2;2;2;2;2;2;2;2;1;1;1;1;1;1	5;5;5;5;5;5;5;5;5;5;5;5;2;2;2;2;2;2;2;2;2;2;1;1;1;1;1;1	3;3;3;3;3;3;3;3;3;3;3;3;0;0;0;0;0;0;0;0;0;0;1;0;1;1;0;0	Transducin-like enhancer protein 3	Tle3	>tr|F6TS96|F6TS96_MOUSE Transducin-like enhancer protein 3 (Fragment) OS=Mus musculus GN=Tle3 PE=1 SV=1;>tr|Q3TY99|Q3TY99_MOUSE Transducin-like enhancer protein 3 OS=Mus musculus GN=Tle3 PE=2 SV=1;>tr|E0CXU1|E0CXU1_MOUSE Transducin-like enhancer protein 3	28	5	5	3	0	0	1	2	0	4	1	3	0	0	1	2	0	4	1	3	0	0	1	2	0	3	1	2	12.1	12.1	9	75.386	702	702;712;716;760;762;764;767;783;769;771;772;782;770;770;773;777;780;650;696;740;770;773;81;119;235;335;514;653	3.29			10	4
E0CXT7	E0CXT7	5	1	1		Cpsf4	>tr|E0CXT7|E0CXT7_MOUSE Cleavage and polyadenylation-specificity factor subunit 4 OS=Mus musculus GN=Cpsf4 PE=4 SV=1	1	5	1	1	0	0	4	4	0	0	4	2	0	0	1	1	0	0	1	0	0	0	1	1	0	0	1	0	29.4	6.7	6.7	30.255	269	269	6						3
Q3V116;E0CXV8;Q7TT35	Q3V116;E0CXV8;Q7TT35	4;4;4	1;1;1	1;1;1		Phc1	>tr|Q3V116|Q3V116_MOUSE Polyhomeotic-like protein 1 OS=Mus musculus GN=Phc1 PE=2 SV=1;>tr|E0CXV8|E0CXV8_MOUSE Polyhomeotic-like protein 1 OS=Mus musculus GN=Phc1 PE=4 SV=1;>tr|Q7TT35|Q7TT35_MOUSE Polyhomeotic-like 1 (Drosophila) OS=Mus musculus GN=Phc1 PE=	3	4	1	1	0	1	1	2	0	0	0	4	0	0	0	0	0	0	0	1	0	0	0	0	0	0	0	1	11.4	3.5	3.5	100.68	958	958;965;1010	2		1
E0CXX6;Q3TV65;E0CYJ7;F7BJW2;F7BQ76	E0CXX6;Q3TV65;E0CYJ7;F7BJW2	3;3;2;2;1	3;3;2;2;1	3;3;2;2;1	MPN domain-containing protein	Mpnd	>tr|E0CXX6|E0CXX6_MOUSE MPN domain-containing protein OS=Mus musculus GN=Mpnd PE=4 SV=1;>sp|Q3TV65|MPND_MOUSE MPN domain-containing protein OS=Mus musculus GN=Mpnd PE=2 SV=2;>tr|E0CYJ7|E0CYJ7_MOUSE MPN domain-containing protein OS=Mus musculus GN=Mpnd PE=4	5	3	3	3	0	1	1	3	0	0	2	3	0	1	1	3	0	0	2	3	0	1	1	3	0	0	2	3	14.7	14.7	14.7	49.901	457	457;487;437;455;289	4.1				9	1
E0CXZ1;J3QM95;F8WGT4;Q8BYN5-2;Q8BYN5;Q8BYN5-3	E0CXZ1;J3QM95;F8WGT4;Q8BYN5-2;Q8BYN5;Q8BYN5-3	6;6;6;6;6;3	6;6;6;6;6;3	6;6;6;6;6;3	FSD1-like protein	Fsd1l	>tr|E0CXZ1|E0CXZ1_MOUSE FSD1-like protein (Fragment) OS=Mus musculus GN=Fsd1l PE=4 SV=2;>tr|J3QM95|J3QM95_MOUSE FSD1-like protein OS=Mus musculus GN=Fsd1l PE=4 SV=1;>tr|F8WGT4|F8WGT4_MOUSE FSD1-like protein (Fragment) OS=Mus musculus GN=Fsd1l PE=4 SV=4;>sp	6	6	6	6	1	3	1	2	0	3	2	1	1	3	1	2	0	3	2	1	1	3	1	2	0	3	2	1	20.3	20.3	20.3	55.339	493	493;497;504;497;507;131	4.46				7	6
E0CY27;E0CYD7;Q5FWH2	E0CY27;E0CYD7;Q5FWH2	1;1;1	1;1;1	1;1;1	Putative E3 ubiquitin-protein ligase UNKL	Unkl	>tr|E0CY27|E0CY27_MOUSE Putative E3 ubiquitin-protein ligase UNKL (Fragment) OS=Mus musculus GN=Unkl PE=4 SV=1;>tr|E0CYD7|E0CYD7_MOUSE Putative E3 ubiquitin-protein ligase UNKL OS=Mus musculus GN=Unkl PE=4 SV=1;>sp|Q5FWH2|UNKL_MOUSE Putative E3 ubiquitin-p	3	1	1	1	0	0	1	0	0	0	0	0	0	0	1	0	0	0	0	0	0	0	1	0	0	0	0	0	22.2	22.2	22.2	10.959	108	108;541;727	3			2
E0CY39;Q8BJS4-3;Q8BJS4-2;Q8BJS4	E0CY39;Q8BJS4-3;Q8BJS4-2;Q8BJS4	1;1;1;1	1;1;1;1	1;1;1;1	SUN domain-containing protein 2	Sun2	>tr|E0CY39|E0CY39_MOUSE SUN domain-containing protein 2 (Fragment) OS=Mus musculus GN=Sun2 PE=1 SV=1;>sp|Q8BJS4-3|SUN2_MOUSE Isoform 3 of SUN domain-containing protein 2 OS=Mus musculus GN=Sun2;>sp|Q8BJS4-2|SUN2_MOUSE Isoform 2 of SUN domain-containing pro	4	1	1	1	0	0	0	0	0	1	0	0	0	0	0	0	0	1	0	0	0	0	0	0	0	1	0	0	29.4	29.4	29.4	11.82	109	109;699;729;731	4				1
E0CY79;Q8C1C2;E9Q7N5;Q8R2Q4-3;Q8R2Q4-2;Q8R2Q4	E0CY79;Q8C1C2;E9Q7N5;Q8R2Q4-3;Q8R2Q4-2;Q8R2Q4	3;3;3;3;3;3	3;3;3;3;3;3	3;3;3;3;3;3	Ribosome-releasing factor 2, mitochondrial	Gfm2	>tr|E0CY79|E0CY79_MOUSE Ribosome-releasing factor 2, mitochondrial (Fragment) OS=Mus musculus GN=Gfm2 PE=4 SV=1;>tr|Q8C1C2|Q8C1C2_MOUSE Ribosome-releasing factor 2, mitochondrial OS=Mus musculus GN=Gfm2 PE=2 SV=1;>tr|E9Q7N5|E9Q7N5_MOUSE Ribosome-releasing	6	3	3	3	0	0	0	1	0	1	1	2	0	0	0	1	0	1	1	2	0	0	0	1	0	1	1	2	18.4	18.4	18.4	27.3	244	244;543;741;752;777;779	3.2			4	1
E0CY82	E0CY82	2	1	1		Pdcd10	>tr|E0CY82|E0CY82_MOUSE Programmed cell death protein 10 (Fragment) OS=Mus musculus GN=Pdcd10 PE=4 SV=1	1	2	1	1	0	1	0	0	0	0	1	0	0	0	0	0	0	0	1	0	0	0	0	0	0	0	1	0	34.8	19.7	19.7	7.5578	66	66	2		1
E0CYA9;Q9CQ36	E0CYA9;Q9CQ36	1;1	1;1	1;1	DNA polymerase epsilon subunit 4	Pole4	>tr|E0CYA9|E0CYA9_MOUSE DNA polymerase epsilon subunit 4 OS=Mus musculus GN=Pole4 PE=4 SV=1;>sp|Q9CQ36|DPOE4_MOUSE DNA polymerase epsilon subunit 4 OS=Mus musculus GN=Pole4 PE=3 SV=1	2	1	1	1	0	0	0	0	1	0	0	0	0	0	0	0	1	0	0	0	0	0	0	0	1	0	0	0	21	21	21	12.455	119	119;118	8
E0CYI3;E0CYB9;Q6PCP5-4;Q6PCP5-3;Q6PCP5;F7CTF8	E0CYI3;E0CYB9;Q6PCP5-4;Q6PCP5-3;Q6PCP5;F7CTF8	2;2;2;2;2;1	2;2;2;2;2;1	1;1;1;1;1;1	Mitochondrial fission factor	Mff	>tr|E0CYI3|E0CYI3_MOUSE Mitochondrial fission factor OS=Mus musculus GN=Mff PE=4 SV=1;>tr|E0CYB9|E0CYB9_MOUSE Mitochondrial fission factor OS=Mus musculus GN=Mff PE=4 SV=1;>sp|Q6PCP5-4|MFF_MOUSE Isoform 4 of Mitochondrial fission factor OS=Mus musculus GN=	6	2	2	1	0	2	0	0	1	0	0	0	0	2	0	0	1	0	0	0	0	1	0	0	0	0	0	0	16.9	16.9	11.1	28.003	243	243;316;218;238;291;220	8.5							1
E0CYD6;E9Q4M8;Q71KT5	E0CYD6;E9Q4M8;Q71KT5	2;2;2	2;2;2	2;2;2	Delta(14)-sterol reductase	Tm7sf2	>tr|E0CYD6|E0CYD6_MOUSE Delta(14)-sterol reductase (Fragment) OS=Mus musculus GN=Tm7sf2 PE=4 SV=1;>tr|E9Q4M8|E9Q4M8_MOUSE Delta(14)-sterol reductase OS=Mus musculus GN=Tm7sf2 PE=4 SV=1;>sp|Q71KT5|ERG24_MOUSE Delta(14)-sterol reductase OS=Mus musculus GN=Tm	3	2	2	2	0	1	0	2	0	1	1	0	0	1	0	2	0	1	1	0	0	1	0	2	0	1	1	0	10.2	10.2	10.2	22.366	197	197;399;418	6.4					1	2	1
F8WHW3;E0CYE6;Q3TWL2	F8WHW3;E0CYE6;Q3TWL2	1;1;1	1;1;1	1;1;1	Type 1 phosphatidylinositol 4,5-bisphosphate 4-phosphatase	Tmem55b	>tr|F8WHW3|F8WHW3_MOUSE Type 1 phosphatidylinositol 4,5-bisphosphate 4-phosphatase OS=Mus musculus GN=Tmem55b PE=1 SV=1;>tr|E0CYE6|E0CYE6_MOUSE Type 1 phosphatidylinositol 4,5-bisphosphate 4-phosphatase (Fragment) OS=Mus musculus GN=Tmem55b PE=1 SV=1;>sp|Q	3	1	1	1	0	1	1	1	0	0	1	0	0	1	1	1	0	0	1	0	0	1	1	1	0	0	1	0	7.9	7.9	7.9	29.331	277	277;283;284	6.6						3	1
E0CYH4;Q8C6G8;F7DFQ2;F6UT94	E0CYH4;Q8C6G8;F7DFQ2	3;3;2;1	3;3;2;1	3;3;2;1	WD repeat-containing protein 26	Wdr26	>tr|E0CYH4|E0CYH4_MOUSE WD repeat-containing protein 26 OS=Mus musculus GN=Wdr26 PE=4 SV=1;>sp|Q8C6G8|WDR26_MOUSE WD repeat-containing protein 26 OS=Mus musculus GN=Wdr26 PE=2 SV=3;>tr|F7DFQ2|F7DFQ2_MOUSE WD repeat-containing protein 26 (Fragment) OS=Mus m	4	3	3	3	0	0	1	1	0	3	1	1	0	0	1	1	0	3	1	1	0	0	1	1	0	3	1	1	8.2	8.2	8.2	68.879	625	625;641;147;120	3.56			4	5
E9Q6Q2;E0CZE3;E9QMI9;E9QJQ9;E0CYT1;E9QMI8;E9QM73;Q3UH66-6;Q3UH66-2;Q3UH66-7;Q3UH66-4;Q3UH66-3;Q3UH66;Q3UH66-5;V9GXP7	E9Q6Q2;E0CZE3;E9QMI9;E9QJQ9;E0CYT1;E9QMI8;E9QM73;Q3UH66-6;Q3UH66-2;Q3UH66-7;Q3UH66-4;Q3UH66-3;Q3UH66;Q3UH66-5;V9GXP7	6;6;6;6;6;6;6;6;6;6;6;6;6;6;3	4;4;4;4;4;4;4;4;4;4;4;4;4;4;2	2;2;2;2;2;2;2;2;2;2;2;2;2;2;0	Serine/threonine-protein kinase WNK2	Wnk2;Wnk3	>tr|E9Q6Q2|E9Q6Q2_MOUSE Serine/threonine-protein kinase WNK2 OS=Mus musculus GN=Wnk2 PE=4 SV=1;>tr|E0CZE3|E0CZE3_MOUSE Serine/threonine-protein kinase WNK2 OS=Mus musculus GN=Wnk2 PE=4 SV=1;>tr|E9QMI9|E9QMI9_MOUSE Serine/threonine-protein kinase WNK2 OS=Mu	15	6	4	2	0	1	3	0	0	3	5	0	0	0	2	0	0	2	3	0	0	0	0	0	0	2	1	0	3.9	2.7	2.2	211.11	1991	1991;2065;2092;2101;2137;2149;2213;1991;2065;2092;2101;2149;2149;2213;623	2	4	2		2
E0CYU9;P56873	E0CYU9;P56873	1;1	1;1	1;1	Sjoegren syndrome/scleroderma autoantigen 1 homolog	Sssca1	>tr|E0CYU9|E0CYU9_MOUSE Sjoegren syndrome/scleroderma autoantigen 1 homolog OS=Mus musculus GN=Sssca1 PE=4 SV=1;>sp|P56873|SSA27_MOUSE Sjoegren syndrome/scleroderma autoantigen 1 homolog OS=Mus musculus GN=Sssca1 PE=2 SV=1	2	1	1	1	0	1	0	0	0	0	0	0	0	1	0	0	0	0	0	0	0	1	0	0	0	0	0	0	9.1	9.1	9.1	10.106	88	88;199	9
F7D432;E9PWE0;E0CYV0;P23506;P23506-2;F6V9F1;F6TXE3	F7D432;E9PWE0;E0CYV0;P23506;P23506-2;F6V9F1	3;3;3;3;3;2;1	3;3;3;3;3;2;1	3;3;3;3;3;2;1	Protein-L-isoaspartate O-methyltransferase;Protein-L-isoaspartate(D-aspartate) O-methyltransferase	Pcmt1	>tr|F7D432|F7D432_MOUSE Protein-L-isoaspartate O-methyltransferase (Fragment) OS=Mus musculus GN=Pcmt1 PE=3 SV=1;>tr|E9PWE0|E9PWE0_MOUSE Protein-L-isoaspartate O-methyltransferase OS=Mus musculus GN=Pcmt1 PE=3 SV=1;>tr|E0CYV0|E0CYV0_MOUSE Protein-L-isoaspa	7	3	3	3	0	2	2	0	0	0	1	0	0	2	2	0	0	0	1	0	0	2	2	0	0	0	1	0	23.6	23.6	23.6	29.167	271	271;285;286;227;228;177;111	7.8							3
E0CYV4;Q8BIB9;Q9D291	E0CYV4;Q8BIB9;Q9D291	1;1;1	1;1;1	1;1;1	Desumoylating isopeptidase 2	Desi2	>tr|E0CYV4|E0CYV4_MOUSE Desumoylating isopeptidase 2 (Fragment) OS=Mus musculus GN=Desi2 PE=4 SV=4;>tr|Q8BIB9|Q8BIB9_MOUSE Desumoylating isopeptidase 2 OS=Mus musculus GN=Desi2 PE=2 SV=1;>sp|Q9D291|DESI2_MOUSE Desumoylating isopeptidase 2 OS=Mus musculus G	3	1	1	1	0	0	1	1	0	0	0	0	0	0	1	1	0	0	0	0	0	0	1	1	0	0	0	0	22.2	22.2	22.2	15.226	135	135;178;194	7.5							1
E0CZ66;F8WGX4;Q8R123;Q8R123-2	E0CZ66;F8WGX4;Q8R123;Q8R123-2	1;1;1;1	1;1;1;1	1;1;1;1	FAD synthase;Molybdenum cofactor biosynthesis protein-like region;FAD synthase region	Flad1	>tr|E0CZ66|E0CZ66_MOUSE FAD synthase (Fragment) OS=Mus musculus GN=Flad1 PE=4 SV=1;>tr|F8WGX4|F8WGX4_MOUSE FAD synthase (Fragment) OS=Mus musculus GN=Flad1 PE=4 SV=4;>sp|Q8R123|FAD1_MOUSE FAD synthase OS=Mus musculus GN=Flad1 PE=1 SV=1;>sp|Q8R123-2|FAD1_MO	4	1	1	1	0	1	1	0	0	0	0	0	0	1	1	0	0	0	0	0	0	1	1	0	0	0	0	0	20.2	20.2	20.2	10.458	99	99;174;492;518	5				1		1
E0CZ72;P28740;P28740-1;F8VQ42;P28740-2;Q9D481;F6SUU5	E0CZ72;P28740;P28740-1;F8VQ42;P28740-2	12;12;12;11;11;5;4	12;12;12;11;11;5;4	11;11;11;10;10;5;3	Kinesin-like protein KIF2A	Kif2a	>tr|E0CZ72|E0CZ72_MOUSE Kinesin-like protein OS=Mus musculus GN=Kif2a PE=1 SV=1;>sp|P28740|KIF2A_MOUSE Kinesin-like protein KIF2A OS=Mus musculus GN=Kif2a PE=1 SV=2;>sp|P28740-1|KIF2A_MOUSE Isoform 1 of Kinesin-like protein KIF2A OS=Mus musculus GN=Kif2a;>	7	12	12	11	1	0	7	6	2	7	8	4	1	0	7	6	2	7	8	4	1	0	7	6	1	6	8	4	24.2	24.2	22.2	83.86	743	743;705;716;671;659;283;175	3.69			28	7
E0CZ78;P48453-2;P48453;G3X8U7;E9Q6P2;P48455	E0CZ78;P48453-2;P48453;G3X8U7;E9Q6P2	7;7;7;6;5;1	7;7;7;6;5;1	3;3;3;2;1;0	Serine/threonine-protein phosphatase;Serine/threonine-protein phosphatase 2B catalytic subunit beta isoform	Ppp3cb	>tr|E0CZ78|E0CZ78_MOUSE Serine/threonine-protein phosphatase OS=Mus musculus GN=Ppp3cb PE=3 SV=1;>sp|P48453-2|PP2BB_MOUSE Isoform 1 of Serine/threonine-protein phosphatase 2B catalytic subunit beta isoform OS=Mus musculus GN=Ppp3cb;>sp|P48453|PP2BB_MOUSE S	6	7	7	3	0	3	5	5	0	0	4	4	0	3	5	5	0	0	4	4	0	0	2	2	0	0	1	2	22.9	22.9	10.9	59.074	524	524;524;525;515;497;513	4.14				18	3
E0CZE0;Q8VBW6	E0CZE0;Q8VBW6	17;17	17;17	17;17	NEDD8-activating enzyme E1 regulatory subunit	Nae1	>tr|E0CZE0|E0CZE0_MOUSE NEDD8-activating enzyme E1 regulatory subunit OS=Mus musculus GN=Nae1 PE=1 SV=1;>sp|Q8VBW6|ULA1_MOUSE NEDD8-activating enzyme E1 regulatory subunit OS=Mus musculus GN=Nae1 PE=1 SV=1	2	17	17	17	2	12	9	9	3	3	11	10	2	12	9	9	3	3	11	10	2	12	9	9	3	3	11	10	45.5	45.5	45.5	57.619	510	510;534	4.3				47	20
E0CZE5;Q9CZ96-2;Q9CZ96	E0CZE5;Q9CZ96-2;Q9CZ96	1;1;1	1;1;1	1;1;1	Zinc finger CCHC-type and RNA-binding motif-containing protein 1	Zcrb1	>tr|E0CZE5|E0CZE5_MOUSE Zinc finger CCHC-type and RNA-binding motif-containing protein 1 OS=Mus musculus GN=Zcrb1 PE=4 SV=1;>sp|Q9CZ96-2|ZCRB1_MOUSE Isoform 2 of Zinc finger CCHC-type and RNA-binding motif-containing protein 1 OS=Mus musculus GN=Zcrb1;>sp|	3	1	1	1	0	1	0	0	0	0	1	0	0	1	0	0	0	0	1	0	0	1	0	0	0	0	1	0	28.8	28.8	28.8	7.4294	66	66;216;217	7.5						1
E2JL30;G3UZG9;P20263	E2JL30;G3UZG9;P20263	1;1;1	1;1;1	1;1;1	POU domain, class 5, transcription factor 1	Pou5f1	>tr|E2JL30|E2JL30_MOUSE Octamer-binding transcription factor 3 alternative variant (Fragment) OS=Mus musculus GN=Pou5f1 PE=2 SV=1;>tr|G3UZG9|G3UZG9_MOUSE Oct-3/4 protein (Fragment) OS=Mus musculus GN=Pou5f1 PE=2 SV=1;>sp|P20263|PO5F1_MOUSE POU domain, clas	3	1	1	1	0	0	0	1	0	0	0	1	0	0	0	1	0	0	0	1	0	0	0	1	0	0	0	1	6.8	6.8	6.8	15.307	132	132;157;352	4				2
E2S038;H3BLF2	E2S038;H3BLF2	19;19	3;3	3;3		Foxp1	>tr|E2S038|E2S038_MOUSE Forkhead box protein P1 OS=Mus musculus GN=Foxp1 PE=2 SV=1;>tr|H3BLF2|H3BLF2_MOUSE Forkhead box protein P1 OS=Mus musculus GN=Foxp1 PE=4 SV=1	2	19	3	3	0	0	8	15	5	2	8	17	0	0	1	2	0	0	1	3	0	0	1	2	0	0	1	3	39.4	3.1	3.1	78.889	705	705;706	3			8
F6U8X4;F6U6U5;F6S7W6;E9PU87;Q6P4S6;Q6P4S6-2	F6U8X4;F6U6U5;F6S7W6;E9PU87;Q6P4S6;Q6P4S6-2	2;2;2;2;2;1	2;2;2;2;2;1	2;2;2;2;2;1	Serine/threonine-protein kinase SIK3	Sik3	>tr|F6U8X4|F6U8X4_MOUSE Serine/threonine-protein kinase SIK3 (Fragment) OS=Mus musculus GN=Sik3 PE=1 SV=1;>tr|F6U6U5|F6U6U5_MOUSE Serine/threonine-protein kinase SIK3 (Fragment) OS=Mus musculus GN=Sik3 PE=1 SV=1;>tr|F6S7W6|F6S7W6_MOUSE Serine/threonine-pro	6	2	2	2	0	0	1	1	0	1	1	0	0	0	1	1	0	1	1	0	0	0	1	1	0	1	1	0	5.1	5.1	5.1	56.975	506	506;1214;1319;1369;1311;487	4.5				2	2
E9PU93;Q91X20;D3YYA0;D6RI55	E9PU93;Q91X20;D3YYA0	9;9;7;1	9;9;7;1	9;9;7;1	Set1/Ash2 histone methyltransferase complex subunit ASH2	Ash2l	>tr|E9PU93|E9PU93_MOUSE Set1/Ash2 histone methyltransferase complex subunit ASH2 OS=Mus musculus GN=Ash2l PE=4 SV=1;>sp|Q91X20|ASH2L_MOUSE Set1/Ash2 histone methyltransferase complex subunit ASH2 OS=Mus musculus GN=Ash2l PE=1 SV=1;>tr|D3YYA0|D3YYA0_MOUSE S	4	9	9	9	0	0	5	5	0	6	5	6	0	0	5	5	0	6	5	6	0	0	5	5	0	6	5	6	28.5	28.5	28.5	60.17	534	534;623;501;346	3.37			19	11
E9PU96;Q571H0;Q571H0-2	E9PU96;Q571H0	27;27;2	27;27;2	27;27;2	Nucleolar pre-ribosomal-associated protein 1	Urb1	>tr|E9PU96|E9PU96_MOUSE Nucleolar pre-ribosomal-associated protein 1 OS=Mus musculus GN=Urb1 PE=4 SV=1;>sp|Q571H0|NPA1P_MOUSE Nucleolar pre-ribosomal-associated protein 1 OS=Mus musculus GN=Urb1 PE=2 SV=2	3	27	27	27	0	17	15	0	0	10	3	1	0	17	15	0	0	10	3	1	0	17	15	0	0	10	3	1	16.6	16.6	16.6	254.84	2277	2277;2274;231	1.63	19	33
E9PUB7;Q2YDW2;Q2YDW2-2;D3YX87	E9PUB7;Q2YDW2;Q2YDW2-2;D3YX87	14;14;11;10	14;14;11;10	14;14;11;10	Protein misato homolog 1	Msto1	>tr|E9PUB7|E9PUB7_MOUSE Protein misato homolog 1 OS=Mus musculus GN=Msto1 PE=4 SV=1;>sp|Q2YDW2|MSTO1_MOUSE Protein misato homolog 1 OS=Mus musculus GN=Msto1 PE=2 SV=1;>sp|Q2YDW2-2|MSTO1_MOUSE Isoform 2 of Protein misato homolog 1 OS=Mus musculus GN=Msto1;>	4	14	14	14	0	7	9	8	1	4	7	6	0	7	9	8	1	4	7	6	0	7	9	8	1	4	7	6	34.5	34.5	34.5	61.207	556	556;556;444;586	4.28				33	13
F7DDS0;E9QKA6;E9PUE3;Q80Z60-3;Q80Z60;Q80Z60-2;F6T2B3	F7DDS0;E9QKA6;E9PUE3;Q80Z60-3;Q80Z60;Q80Z60-2	3;3;3;3;3;3;1	3;3;3;3;3;3;1	3;3;3;3;3;3;1	Endothelin-converting enzyme 2;Methyltransferase-like region;Endothelin-converting enzyme 2 region	Ece2	>tr|F7DDS0|F7DDS0_MOUSE Endothelin-converting enzyme 2 OS=Mus musculus GN=Ece2 PE=4 SV=1;>tr|E9QKA6|E9QKA6_MOUSE Endothelin-converting enzyme 2 OS=Mus musculus GN=Ece2 PE=4 SV=1;>tr|E9PUE3|E9PUE3_MOUSE Endothelin-converting enzyme 2 OS=Mus musculus GN=Ece2	7	3	3	3	0	2	3	3	0	1	2	1	0	2	3	3	0	1	2	1	0	2	3	3	0	1	2	1	25.9	25.9	25.9	22.153	197	197;881;910;255;881;910;825	7						5	4
E9PUF4;E9Q640;Q6NZN0-5;Q6NZN0-3;Q6NZN0-4;Q6NZN0-2;Q6NZN0;E9PYZ7	E9PUF4;E9Q640;Q6NZN0-5;Q6NZN0-3;Q6NZN0-4;Q6NZN0-2;Q6NZN0;E9PYZ7	5;5;5;5;5;5;5;4	5;5;5;5;5;5;5;4	4;4;4;4;4;4;4;3	RNA-binding protein 26	Rbm26	>tr|E9PUF4|E9PUF4_MOUSE RNA-binding protein 26 OS=Mus musculus GN=Rbm26 PE=1 SV=1;>tr|E9Q640|E9Q640_MOUSE RNA-binding protein 26 OS=Mus musculus GN=Rbm26 PE=1 SV=1;>sp|Q6NZN0-5|RBM26_MOUSE Isoform 5 of RNA-binding protein 26 OS=Mus musculus GN=Rbm26;>sp|Q6	8	5	5	4	0	5	1	0	0	3	0	1	0	5	1	0	0	3	0	1	0	4	1	0	0	3	0	1	5.8	5.8	4.6	111.01	983	983;1001;989;1003;1007;1008;1012;1009	2.8		2	8
E9PUF7;Q61210-2;Q61210;Q61210-5;Q61210-3;Q61210-4;F6ZN61	E9PUF7;Q61210-2;Q61210;Q61210-5;Q61210-3;Q61210-4;F6ZN61	5;5;5;5;4;4;3	5;5;5;5;4;4;3	5;5;5;5;4;4;3	Rho guanine nucleotide exchange factor 1	Arhgef1	>tr|E9PUF7|E9PUF7_MOUSE Rho guanine nucleotide exchange factor 1 OS=Mus musculus GN=Arhgef1 PE=1 SV=1;>sp|Q61210-2|ARHG1_MOUSE Isoform 2 of Rho guanine nucleotide exchange factor 1 OS=Mus musculus GN=Arhgef1;>sp|Q61210|ARHG1_MOUSE Rho guanine nucleotide ex	7	5	5	5	0	4	2	1	0	4	3	2	0	4	2	1	0	4	3	2	0	4	2	1	0	4	3	2	10.2	10.2	10.2	108.69	976	976;919;920;979;791;856;616	3.11		2	15				1
E9PUG7;Q61211;Q61211-2;Q8C8I3;M0QWK9	E9PUG7;Q61211;Q61211-2;Q8C8I3	3;3;3;2;1	3;3;3;2;1	3;3;3;2;1	Eukaryotic translation initiation factor 2D	Eif2d	>tr|E9PUG7|E9PUG7_MOUSE Eukaryotic translation initiation factor 2D OS=Mus musculus GN=Eif2d PE=4 SV=1;>sp|Q61211|EIF2D_MOUSE Eukaryotic translation initiation factor 2D OS=Mus musculus GN=Eif2d PE=2 SV=3;>sp|Q61211-2|EIF2D_MOUSE Isoform 2 of Eukaryotic tr	5	3	3	3	0	1	0	2	1	1	0	1	0	1	0	2	1	1	0	1	0	1	0	2	1	1	0	1	12.3	12.3	12.3	60.877	552	552;570;587;453;176	4.33				6	3
E9PUW6;E9PUH6;Q80ZM8	E9PUW6;E9PUH6;Q80ZM8	1;1;1	1;1;1	1;1;1	Cardiolipin synthase	Crls1	>tr|E9PUW6|E9PUW6_MOUSE Cardiolipin synthase OS=Mus musculus GN=Crls1 PE=4 SV=1;>tr|E9PUH6|E9PUH6_MOUSE Cardiolipin synthase (Fragment) OS=Mus musculus GN=Crls1 PE=4 SV=1;>sp|Q80ZM8|CRLS1_MOUSE Cardiolipin synthase (CMP-forming) OS=Mus musculus GN=Crls1 PE	3	1	1	1	0	0	1	1	0	0	1	0	0	0	1	1	0	0	1	0	0	0	1	1	0	0	1	0	13	13	13	15.869	154	154;187;303	5.5	1						3
E9PUI4;Q8VDP3-2;Q8VDP3-3;Q8VDP3	E9PUI4;Q8VDP3-2;Q8VDP3-3;Q8VDP3	3;3;3;3	3;3;3;3	3;3;3;3	Protein-methionine sulfoxide oxidase MICAL1	Mical1	>tr|E9PUI4|E9PUI4_MOUSE Protein-methionine sulfoxide oxidase MICAL1 OS=Mus musculus GN=Mical1 PE=4 SV=1;>sp|Q8VDP3-2|MICA1_MOUSE Isoform 2 of Protein-methionine sulfoxide oxidase MICAL1 OS=Mus musculus GN=Mical1;>sp|Q8VDP3-3|MICA1_MOUSE Isoform 3 of Protei	4	3	3	3	0	1	2	1	0	2	1	0	0	1	2	1	0	2	1	0	0	1	2	1	0	2	1	0	5.8	5.8	5.8	103.76	939	939;975;1048;1048	2.57		3	4
E9PUM4;Q71LX4	E9PUM4;Q71LX4	6;6	1;1	1;1	Talin-2	Tln2	>tr|E9PUM4|E9PUM4_MOUSE Talin-2 OS=Mus musculus GN=Tln2 PE=4 SV=1;>sp|Q71LX4|TLN2_MOUSE Talin-2 OS=Mus musculus GN=Tln2 PE=1 SV=3	2	6	1	1	0	4	0	0	0	4	0	0	0	0	0	0	0	1	0	0	0	0	0	0	0	1	0	0	3.7	0.6	0.6	271.66	2542	2542;2375	2		1
E9Q5N7;E9PUM9;E9Q7X7;E9PUN0	E9Q5N7;E9PUM9;E9Q7X7;E9PUN0	2;2;2;1	2;2;2;1	2;2;2;1		Nrxn2	>tr|E9Q5N7|E9Q5N7_MOUSE Protein Nrxn2 OS=Mus musculus GN=Nrxn2 PE=4 SV=2;>tr|E9PUM9|E9PUM9_MOUSE Protein Nrxn2 OS=Mus musculus GN=Nrxn2 PE=4 SV=1;>tr|E9Q7X7|E9Q7X7_MOUSE Protein Nrxn2 OS=Mus musculus GN=Nrxn2 PE=4 SV=1;>tr|E9PUN0|E9PUN0_MOUSE Protein Nrxn2	4	2	2	2	1	0	0	0	1	0	1	0	1	0	0	0	1	0	1	0	1	0	0	0	1	0	1	0	2.3	2.3	2.3	163.06	1503	1503;1703;1710;1640	2.43		5	1	1
Q6PFV6;E9PUQ4;Q8BRB1;E9PUQ2;E9PUP9;E9PUQ0;Q60629;Q03137-2;P29319;Q03137	Q6PFV6;E9PUQ4;Q8BRB1;E9PUQ2;E9PUP9;E9PUQ0;Q60629;Q03137-2;P29319;Q03137	1;1;1;1;1;1;1;1;1;1	1;1;1;1;1;1;1;1;1;1	1;1;1;1;1;1;1;1;1;1	Ephrin type-A receptor 5;Ephrin type-A receptor 4;Ephrin type-A receptor 3	Epha5;Epha3;Epha4	>tr|Q6PFV6|Q6PFV6_MOUSE Receptor protein-tyrosine kinase OS=Mus musculus GN=Epha5 PE=2 SV=1;>tr|E9PUQ4|E9PUQ4_MOUSE Receptor protein-tyrosine kinase OS=Mus musculus GN=Epha5 PE=4 SV=1;>tr|Q8BRB1|Q8BRB1_MOUSE Receptor protein-tyrosine kinase OS=Mus musculus	10	1	1	1	0	1	0	1	0	0	0	1	0	1	0	1	0	0	0	1	0	1	0	1	0	0	0	1	1.6	1.6	1.6	91.045	819	819;894;984;1006;1017;1040;876;936;983;986	5.33					2	1
Z4YJU8;E9PUQ5;Q921M4-2;Q921M4;A2AN46	Z4YJU8;E9PUQ5;Q921M4-2;Q921M4;A2AN46	2;2;2;2;1	2;2;2;2;1	2;2;2;2;1	Golgin subfamily A member 2	Golga2	>tr|Z4YJU8|Z4YJU8_MOUSE Golgin subfamily A member 2 (Fragment) OS=Mus musculus GN=Golga2 PE=4 SV=2;>tr|E9PUQ5|E9PUQ5_MOUSE Golgin subfamily A member 2 OS=Mus musculus GN=Golga2 PE=4 SV=1;>sp|Q921M4-2|GOGA2_MOUSE Isoform 2 of Golgin subfamily A member 2 OS=	5	2	2	2	0	2	0	0	0	1	0	0	0	2	0	0	0	1	0	0	0	2	0	0	0	1	0	0	2.3	2.3	2.3	108.69	956	956;1026;967;999;337	3			3
Q3UYU2;E9PUQ7;F6ZHN3;Q8BNV1;F6SY41	Q3UYU2;E9PUQ7;F6ZHN3;Q8BNV1	3;3;2;2;1	3;3;2;2;1	3;3;2;2;1	tRNA (uracil-5-)-methyltransferase homolog A	Trmt2a	>tr|Q3UYU2|Q3UYU2_MOUSE HpaII tinys locus 9c, isoform CRA_a OS=Mus musculus GN=Trmt2a PE=2 SV=1;>tr|E9PUQ7|E9PUQ7_MOUSE tRNA (uracil-5-)-methyltransferase homolog A OS=Mus musculus GN=Trmt2a PE=4 SV=1;>tr|F6ZHN3|F6ZHN3_MOUSE tRNA (uracil-5-)-methyltransfer	5	3	3	3	0	0	2	2	0	3	2	2	0	0	2	2	0	3	2	2	0	0	2	2	0	3	2	2	7.3	7.3	7.3	67.488	613	613;613;281;574;70	3.42			7	5
E9Q1M6;E9PUR0;F7DE17;F7C545;F6RUI8;F6SI14;F6RRY0	E9Q1M6;E9PUR0	15;15;4;3;2;1;1	8;8;4;1;2;0;1	8;8;4;1;2;0;1		Ankhd1	>tr|E9Q1M6|E9Q1M6_MOUSE Protein Ankhd1 OS=Mus musculus GN=Ankhd1 PE=4 SV=1;>tr|E9PUR0|E9PUR0_MOUSE Protein Ankhd1 OS=Mus musculus GN=Ankhd1 PE=4 SV=1	7	15	8	8	1	11	6	4	0	13	5	0	1	4	4	3	0	6	2	0	1	4	4	3	0	6	2	0	10.3	5.8	5.8	263.4	2485	2485;2548;1021;214;637;219;335	1.5	10	10
E9Q9B8;E9PUU2;E9PXG5;E9Q8Y5;Q06890	E9Q9B8;E9PUU2;E9PXG5;E9Q8Y5;Q06890	4;4;4;4;4	4;4;4;4;4	4;4;4;4;4	Clusterin;Clusterin beta chain;Clusterin alpha chain	Clu	>tr|E9Q9B8|E9Q9B8_MOUSE Clusterin (Fragment) OS=Mus musculus GN=Clu PE=4 SV=1;>tr|E9PUU2|E9PUU2_MOUSE Clusterin (Fragment) OS=Mus musculus GN=Clu PE=4 SV=1;>tr|E9PXG5|E9PXG5_MOUSE Clusterin (Fragment) OS=Mus musculus GN=Clu PE=4 SV=1;>tr|E9Q8Y5|E9Q8Y5_MOUS	5	4	4	4	3	0	0	0	4	0	0	0	3	0	0	0	4	0	0	0	3	0	0	0	4	0	0	0	19.7	19.7	19.7	23.371	203	203;225;233;265;448	6.36			1		4	2	2
E9PUU4;Q8BX17	E9PUU4;Q8BX17	18;18	1;1	1;1	Gem-associated protein 5	Gemin5	>tr|E9PUU4|E9PUU4_MOUSE Gem-associated protein 5 OS=Mus musculus GN=Gemin5 PE=4 SV=1;>sp|Q8BX17|GEMI5_MOUSE Gem-associated protein 5 OS=Mus musculus GN=Gemin5 PE=2 SV=2	2	18	1	1	0	16	5	4	1	7	4	6	0	1	1	0	0	0	0	1	0	1	1	0	0	0	0	1	16.5	0.9	0.9	166.75	1503	1503;1502	2		4
Q8BSS6;E9PUW0;P40645-2;P40645	Q8BSS6;E9PUW0;P40645-2;P40645	3;3;3;3	3;3;3;3	3;3;3;3	Transcription factor SOX-6	Sox6	>tr|Q8BSS6|Q8BSS6_MOUSE Transcription factor SOX-6 OS=Mus musculus GN=Sox6 PE=2 SV=1;>tr|E9PUW0|E9PUW0_MOUSE Transcription factor SOX-6 OS=Mus musculus GN=Sox6 PE=4 SV=1;>sp|P40645-2|SOX6_MOUSE Isoform 2 of Transcription factor SOX-6 OS=Mus musculus GN=Sox	4	3	3	3	0	0	0	0	0	0	0	3	0	0	0	0	0	0	0	3	0	0	0	0	0	0	0	3	7	7	7	87.063	785	785;787;786;827	2.33		2	1
E9PUW7;Q9EPK7;Q9EPK7-2	E9PUW7;Q9EPK7;Q9EPK7-2	14;14;13	14;14;13	14;14;13	Exportin-7	Xpo7	>tr|E9PUW7|E9PUW7_MOUSE Exportin-7 OS=Mus musculus GN=Xpo7 PE=4 SV=1;>sp|Q9EPK7|XPO7_MOUSE Exportin-7 OS=Mus musculus GN=Xpo7 PE=2 SV=3;>sp|Q9EPK7-2|XPO7_MOUSE Isoform 2 of Exportin-7 OS=Mus musculus GN=Xpo7	3	14	14	14	0	12	2	0	0	6	3	3	0	12	2	0	0	6	3	3	0	12	2	0	0	6	3	3	18.6	18.6	18.6	123.9	1088	1088;1087;1057	2.96		1	26
E9PUX4	E9PUX4	18	1	1	60S ribosomal protein L6	Gm5428	>tr|E9PUX4|E9PUX4_MOUSE 60S ribosomal protein L6 OS=Mus musculus GN=Gm5428 PE=3 SV=1	1	18	1	1	7	11	6	11	9	16	9	6	0	0	0	0	0	0	1	0	0	0	0	0	0	0	1	0	38.9	7.8	7.8	33.59	296	296	5					1
E9PV03;F6U6E8;E9PYP2	E9PV03;F6U6E8;E9PYP2	2;1;1	2;1;1	2;1;1		Nbeal1	>tr|E9PV03|E9PV03_MOUSE Protein Nbeal1 (Fragment) OS=Mus musculus GN=Nbeal1 PE=4 SV=2;>tr|F6U6E8|F6U6E8_MOUSE Protein Nbeal1 (Fragment) OS=Mus musculus GN=Nbeal1 PE=4 SV=1;>tr|E9PYP2|E9PYP2_MOUSE Protein Nbeal1 OS=Mus musculus GN=Nbeal1 PE=4 SV=1	3	2	2	2	0	0	0	0	0	0	1	1	0	0	0	0	0	0	1	1	0	0	0	0	0	0	1	1	2.4	2.4	2.4	136.07	1179	1179;246;2688	2	1		1
E9PV12;G3X914;Q9D5V5;E9Q6Z0	E9PV12;G3X914;Q9D5V5;E9Q6Z0	19;19;19;17	19;19;19;17	19;19;19;17	Cullin-5	Cul5	>tr|E9PV12|E9PV12_MOUSE Cullin-5 OS=Mus musculus GN=Cul5 PE=3 SV=1;>tr|G3X914|G3X914_MOUSE Cullin 5 OS=Mus musculus GN=Cul5 PE=3 SV=1;>sp|Q9D5V5|CUL5_MOUSE Cullin-5 OS=Mus musculus GN=Cul5 PE=1 SV=3;>tr|E9Q6Z0|E9Q6Z0_MOUSE Cullin-5 OS=Mus musculus GN=Cul5	4	19	19	19	0	0	11	8	2	12	10	10	0	0	11	8	2	12	10	10	0	0	11	8	2	12	10	10	27.1	27.1	27.1	95.85	828	828;855;780;651	3.22			47	13
E9PV21;G3X8X1;Q8VE09	E9PV21;G3X8X1;Q8VE09	2;2;2	2;2;2	2;2;2	Tetratricopeptide repeat protein 39C	Ttc39c	>tr|E9PV21|E9PV21_MOUSE Tetratricopeptide repeat protein 39C OS=Mus musculus GN=Ttc39c PE=4 SV=1;>tr|G3X8X1|G3X8X1_MOUSE RIKEN cDNA 2810439F02 OS=Mus musculus GN=Ttc39c PE=4 SV=1;>sp|Q8VE09|TT39C_MOUSE Tetratricopeptide repeat protein 39C OS=Mus musculus G	3	2	2	2	0	0	0	2	0	0	0	0	0	0	0	2	0	0	0	0	0	0	0	2	0	0	0	0	4.8	4.8	4.8	58.916	522	522;580;580	4				2
E9PV26	E9PV26	2	2	2		BC068157	>tr|E9PV26|E9PV26_MOUSE Protein Prr36 OS=Mus musculus GN=Prr36 PE=1 SV=1	1	2	2	2	0	1	0	0	0	2	0	0	0	1	0	0	0	2	0	0	0	1	0	0	0	2	0	0	3.1	3.1	3.1	110.69	1098	1098	3			3
E9PV41;Q6NS79;D3Z074;E9PXV7;O08808	E9PV41;Q6NS79;D3Z074;E9PXV7;O08808	3;2;2;2;2	3;2;2;2;2	3;2;2;2;2	Protein diaphanous homolog 1	Diap1;Diaph1	>tr|E9PV41|E9PV41_MOUSE Protein diaphanous homolog 1 OS=Mus musculus GN=Diap1 PE=1 SV=1;>tr|Q6NS79|Q6NS79_MOUSE Diap1 protein OS=Mus musculus GN=Diap1 PE=2 SV=1;>tr|D3Z074|D3Z074_MOUSE Protein diaphanous homolog 1 OS=Mus musculus GN=Diap1 PE=1 SV=2;>tr|E9P	5	3	3	3	0	2	0	1	0	2	1	0	0	2	0	1	0	2	1	0	0	2	0	1	0	2	1	0	3.1	3.1	3.1	140.4	1264	1264;1220;1220;1255;1255	3.29		3	3
E9PV66	E9PV66	1	1	1		Myo18b	>tr|E9PV66|E9PV66_MOUSE Protein Myo18b OS=Mus musculus GN=Myo18b PE=4 SV=1	1	1	1	1	0	0	0	0	0	0	1	0	0	0	0	0	0	0	1	0	0	0	0	0	0	0	1	0	0.5	0.5	0.5	288.88	2605	2605	2		1
E9PVA8;Q8BIX2	E9PVA8	90;44	90;44	90;44		Gcn1l1	>tr|E9PVA8|E9PVA8_MOUSE Protein Gcn1l1 OS=Mus musculus GN=Gcn1l1 PE=4 SV=1	2	90	90	90	0	71	25	13	4	71	19	15	0	71	25	13	4	71	19	15	0	71	25	13	4	71	19	15	42.3	42.3	42.3	293.02	2671	2671;1054	1.91	65	217	35	1
E9PVC2;D6RE39;Q3UZY6;Q8BV16	E9PVC2	3;1;1;1	2;0;0;0	2;0;0;0		Zfp282	>tr|E9PVC2|E9PVC2_MOUSE Protein Zfp282 OS=Mus musculus GN=Zfp282 PE=4 SV=1	4	3	2	2	0	0	1	2	0	0	1	3	0	0	1	2	0	0	1	2	0	0	1	2	0	0	1	2	9.6	7.2	7.2	73.506	666	666;194;572;643	2.62		3	5
E9PVC5;E9PVC6;E9Q9E1;Q6NZJ6;Q6NZJ6-2;E9Q770;D3Z439;D3YWY7;D3YWM1	E9PVC5;E9PVC6;E9Q9E1;Q6NZJ6;Q6NZJ6-2	46;45;45;45;42;22;2;1;1	46;45;45;45;42;22;2;1;1	44;43;43;43;40;21;2;1;1	Eukaryotic translation initiation factor 4 gamma 1	Eif4g1	>tr|E9PVC5|E9PVC5_MOUSE Eukaryotic translation initiation factor 4 gamma 1 OS=Mus musculus GN=Eif4g1 PE=1 SV=1;>tr|E9PVC6|E9PVC6_MOUSE Eukaryotic translation initiation factor 4 gamma 1 OS=Mus musculus GN=Eif4g1 PE=1 SV=1;>tr|E9Q9E1|E9Q9E1_MOUSE Eukaryotic	9	46	46	44	5	38	20	15	10	35	19	18	5	38	20	15	10	35	19	18	5	36	20	14	10	34	19	18	34.6	34.6	33.9	175.46	1594	1594;1553;1593;1600;1586;958;209;170;202	2.17	9	224	34	5	3	1
F6TP58;E9PVD3;F6PYJ6	F6TP58;E9PVD3;F6PYJ6	4;4;2	4;4;2	4;4;2	Protocadherin-16	Dchs1	>tr|F6TP58|F6TP58_MOUSE Protocadherin-16 (Fragment) OS=Mus musculus GN=Dchs1 PE=4 SV=1;>sp|E9PVD3|PCD16_MOUSE Protocadherin-16 OS=Mus musculus GN=Dchs1 PE=1 SV=1;>tr|F6PYJ6|F6PYJ6_MOUSE Protocadherin-16 (Fragment) OS=Mus musculus GN=Dchs1 PE=4 SV=1	3	4	4	4	0	3	0	0	0	2	0	0	0	3	0	0	0	2	0	0	0	3	0	0	0	2	0	0	2.8	2.8	2.8	271.64	2563	2563;3291;1334	1.4	3	2
E9PVG8;E9Q9C6;E9Q0B5	E9PVG8;E9Q9C6;E9Q0B5	2;1;1	2;1;1	2;1;1		9530053A07Rik;Fcgbp	>tr|E9PVG8|E9PVG8_MOUSE Protein 9530053A07Rik OS=Mus musculus GN=9530053A07Rik PE=4 SV=1;>tr|E9Q9C6|E9Q9C6_MOUSE Protein Fcgbp OS=Mus musculus GN=Fcgbp PE=4 SV=1;>tr|E9Q0B5|E9Q0B5_MOUSE Protein Fcgbp OS=Mus musculus GN=Fcgbp PE=4 SV=1	3	2	2	2	0	1	0	0	0	1	0	0	0	1	0	0	0	1	0	0	0	1	0	0	0	1	0	0	1	1	1	280.23	2581	2581;2583;2583	7				1
E9Q221;E9Q503;E9Q3D1;E9PWD6;E9PZV0;E9PVH9;E9PXQ6;E9PWY7;E9PXM6;Q9JIM1-2;Q9JIM1	E9Q221;E9Q503;E9Q3D1;E9PWD6;E9PZV0;E9PVH9;E9PXQ6;E9PWY7;E9PXM6;Q9JIM1-2;Q9JIM1	1;1;1;1;1;1;1;1;1;1;1	1;1;1;1;1;1;1;1;1;1;1	1;1;1;1;1;1;1;1;1;1;1	Equilibrative nucleoside transporter 1	Slc29a1	>tr|E9Q221|E9Q221_MOUSE Equilibrative nucleoside transporter 1 (Fragment) OS=Mus musculus GN=Slc29a1 PE=4 SV=1;>tr|E9Q503|E9Q503_MOUSE Equilibrative nucleoside transporter 1 (Fragment) OS=Mus musculus GN=Slc29a1 PE=4 SV=1;>tr|E9Q3D1|E9Q3D1_MOUSE Equilibrat	11	1	1	1	0	1	0	0	0	1	1	1	0	1	0	0	0	1	1	1	0	1	0	0	0	1	1	1	12.9	12.9	12.9	10.364	93	93;105;114;121;160;162;195;262;358;458;460	6					2	1	2
E9PVK4;Q0HA38	E9PVK4;Q0HA38	1;1	1;1	1;1	Tetratricopeptide repeat protein 21B	Ttc21b	>tr|E9PVK4|E9PVK4_MOUSE Tetratricopeptide repeat protein 21B OS=Mus musculus GN=Ttc21b PE=4 SV=1;>sp|Q0HA38|TT21B_MOUSE Tetratricopeptide repeat protein 21B OS=Mus musculus GN=Ttc21b PE=2 SV=1	2	1	1	1	0	0	1	0	0	0	0	0	0	0	1	0	0	0	0	0	0	0	1	0	0	0	0	0	1.3	1.3	1.3	145.37	1269	1269;1315	2		1
E9PVM9;E9Q0T0;G5E8W7;F6SPQ1;O35448	E9PVM9;E9Q0T0;G5E8W7;F6SPQ1;O35448	1;1;1;1;1	1;1;1;1;1	1;1;1;1;1	Lysosomal thioesterase PPT2	Ppt2	>tr|E9PVM9|E9PVM9_MOUSE Lysosomal thioesterase PPT2 (Fragment) OS=Mus musculus GN=Ppt2 PE=4 SV=1;>tr|E9Q0T0|E9Q0T0_MOUSE Lysosomal thioesterase PPT2 (Fragment) OS=Mus musculus GN=Ppt2 PE=4 SV=1;>tr|G5E8W7|G5E8W7_MOUSE Lysosomal thioesterase PPT2 (Fragment)	5	1	1	1	0	0	0	0	0	0	1	0	0	0	0	0	0	0	1	0	0	0	0	0	0	0	1	0	13.7	13.7	13.7	11.549	102	102;203;236;247;302	5					1
E9PVN6;Q9CR63	E9PVN6	4;1	4;1	1;1		Gm20498	>tr|E9PVN6|E9PVN6_MOUSE Protein Gm20498 OS=Mus musculus GN=Gm20498 PE=4 SV=1	2	4	4	1	0	0	0	0	0	4	0	0	0	0	0	0	0	4	0	0	0	0	0	0	0	1	0	0	30.8	30.8	7.7	20.443	182	182;106	12
E9PVP0;Q9JMD3;G3UW37;G3UY87;G3UYN6;G3UYM0;G3UY59;G3V020	E9PVP0;Q9JMD3;G3UW37;G3UY87	3;3;2;2;1;1;1;1	3;3;2;2;1;1;1;1	3;3;2;2;1;1;1;1	PCTP-like protein	Stard10	>tr|E9PVP0|E9PVP0_MOUSE PCTP-like protein OS=Mus musculus GN=Stard10 PE=1 SV=1;>sp|Q9JMD3|PCTL_MOUSE PCTP-like protein OS=Mus musculus GN=Stard10 PE=1 SV=1;>tr|G3UW37|G3UW37_MOUSE PCTP-like protein (Fragment) OS=Mus musculus GN=Stard10 PE=1 SV=1;>tr|G3UY87	8	3	3	3	0	1	1	2	0	0	2	0	0	1	1	2	0	0	2	0	0	1	1	2	0	0	2	0	10.7	10.7	10.7	40.116	364	364;291;265;283;87;150;160;170	3.89	2	2	1		1	1	1
F8WJB9;E9PVP4;P70429-2;P70429	F8WJB9;E9PVP4;P70429-2;P70429	2;2;2;2	2;2;2;2	2;2;2;2	Ena/VASP-like protein	Evl	>tr|F8WJB9|F8WJB9_MOUSE Ena/VASP-like protein OS=Mus musculus GN=Evl PE=1 SV=1;>tr|E9PVP4|E9PVP4_MOUSE Ena/VASP-like protein OS=Mus musculus GN=Evl PE=1 SV=1;>sp|P70429-2|EVL_MOUSE Isoform 1 of Ena/VASP-like protein OS=Mus musculus GN=Evl;>sp|P70429|EVL_MO	4	2	2	2	0	2	0	0	0	0	0	0	0	2	0	0	0	0	0	0	0	2	0	0	0	0	0	0	6.8	6.8	6.8	42.893	399	399;401;393;414	6						2
E9Q1C3;E9Q8P1;E9Q106;E9Q5S6;E9PZE9;E9PVQ3;Q91WJ7-2;Q91WJ7	E9Q1C3;E9Q8P1;E9Q106;E9Q5S6;E9PZE9;E9PVQ3;Q91WJ7-2;Q91WJ7	1;1;1;1;1;1;1;1	1;1;1;1;1;1;1;1	1;1;1;1;1;1;1;1	SPATS2-like protein	Spats2l	>tr|E9Q1C3|E9Q1C3_MOUSE SPATS2-like protein (Fragment) OS=Mus musculus GN=Spats2l PE=4 SV=1;>tr|E9Q8P1|E9Q8P1_MOUSE SPATS2-like protein (Fragment) OS=Mus musculus GN=Spats2l PE=4 SV=1;>tr|E9Q106|E9Q106_MOUSE SPATS2-like protein (Fragment) OS=Mus musculus G	8	1	1	1	1	0	0	0	0	0	0	0	1	0	0	0	0	0	0	0	1	0	0	0	0	0	0	0	10.2	10.2	10.2	12.16	108	108;130;244;270;488;578;557;558	1	1
E9PVX6	E9PVX6	115	115	115		Mki67	>tr|E9PVX6|E9PVX6_MOUSE Protein Mki67 OS=Mus musculus GN=Mki67 PE=1 SV=1	1	115	115	115	8	32	85	69	28	34	95	63	8	32	85	69	28	34	95	63	8	32	85	69	28	34	95	63	41.6	41.6	41.6	350.86	3177	3177	1.44	481	186	35	4
E9QAH1;E9PVZ8	E9QAH1;E9PVZ8	4;4	4;4	4;4		Golgb1	>tr|E9QAH1|E9QAH1_MOUSE Protein Golgb1 OS=Mus musculus GN=Golgb1 PE=1 SV=1;>tr|E9PVZ8|E9PVZ8_MOUSE Protein Golgb1 OS=Mus musculus GN=Golgb1 PE=1 SV=1	2	4	4	4	0	2	0	0	0	3	0	0	0	2	0	0	0	3	0	0	0	2	0	0	0	3	0	0	1.6	1.6	1.6	365.29	3197	3197;3238	1.6	2	3
E9PW09;Q8BH88	E9PW09;Q8BH88	2;1	2;1	2;1	DEP domain-containing protein 1B	Depdc1b	>tr|E9PW09|E9PW09_MOUSE DEP domain-containing protein 1B OS=Mus musculus GN=Depdc1b PE=4 SV=1;>sp|Q8BH88|DEP1B_MOUSE DEP domain-containing protein 1B OS=Mus musculus GN=Depdc1b PE=2 SV=1	2	2	2	2	0	0	1	1	0	0	2	0	0	0	1	1	0	0	2	0	0	0	1	1	0	0	2	0	5.4	5.4	5.4	54.891	467	467;529	4.5				3		1
E9PW15;Q80U70	E9PW15;Q80U70	21;21	21;21	21;21	Polycomb protein Suz12	Suz12	>tr|E9PW15|E9PW15_MOUSE Polycomb protein Suz12 OS=Mus musculus GN=Suz12 PE=1 SV=1;>sp|Q80U70|SUZ12_MOUSE Polycomb protein Suz12 OS=Mus musculus GN=Suz12 PE=1 SV=2	2	21	21	21	1	1	8	12	0	7	10	17	1	1	8	12	0	7	10	17	1	1	8	12	0	7	10	17	44.8	44.8	44.8	80.292	718	718;741	2.72	9	22	54	8	1	1
E9PW20;Q9CY57-3;Q9CY57;Q9CY57-5;Q9CY57-4;Q9CY57-2;D3YZA1;D3Z7T7	E9PW20;Q9CY57-3;Q9CY57;Q9CY57-5;Q9CY57-4;Q9CY57-2;D3YZA1;D3Z7T7	6;6;6;4;4;4;3;3	6;6;6;4;4;4;3;3	6;6;6;4;4;4;3;3	Chromatin target of PRMT1 protein	Chtop	>tr|E9PW20|E9PW20_MOUSE Chromatin target of PRMT1 protein OS=Mus musculus GN=Chtop PE=4 SV=1;>sp|Q9CY57-3|CHTOP_MOUSE Isoform 3 of Chromatin target of PRMT1 protein OS=Mus musculus GN=Chtop;>sp|Q9CY57|CHTOP_MOUSE Chromatin target of PRMT1 protein OS=Mus mu	8	6	6	6	0	4	0	0	3	5	1	0	0	4	0	0	3	5	1	0	0	4	0	0	3	5	1	0	32.5	32.5	32.5	22.106	203	203;202;249;177;178;224;123;195	8.12						4	2
F6TU77;E9PW83;F6RSY8;F6R487	F6TU77;E9PW83;F6RSY8	4;4;3;1	4;4;3;1	4;4;3;1		Fam184a	>tr|F6TU77|F6TU77_MOUSE Protein Fam184a (Fragment) OS=Mus musculus GN=Fam184a PE=4 SV=1;>tr|E9PW83|E9PW83_MOUSE Protein Fam184a OS=Mus musculus GN=Fam184a PE=4 SV=1;>tr|F6RSY8|F6RSY8_MOUSE Protein Fam184a (Fragment) OS=Mus musculus GN=Fam184a PE=4 SV=1	4	4	4	4	1	2	2	0	0	0	0	1	1	2	2	0	0	0	0	1	1	2	2	0	0	0	0	1	4.7	4.7	4.7	117.1	1003	1003;1143;690;372	3.17	1	1	1	2	1
E9PWC8;E9PZR3;Q61183-4;Q61183-3;Q61183;E9QAN2;Q61183-2;E9QAY4;A1L349;Q9WVP6;E9Q5Z1;F7DC29;E9PVN7;F6VTN8	E9PWC8;E9PZR3;Q61183-4;Q61183-3;Q61183;E9QAN2;Q61183-2;E9QAY4	6;6;6;6;6;5;5;3;2;2;1;1;1;1	6;6;6;6;6;5;5;3;2;2;1;1;1;1	6;6;6;6;6;5;5;3;2;2;1;1;1;1	Poly(A) polymerase alpha	Papola	>tr|E9PWC8|E9PWC8_MOUSE Poly(A) polymerase alpha OS=Mus musculus GN=Papola PE=4 SV=1;>tr|E9PZR3|E9PZR3_MOUSE Poly(A) polymerase alpha OS=Mus musculus GN=Papola PE=4 SV=1;>sp|Q61183-4|PAPOA_MOUSE Isoform 4 of Poly(A) polymerase alpha OS=Mus musculus GN=Papo	14	6	6	6	0	0	2	2	0	4	2	2	0	0	2	2	0	4	2	2	0	0	2	2	0	4	2	2	14.4	14.4	14.4	77.519	693	693;718;657;681;739;732;375;168;642;641;66;95;111;419	3.33			8	4
H3BKS8;E9PWD4;Q3TX08;H3BK68;D3Z413;H3BL70;H3BKB8;H3BKV3;D6RFC0;D6RG86;G3V019	H3BKS8;E9PWD4;Q3TX08;H3BK68;D3Z413;H3BL70;H3BKB8	8;8;7;6;6;6;6;3;2;2;1	8;8;7;6;6;6;6;3;2;2;1	8;8;7;6;6;6;6;3;2;2;1	tRNA (guanine(26)-N(2))-dimethyltransferase	Trmt1	>tr|H3BKS8|H3BKS8_MOUSE tRNA (guanine(26)-N(2))-dimethyltransferase OS=Mus musculus GN=Trmt1 PE=1 SV=1;>tr|E9PWD4|E9PWD4_MOUSE tRNA (guanine(26)-N(2))-dimethyltransferase OS=Mus musculus GN=Trmt1 PE=1 SV=1;>sp|Q3TX08|TRM1_MOUSE tRNA (guanine(26)-N(2))-dime	11	8	8	8	0	0	4	4	0	4	3	2	0	0	4	4	0	4	3	2	0	0	4	4	0	4	3	2	20.3	20.3	20.3	69.432	634	634;656;663;221;242;260;262;173;103;114;205	3.35			11	6
E9PWE5;E9PWE2;P15806;F6T941;E9PWE3;E9PWE4;E9PVV2;E9PVV1;P15806-2	E9PWE5;E9PWE2;P15806;F6T941;E9PWE3;E9PWE4;E9PVV2;E9PVV1;P15806-2	5;5;5;3;3;3;3;3;3	3;3;3;3;3;3;3;3;3	3;3;3;3;3;3;3;3;3	Transcription factor E2-alpha	Tcf3	>tr|E9PWE5|E9PWE5_MOUSE Transcription factor E2-alpha OS=Mus musculus GN=Tcf3 PE=4 SV=1;>tr|E9PWE2|E9PWE2_MOUSE Transcription factor E2-alpha OS=Mus musculus GN=Tcf3 PE=4 SV=1;>sp|P15806|TFE2_MOUSE Transcription factor E2-alpha OS=Mus musculus GN=Tcf3 PE=1	9	5	3	3	0	0	0	2	0	0	0	4	0	0	0	2	0	0	0	2	0	0	0	2	0	0	0	2	17.3	12.7	12.7	67.385	648	648;653;651;638;645;648;649;650;648	3			4
Q3TT92;E9PWE8;Q62188;D3YUS0;D3Z567	Q3TT92;E9PWE8;Q62188;D3YUS0	21;21;21;13;5	16;16;16;9;5	16;16;16;9;5	Dihydropyrimidinase-related protein 3	Dpysl3	>tr|Q3TT92|Q3TT92_MOUSE Dihydropyrimidinase-related protein 3 OS=Mus musculus GN=Dpysl3 PE=2 SV=1;>tr|E9PWE8|E9PWE8_MOUSE Dihydropyrimidinase-related protein 3 OS=Mus musculus GN=Dpysl3 PE=1 SV=1;>sp|Q62188|DPYL3_MOUSE Dihydropyrimidinase-related protein 3	5	21	16	16	4	17	14	12	8	9	11	15	2	12	10	8	5	6	7	11	2	12	10	8	5	6	7	11	52.5	46.1	46.1	61.779	568	568;683;570;216;103	4.28				54	21
E9PY51;E9PWG2	E9PY51;E9PWG2	2;2	2;2	2;2		Trappc8	>tr|E9PY51|E9PY51_MOUSE Protein Trappc8 OS=Mus musculus GN=Trappc8 PE=1 SV=1;>tr|E9PWG2|E9PWG2_MOUSE Protein Trappc8 OS=Mus musculus GN=Trappc8 PE=1 SV=1	2	2	2	2	0	2	0	0	0	0	0	0	0	2	0	0	0	0	0	0	0	2	0	0	0	0	0	0	3.8	3.8	3.8	92.985	822	822;1437	2		2
E9PWG6	E9PWG6	17	17	17		Ncapg	>tr|E9PWG6|E9PWG6_MOUSE Protein Ncapg OS=Mus musculus GN=Ncapg PE=4 SV=1	1	17	17	17	0	17	8	4	1	12	5	8	0	17	8	4	1	12	5	8	0	17	8	4	1	12	5	8	21.8	21.8	21.8	112.87	1004	1004	2.81		13	55
E9PWM3	E9PWM3	21	21	21		Armcx4	>tr|E9PWM3|E9PWM3_MOUSE Protein Armcx4 OS=Mus musculus GN=Armcx4 PE=4 SV=1	1	21	21	21	1	7	11	8	4	11	15	6	1	7	11	8	4	11	15	6	1	7	11	8	4	11	15	6	15.3	15.3	15.3	242.95	2356	2356	1.32	50	23
[truncated: 4,722 more rows]
[truncated: 118 more columns]

## Sheet: filteredProteinGroups
Protein IDs	Majority protein IDs	Peptide counts (all)	Peptide counts (razor+unique)	Peptide counts (unique)	Protein names	Gene names	Fasta headers	Number of proteins	Peptides	Razor + unique peptides	Unique peptides	Peptides Exp1_C-IP	Peptides Exp1_Input	Peptides Exp1_S1-IP	Peptides Exp1-S2-IP	Peptides Exp2_C-IP	Peptides Exp2_Input	Peptides Exp2_S1-IP	Peptides Exp2-S2-IP	Razor + unique peptides Exp1_C-IP	Razor + unique peptides Exp1_Input	Razor + unique peptides Exp1_S1-IP	Razor + unique peptides Exp1-S2-IP	Razor + unique peptides Exp2_C-IP	Razor + unique peptides Exp2_Input	Razor + unique peptides Exp2_S1-IP	Razor + unique peptides Exp2-S2-IP	Unique peptides Exp1_C-IP	Unique peptides Exp1_Input	Unique peptides Exp1_S1-IP	Unique peptides Exp1-S2-IP	Unique peptides Exp2_C-IP	Unique peptides Exp2_Input	Unique peptides Exp2_S1-IP	Unique peptides Exp2-S2-IP	Sequence coverage [%]	Unique + razor sequence coverage [%]	Unique sequence coverage [%]	Mol. weight [kDa]	Sequence length	Sequence lengths	Fraction average	Fraction 1	Fraction 2	Fraction 3	Fraction 4	Fraction 5	Fraction 6	Fraction 7
[truncated: 5,106 more rows]
[truncated: 118 more columns]

[truncated: 2 more sheets: Info, Tabelle3]
